# Supplementary material for: Gigabase-scale deletion scanning of the human genome
Source: bioRxiv. 2026 Jun 2:2026.05.29.728882. Preprint. [Version 1] doi: 10.64898/2026.05.29.728882 (PMC13251986; doi:10.64898/2026.05.29.728882)
Supplement: Supplement 1 [file media-1.gz › media-1]

cell_barcode	RBM3	WDR13	GFP	Clone	deletion	nCount_RNA	nFeature_RNA	n_umi	seurat_clusters
AAACCAAAGCATATAC	1.8018300477916511	0	0	Clone1	NA	1976	1484	NA	1
AAACCAAAGCGATGTC	2.3861601679162607	0	0	Clone1	chrX:49Mb | 1kb_chr12:95Mb | 20kb	2026	1533	51	2
AAACCAAAGGATATAG	0	1.6813008778447902	0	Clone1	chrX:49Mb | 19kb_chr6:152Mb | 11kb	2287	1662	120	1
AAACCAAAGGCGAGTA	2.483990479316221	0	0	Clone1	NA	910	750	NA	3
AAACCAAAGGCTACAC	2.500261682770106	0	0	Clone1	NA	894	783	NA	1
AAACCAAAGGTTGCCG	0	0	1.9508981194932695	Clone1	chrX:49Mb | 1kb	1657	1316	49	2
AAACCAAAGTGCAAGG	0	0	0	Clone1	chrX:49Mb | 17kb	726	614	27	2
AAACCATTCACAGGGA	0	0	0	Clone1	chr6:152Mb | 8kb	1575	1258	37	1
AAACCATTCCATCCCA	3.0515335247937734	0	0	Clone1	NA	1489	1190	NA	2
AAACCCGCACCTACGT	2.892357292515283	0	0	Clone1	NA	587	530	NA	1
AAACCCGCAGGCAATT	0	0	0	Clone1	NA	1510	1220	NA	0
AAACCCGCATCCTTGA	2.032258176103537	0	2.032258176103537	Clone1	NA	1508	1224	NA	0
AAACCCGCATTCGTCA	2.810907586541918	0	0	NA	NA	1280	1037	NA	1
AAACCCTGTTAGACCT	2.110410952563707	0	2.110410952563707	Clone1	NA	1379	1073	NA	3
AAACCCTGTTGACGTT	0	0	0	Clone1	NA	1075	901	NA	1
AAACCGCTCAGGGATG	0	0	0	Clone1	NA	2098	1579	NA	3
AAACCGCTCGATAGCC	0	0	0	Clone1	chr12:95Mb | 15kb	1843	1423	11	2
AAACCGCTCGCTCGCT	0	0	0	NA	NA	1558	1244	NA	4
AAACGAATCATGCTAG	2.0134743561002892	0	0	Clone1	chrX:49Mb | 19kb	1541	1231	103	0
AAACGAATCCGCCAGA	0	0	0	Clone1	chrX:49Mb | 6kb	1318	1104	141	1
AAACGAATCCGGGTTG	2.2254489746005013	0	0	Clone1	chr12:95Mb | 0kb	1211	996	256	0
AAACGAATCGCTTCAT	0	0	0	Clone1	NA	866	750	NA	1
AAACGACAGGCAACCT	0	0	0	Clone1	chr12:95Mb | 0kb	1064	886	43	2
AAACGACAGTTGGATT	0	0	0	Clone1	chrX:49Mb | 48kb	1341	1094	341	0
AAACGACAGTTGGGTC	0	0	0	Clone1	NA	891	764	NA	2
AAACGATGTAAGTAAC	0	0	0	Clone1	chrX:49Mb | 19kb	1053	890	140	1
AAACGATGTAGCTATC	0	0	0	NA	NA	2283	1693	NA	0
AAACGATGTAGTGTCT	2.468026314309484	0	0	Clone1	NA	1852	1431	NA	0
AAACGATGTCAACCAT	2.2858378638826533	0	0	Clone1	NA	1132	936	NA	1
AAACGATGTCAGTCCA	0	0	0	Clone1	NA	1157	946	NA	0
AAACGATGTTGAGCCC	0	0	0	NA	NA	837	718	NA	1
AAACGATGTTGGTCTG	0	0	0	Clone1	chrX:49Mb | 48kb	1974	1515	18	1
AAACGATGTTTGCGGC	0	0	0	NA	NA	907	780	NA	1
AAACGCCTCCTGCGAG	0	0	0	Clone1	chrX:49Mb | 4kb	2219	1654	116	0
AAACGCCTCGCTGAGT	0	0	0	NA	NA	1614	1274	NA	1
AAACGCCTCTATGTGG	0	0	0	Clone1	chrX:49Mb | 9kb	1385	1120	15	0
AAACGGACAATAGTGC	0	0	0	Clone1	chrX:49Mb | 4kb	1326	1074	17	0
AAACGGACACAGGCAC	2.3348933362267035	0	0	Clone1	NA	1072	908	NA	2
AAACGGACACTTGCAC	0	0	0	Clone1	NA	1200	998	NA	1
AAACGGACAGTAATTG	0	0	0	Clone1	chrX:49Mb | 9kb	1078	889	34	3
AAACGGGTCACCTATC	0	0	0	Clone1	NA	1089	925	NA	3
AAACGGGTCCCATATC	0	0	0	Clone1	chrX:49Mb | 17kb	1075	888	27	3
AAACGGGTCCCTCTGA	1.8681727152258614	0	0	Clone1	chrX:49Mb | 6kb	1826	1403	46	0
AAACGTAAGGATGGGC	0	0	0	NA	NA	869	723	NA	2
AAACGTAAGGTAGTCC	3.0508939151555654	0	0	NA	NA	1490	1171	NA	1
AAACGTAAGGTTCGAC	3.0090345415733855	0	0	Clone1	chr6:152Mb | 12kb	1038	881	67	3
AAACGTAAGTCAGTTG	0	0	0	Clone1	NA	1015	853	NA	0
AAACGTCCACATACCC	0	0	0	NA	NA	1027	861	NA	2
AAACGTCCACATGCGA	1.9066730624564856	0	0	NA	NA	1745	1359	NA	0
AAACGTCCACTCAATT	0	0	0	Clone1	NA	1057	853	NA	1
AAACGTCCAGCTAGAT	2.0129122811476368	0	0	Clone1	chrX:49Mb | 48kb	1542	1201	13	3
AAACGTCCAGTAAGGA	0	0	0	Clone1	chrX:49Mb | 1kb	1269	1047	33	3
AAACTCACAATAGTTG	0	0	0	Clone1	NA	1354	1092	NA	0
AAACTCACAATCAGAC	2.8384996168091727	0	0	NA	NA	1243	1039	NA	1
AAACTCACACTCGCAT	0	0	0	Clone1	chr12:95Mb | 0kb	950	795	281	1
AAACTCACACTTCAGC	0	0	2.213749425747868	Clone1	NA	1227	1018	NA	0
AAACTCACATCGACAG	0	0	0	Clone1	NA	1415	1142	NA	0
AAACTCACATGGCTAG	0	0	0	NA	NA	1831	1417	NA	0
AAACTCCGTCATTGGT	0	0	0	Clone1	chrX:49Mb | 17kb_chr12:95Mb | 22kb	1117	926	76	0
AAACTTGCAAAGGAGC	2.1271576769937455	0	0	NA	NA	1353	1081	NA	4
AAACTTGCAACTTAGA	0	0	0	Clone1	NA	1325	1080	NA	0
AAACTTGCAATATGTG	0	0	0	NA	NA	1014	872	NA	0
AAACTTGCAATCTCTG	0	0	0	NA	NA	2487	1802	NA	1
AAACTTGCACAGGCAC	2.1363250442806674	0	0	Clone1	NA	1339	1095	NA	0
AAACTTGCACCTGGAA	0	0	0	Clone1	NA	1236	1021	NA	0
AAACTTGCAGCCAGGT	0	0	1.7611760458559746	Clone1	NA	2075	1587	NA	1
AAACTTGCAGGAAGCG	0	0	0	Clone1	NA	1121	945	NA	0
AAACTTGCATCCCAGT	2.1651660828208033	0	0	NA	NA	1296	1062	NA	2
AAACTTGCATGTCGGA	0	0	0	NA	NA	831	715	NA	2
AAAGCAATCCAACCTT	0	0	0	Clone1	NA	1658	1318	NA	2
AAAGCAATCCAGGTTA	0	0	0	Clone1	NA	1108	923	NA	0
AAAGCAATCCCTCGTA	0	0	0	NA	NA	1217	1001	NA	3
AAAGCAATCCTGTATC	0	0	0	Clone1	NA	1005	852	NA	2
AAAGCAATCGCGTTCC	0	0	0	Clone1	NA	1023	885	NA	0
AAAGCAATCGTACCTT	0	0	0	NA	NA	1203	1007	NA	0
AAAGCATGTAACCCTG	2.0822465926074445	0	0	Clone1	NA	1424	1136	NA	0
AAAGCATGTAGTTAGG	0	0	0	Clone1	chrX:49Mb | 48kb	1891	1439	23	3
AAAGCATGTGCACCAC	1.7544235307145353	0	0	NA	NA	2092	1554	NA	0
AAAGCATGTTATGACC	0	0	0	NA	NA	999	846	NA	4
AAAGCATGTTTCGCTC	0	0	1.9032654463573764	Clone1	NA	1752	1340	NA	2
AAAGCATGTTTGGCTG	2.5770340966766088	0	0	Clone1	NA	1645	1304	NA	1
AAAGCCAGTAGCTGGG	0	0	0	NA	NA	1378	1123	NA	0
AAAGCCAGTGATAGGC	0	0	1.63854157694835	Clone1	chrX:49Mb | 48kb_chr12:95Mb | 0kb	2411	1730	334	0
AAAGCCAGTGGACCCT	0	0	2.9419791860624107	NA	NA	557	478	NA	2
AAAGCCAGTTGTAAGG	0	0	0	Clone1	chrX:49Mb | 48kb	1649	1296	388	1
AAAGCCAGTTTGGGTT	0	0	0	Clone1	chrX:49Mb | 17kb_chrX:49Mb | 28kb_chr12:95Mb | 22kb_chr6:152Mb | 1kb	2462	1810	128	2
AAAGCCTCAACTGGGC	0	0	0	Clone1	NA	981	830	NA	2
AAAGCCTCACAACGAT	1.7671882084975497	0	0	Clone1	NA	2060	1543	NA	1
AAAGCCTCACAGCAGC	0	0	0	NA	NA	864	736	NA	1
AAAGCTAAGGCGTATC	0	0	0	NA	NA	1724	1367	NA	3
AAAGCTGGTGAGGAGA	0	0	0	Clone1	NA	1214	977	NA	3
AAAGCTGGTTAGCACT	2.915173144017787	0	0	Clone1	NA	1146	922	NA	0
AAAGGTCAGAATCGCC	0	0	2.58891156723466	NA	NA	812	694	NA	0
AAAGGTCAGGTAGTCC	0	0	0	Clone1	chrX:49Mb | 3kb_chr6:152Mb | 12kb	873	740	54	1
AAAGGTCAGGTGGCTT	3.1361161660018246	0	0	Clone1	NA	1817	1402	NA	1
AAAGGTCAGTCGATTG	3.2990523028583034	0	0	Clone1	chrX:49Mb | 17kb	1150	940	69	0
AAAGGTTGTAATGGCA	1.8124728952437699	0	0	Clone2	NA	1951	1493	NA	4
AAAGGTTGTCAAGCGG	0	0	0	Clone1	NA	1637	1274	NA	3
AAAGGTTGTGAGATAT	2.3879548330931195	0	2.3879548330931195	Clone1	NA	1011	850	NA	3
AAAGGTTGTGCGGCTT	0	0	0	Clone1	NA	1060	903	NA	1
AAAGGTTGTTATGAGG	0	0	0	Clone1	NA	802	695	NA	2
AAAGTAGTCAATTGCG	1.3448691767717065	0	0	Clone1	NA	3524	2415	NA	3
AAAGTAGTCACGTACA	0	0	0	Clone1	NA	890	754	NA	3
AAAGTAGTCCTTCCTC	0	0	0	NA	NA	1512	1219	NA	0
AAAGTAGTCTATGCAG	2.3132745688163707	0	0	Clone1	NA	1098	934	NA	0
AAAGTCAAGCCTTCGC	2.2546989569281095	0	0	NA	NA	1172	979	NA	1
AAAGTCAAGCTAAGGG	0	0	0	Clone1	NA	1278	1025	NA	0
AAAGTCAAGGATAGGT	0	0	0	Clone1	NA	1056	875	NA	3
AAAGTCAAGGTCGATC	1.6592407349179186	1.6592407349179186	0	Clone1	chr12:95Mb | 22kb	2350	1732	18	0
AAAGTCAAGTCGCTAA	2.24257055439926	0	0	NA	NA	1188	982	NA	4
AAAGTCAAGTTGCCTT	0	0	0	Clone1	chrX:49Mb | 9kb	1711	1349	21	0
AAAGTGATCATGCCTT	0	0	0	NA	NA	1804	1385	NA	3
AAAGTGATCCTCACGC	0	0	0	Clone1	NA	1200	1001	NA	1
AAAGTGATCCTCTAAC	0	0	0	Clone1	NA	848	718	NA	2
AAAGTGATCCTGATCT	2.05328726355058	0	0	Clone2	chr6:22Mb | 20kb	2944	2118	83	4
AAAGTGATCGACTTGA	0	0	0	NA	NA	1179	950	NA	3
AAAGTGATCGCTCGCT	0	0	0	Clone1	chr12:95Mb | 3kb	1166	974	34	2
AAAGTGATCGCTCGTC	0	0	0	Clone1	NA	1487	1206	NA	0
AAAGTGATCTAAGCGC	0	0	0	Clone1	chrX:49Mb | 28kb	1051	880	78	0
AAAGTTGAGATAGATG	2.316563717633253	0	0	Clone1	chrX:49Mb | 10kb	1094	913	108	0
AAAGTTGAGCTAACCA	0	0	0	Clone1	NA	1745	1346	NA	0
AAAGTTGAGCTATGAT	2.8732533379118057	0	0	NA	NA	1198	990	NA	4
AAAGTTGAGGGTTAGG	0	0	0	Clone1	chrX:49Mb | 48kb	1654	1310	21	0
AAATGAGTCACACCGG	2.7439951426727136	0	0	Clone1	chrX:49Mb | 1kb	2062	1533	100	3
AAATGAGTCGATGCGT	2.2225080911796598	0	0	NA	NA	1215	1042	NA	4
AAATGAGTCGCATGGT	2.770715711765259	0	0	NA	NA	668	594	NA	2
AAATGAGTCGCTAGGT	2.401539591700538	2.401539591700538	0	Clone1	NA	996	841	NA	0
AAATGCAAGCAACTGC	0	0	0	Clone1	chrX:49Mb | 6kb	1634	1255	136	3
AAATGCAAGGCGATAG	0	0	2.3501999032919008	Clone1	NA	2108	1584	NA	1
AAATGCAAGGGTACGA	2.0804046376698775	0	2.0804046376698775	Clone1	chrX:49Mb | 28kb	1427	1145	158	2
AAATGCTTCATGTGCA	2.860740648445972	2.2232423050641743	0	Clone1	chrX:49Mb | 4kb	1214	1004	17	1
AAATGCTTCCTGCGCT	2.2810903494633377	0	1.6852266204934052	Clone1	NA	2276	1675	NA	0
AAATGCTTCGTGAGGA	0	0	0	Clone1	chrX:49Mb | 28kb	717	604	137	2
AAATGCTTCTGTCACT	0	0	0	Clone1	chrX:49Mb | 10kb	1372	1103	36	0
AAATGGATCAGCTGGT	0	0	0	Clone1	NA	1340	1102	NA	2
AAATGGATCCTTCGAT	1.9037512900480893	0	0	NA	NA	1751	1385	NA	0
AAATGGATCGCTTGGG	0	0	0	Clone1	NA	931	797	NA	1
AAATGGGCAAATCATG	0	0	0	NA	NA	1400	1115	NA	1
AAATGGGCAACTCGCT	0	0	2.0089892916982186	Clone1	NA	1549	1215	NA	0
AAATGGGCAATACTTC	0	0	0	NA	NA	1221	976	NA	0
AAATGGGCACATTACT	0	0	0	Clone1	chrX:49Mb | 4kb	1560	1233	27	0
AAATGGGCACTCGGAA	0	0	0	NA	NA	1712	1342	NA	4
AAATGGGCAGTTGCGA	0	0	2.3579609514553064	Clone1	NA	1045	864	NA	3
AAATGGGCATCGCTAC	0	0	0	Clone1	chrX:49Mb | 19kb	1979	1567	90	3
AAATGTGAGCCATCCC	0	2.5877732833977265	0	NA	NA	1626	1284	NA	2
AAATGTGAGCGCATAC	2.543437270954336	0	3.196493554276916	NA	NA	853	733	NA	3
AAATGTGAGGCTCTGG	2.278726926197241	0	0	Clone1	chrX:49Mb | 4kb	1141	955	46	0
AAATGTGAGGTAGAGT	0	0	0	Clone1	NA	1343	1071	NA	1
AAATTCGCAACTTACT	2.539127393634072	0	0	NA	NA	857	748	NA	2
AAATTCGCAAGTATCA	1.9918546251059737	0	0	Clone1	NA	1580	1227	NA	0
AAATTCGCATGGTTGG	0	0	0	Clone1	chrX:49Mb | 1kb	1373	1139	18	0
AAATTCGCATTCAGCC	0	0	0	Clone1	NA	1008	861	NA	3
AAATTGCTCGATGGAG	2.1409490098500727	0	0	NA	NA	1332	1061	NA	2
AAATTGCTCTGTAAGT	0	0	0	Clone1	NA	899	791	NA	1
AACACACCACATTCAT	2.2000740895047484	0	0	Clone1	chrX:49Mb | 9kb	1246	1031	86	1
AACACATTCACCAGTA	0	0	0	Clone1	chrX:49Mb | 19kb	1772	1403	70	3
AACACATTCACGCCAG	0	0	0	Clone1	NA	1051	875	NA	1
AACACATTCCATGTGA	3.148305024921302	0	0	NA	NA	897	755	NA	1
AACACATTCCCTCAAT	0	0	0	Clone1	NA	1207	1006	NA	0
AACACCATCCGCCAGA	0	0	0	Clone1	chrX:49Mb | 48kb	3113	2155	59	1
AACACCATCCTGATCT	0	0	0	Clone1	NA	2478	1784	NA	1
AACACCATCCTTCAGT	2.2914117923959205	0	0	Clone1	chrX:49Mb | 9kb_chr12:95Mb | 3kb	1125	907	76	1
AACACCATCTCACCGC	0	0	0	Clone1	chrX:49Mb | 6kb	1270	1038	12	1
AACACCGCAACTGGAT	0	0	0	NA	NA	2026	1513	NA	4
AACACCGCAACTGTCC	0	0	0	NA	NA	1502	1235	NA	4
AACACCGCACATGATA	0	0	0	Clone1	NA	1354	1075	NA	0
AACACCGCATCCTTGA	0	2.1824290630526244	2.1824290630526244	Clone1	chrX:49Mb | 4kb	1271	1039	35	1
AACACCGCATGATCGG	0	0	0	NA	NA	797	704	NA	2
AACACGAGTAACGTGA	0	0	2.4920870175616026	Clone1	NA	1804	1417	NA	1
AACACGAGTAATCCGT	0	0	0	Clone1	NA	1198	967	NA	0
AACACGAGTAGCTATC	0	0	2.1476019941849738	Clone1	chr6:152Mb | 8kb	1322	1036	37	0
AACACGAGTCAACTTA	0	0	2.2763703435198983	Clone1	NA	1144	935	NA	1
AACACGAGTCATCCTC	0	0	0	Clone2	chr6:22Mb | 9kb	2242	1658	66	4
AACACGAGTTAGCTTA	0	0	2.883550609491428	Clone1	NA	1185	986	NA	1
AACACGAGTTGGCCGT	2.05328726355058	0	2.05328726355058	Clone1	NA	1472	1157	NA	3
AACACTTAGAAGCGAT	0	0	2.167217964951813	NA	NA	1293	1072	NA	4
AACACTTAGGAGCTAG	2.2810903494633377	0	0	Clone1	chr12:95Mb | 22kb	1138	914	57	2
AACACTTAGGTGAGGC	0	0	2.4484868026519853	Clone1	NA	946	802	NA	1
AACACTTAGTAATGGA	2.6291322625679006	0	0	Clone1	NA	1555	1227	NA	0
AACACTTAGTAGTGCC	0	0	0	NA	NA	1058	890	NA	1
AACACTTAGTGTCCGG	0	0	0	NA	NA	1003	843	NA	1
AACAGCTCAAACCCGA	2.1922622277645565	0	0	Clone1	NA	2514	1808	NA	1
AACAGCTCAACGGTCA	2.1476019941849738	0	0	NA	NA	1322	1058	NA	0
AACAGCTCATCCCAAC	0	0	0	NA	NA	781	644	NA	2
AACAGCTCATTAGATG	0	0	0	Clone1	chrX:49Mb | 19kb	749	624	15	2
AACAGGCGTAAGTACG	3.05121366375915	0	0	Clone1	NA	993	831	NA	2
AACAGGCGTAATGTCC	0	0	2.3140956202253333	Clone1	chrX:49Mb | 17kb	1097	922	214	1
AACAGGCGTCTCAGGC	0	0	2.8716796248840124	Clone1	NA	1200	1026	NA	2
AACAGGCGTTCAATCA	0	0	2.8197627396270577	Clone1	NA	634	554	NA	1
AACAGGCGTTGTGGTT	0	0	0	Clone1	chr12:95Mb | 0kb	1085	890	100	0
AACAGGCGTTTCACTT	0	0	0	Clone1	chr12:95Mb | 11kb	1145	933	132	0
AACAGGTAGCCAACCG	2.947951085291981	0	0	Clone1	NA	1107	946	NA	1
AACAGGTAGCGCTTGG	0	0	0	Clone1	chrX:49Mb | 4kb	1275	1039	25	1
AACAGTAAGATAGCGG	0	0	0	Clone1	chrX:49Mb | 48kb	1430	1136	26	1
AACAGTAAGGGCTCTG	0	0	0	NA	NA	1388	1130	NA	1
AACAGTAAGTGATCGC	0	0	0	Clone1	NA	1284	1019	NA	3
AACAGTAAGTGGGTCT	0	0	0	Clone1	chrX:49Mb | 48kb	1520	1210	79	2
AACATAGAGTTAGTAC	2.2388174397913514	0	0	Clone1	NA	1193	966	NA	1
AACATCACAAATGCAC	0	0	1.8737509171920985	Clone1	chrX:49Mb | 10kb	1814	1360	19	1
AACATCACAATGCCTC	0	0	0	Clone1	NA	2460	1815	NA	2
AACATCACAGCCTAAG	0	0	0	Clone1	NA	2065	1510	NA	2
AACATCACATAGATGC	3.457505403663211	2.420003763552574	2.420003763552574	NA	NA	976	835	NA	2
AACATCACATTGCCAC	0	0	0	NA	NA	729	638	NA	1
AACATCCGTAAGGGTC	2.36974076323712	0	1.765981682494132	Clone1	NA	2063	1515	NA	0
AACATCCGTTGCGAGG	0	0	0	Clone1	chrX:49Mb | 48kb	1163	959	65	0
AACATCCGTTGCTGTG	2.1699620763223595	0	0	NA	NA	1289	1081	NA	4
AACATGAAGAACCTGC	3.116841904674814	0	0	Clone1	chr12:95Mb | 15kb	927	775	15	1
AACATGAAGCCATGAC	0	0	0	Clone1	NA	663	585	NA	1
AACATGAAGGTCGTAC	2.389753378716794	0	0	NA	NA	1009	848	NA	4
AACATGAAGGTGCATC	0	0	0	Clone1	chrX:49Mb | 28kb	1103	935	127	0
AACATGAAGTTAGCGC	0	0	2.462116732362367	Clone1	chrX:49Mb | 28kb	932	779	84	0
AACATTCAGCCCGTGA	0	0	0	NA	NA	1822	1409	NA	2
AACATTCAGCCTACCC	0	0	0	Clone1	chrX:49Mb | 17kb_chr12:95Mb | 22kb	1256	1032	86	1
AACATTCAGTAGAGAC	2.9262452919545376	0	0	Clone1	NA	1699	1320	NA	1
AACATTCAGTAGGTCC	2.2670116995150567	0	2.2670116995150567	Clone1	NA	1156	950	NA	2
AACATTGCAATGCCTC	0	0	0	NA	NA	1739	1353	NA	0
AACATTGCAATTGAGC	1.7863632500815836	0	1.7863632500815836	NA	NA	2013	1553	NA	1
AACATTGCATCCTGTA	0	0	0	Clone1	chr12:95Mb | 3kb	1122	935	147	1
AACATTGCATGACAGT	0	0	0	Clone1	chrX:49Mb | 17kb	999	847	95	2
AACCAACCAAGCCGTA	1.927955737214862	0	0	NA	NA	1702	1316	NA	4
AACCAACCACAACTAA	1.7387860835227364	0	0	NA	NA	2132	1617	NA	1
AACCAACCACAGCACA	0	0	0	Clone1	NA	2256	1712	NA	3
AACCAACCAGTTAGCG	2.2478543719500057	0	0	NA	NA	1181	965	NA	4
AACCAAGGTCATGTGT	2.4284475473069147	0	0	Clone1	chr12:95Mb | 3kb	967	802	16	2
AACCAATTCATACTCC	2.354502596716878	0	0	NA	NA	1049	821	NA	1
AACCAATTCCAGCGCA	2.0316821582006424	0	0	Clone1	NA	1509	1205	NA	3
AACCAATTCCATCCAT	1.7269024096653776	0	0	Clone1	chr12:95Mb | 15kb	2163	1590	21	3
AACCAATTCCATTCCG	0	0	0	Clone2	NA	1170	973	NA	1
AACCAATTCCGGTACG	2.4312811628121307	0	2.4312811628121307	Clone1	chrX:49Mb | 28kb	964	806	135	0
AACCAATTCTAGTCCT	0	0	0	Clone2	chr6:22Mb | 9kb	1775	1396	30	4
AACCACGCAAGTGGTT	1.7688001137312757	0	0	Clone1	NA	2056	1534	NA	3
AACCACGCACATGAAC	0	0	0	NA	NA	1240	1012	NA	4
AACCACGCAGTAAGGA	0	0	0	Clone1	chrX:49Mb | 48kb	1327	1016	20	2
AACCACGCATAGAGGA	2.225817341726413	0	2.225817341726413	Clone1	NA	2421	1762	NA	2
AACCACGCATGCTCGT	1.98532411759619	0	0	Clone1	NA	1592	1274	NA	3
AACCAGCTCAGGAAGT	2.82124722950691	0	0	Clone1	NA	1266	1029	NA	0
AACCAGCTCGCGACAT	2.16927515978799	0	0	Clone1	chrX:49Mb | 4kb	2580	1876	43	3
AACCAGCTCGCGCCAA	0	0	0	NA	NA	1534	1227	NA	1
AACCAGGAGCTAACGC	0	0	0	Clone1	NA	1145	934	NA	1
AACCAGGAGCTTCCTG	0	0	0	NA	NA	3128	2236	NA	1
AACCAGGAGTCGATGC	0	0	0	Clone1	chrX:49Mb | 1kb	1531	1227	23	3
AACCAGGAGTGAAGGT	0	0	0	Clone1	chrX:49Mb | 9kb	825	692	15	2
AACCATTAGGTTGGCT	0	0	2.2298805403102717	Clone1	NA	1205	987	NA	3
AACCCAATCAATCCTC	0	0	0	Clone1	chrX:49Mb | 48kb	1293	1047	214	1
AACCCAATCAGCATAT	0	0	0	NA	NA	1225	1001	NA	0
AACCCAATCCGCCAAG	0	0	2.2623724939365224	Clone1	chr12:95Mb | 15kb	1162	954	76	1
AACCCAATCCTCATTA	0	0	1.881255089531455	Clone1	NA	1798	1380	NA	3
AACCCAATCGAATCTG	2.762336045981583	0	0	NA	NA	1348	1088	NA	1
AACCCACAGAAGCGTG	0	2.3960790717905933	0	Clone1	NA	1002	836	NA	1
AACCCACAGCAGGTAG	0	0	0	NA	NA	1397	1143	NA	0
AACCCACAGCTACAGC	0	0	0	NA	NA	1738	1390	NA	2
AACCCACAGGATCCCG	2.0810181383101667	0	0	Clone1	chrX:49Mb | 9kb	1426	1146	24	2
AACCCACAGTATGATC	2.047975959826013	0	0	Clone1	NA	1481	1191	NA	0
AACCCAGCAACTGGGC	2.2276617095220828	0	0	NA	NA	1208	1007	NA	1
AACCCAGCACATTGCC	2.032258176103537	0	0	NA	NA	1508	1204	NA	0
AACCCAGCAGGTTCCT	0	0	0	NA	NA	1029	859	NA	3
AACCCTAAGCCCTGAG	0	0	0	NA	NA	1085	926	NA	2
AACCCTAAGCCTAGAC	2.461135816587141	0	0	Clone1	NA	933	765	NA	2
AACCCTAAGTGCTTAG	2.1986480651210734	0	0	Clone1	chrX:49Mb | 9kb_chr12:95Mb | 3kb	1248	1036	87	0
AACCCTGGTAAGTTGG	1.9224531167457548	0	0	Clone1	chrX:49Mb | 17kb_chrX:49Mb | 28kb	1713	1311	115	0
AACCCTGGTGGGAATC	0	0	0	Clone1	chrX:49Mb | 3kb_chr6:152Mb | 1kb	1005	839	63	0
AACCGAAGTTAGGTGA	0	0	0	NA	NA	1226	1002	NA	0
AACCGAAGTTCACCTC	0	0	0	NA	NA	828	706	NA	1
AACCGAAGTTCGGCGT	2.0977679365712976	0	0	Clone1	chrX:49Mb | 3kb_chrX:49Mb | 10kb	1399	1077	53	3
AACCGAAGTTCGTGTG	0	0	0	Clone1	chrX:49Mb | 48kb	519	464	91	2
AACCGAAGTTGCTATA	1.7540283293392758	0	0	Clone1	NA	2093	1584	NA	1
AACCGAAGTTGCTTGG	2.3737048798301204	0	0	NA	NA	1027	874	NA	2
AACCGATCAACTGGGC	0	0	0	Clone1	NA	1136	954	NA	0
AACCGATCAATCATAG	2.502317721213641	0	0	NA	NA	892	760	NA	2
AACCGATCAGTTAGAC	2.9669819002061004	0	0	Clone1	NA	1085	899	NA	1
AACCGGGGTGGACTAA	0	0	1.870491810022769	Clone1	chr12:95Mb | 15kb	1821	1400	11	0
AACCTAACAACGTGGC	0	0	0	NA	NA	1058	893	NA	4
AACCTAACAATCGTCC	0	0	2.1651660828208033	Clone1	NA	1296	1065	NA	0
AACCTAACACATTACT	0	0	1.718965557710202	Clone1	NA	2184	1656	NA	1
AACCTAACAGGACAGG	0	0	0	Clone1	NA	2067	1570	NA	0
AACCTAACAGTTGACG	0	0	0	Clone1	NA	1730	1295	NA	3
AACCTAGTCACGGAAG	2.4941233048929243	0	0	Clone1	NA	900	770	NA	3
AACCTAGTCATGCCGG	0	0	0	Clone1	NA	1835	1392	NA	0
AACCTAGTCCTTCAAC	2.3763581876539868	0	0	Clone1	NA	1024	861	NA	1
AACCTAGTCTTGATGG	2.1915558287635863	0	0	Clone1	NA	1258	1029	NA	0
AACCTCAAGGATCATT	0	0	0	NA	NA	1340	1071	NA	4
AACCTCAAGGCTCTGG	0	0	0	Clone1	NA	1369	1116	NA	0
AACCTCAAGGTTGCTA	0	0	0	NA	NA	715	619	NA	2
AACCTCAAGTGAGTGG	0	0	0	Clone1	chrX:49Mb | 258kb	1313	1072	16	0
AACCTCAAGTGGCTTA	0	0	0	Clone1	chrX:49Mb | 4kb	1343	1069	85	0
AACCTCAAGTGTCAAT	0	2.3290167382625384	0	Clone1	NA	1079	897	NA	1
AACCTCAAGTTGGTAT	0	0	0	Clone1	chrX:49Mb | 28kb	2018	1601	189	0
AACCTGATCGCGCTGA	2.3348933362267035	0	2.3348933362267035	Clone1	NA	1072	883	NA	1
AACCTGATCGCTTGAA	2.1376434149156553	0	0	Clone1	chrX:49Mb | 19kb	1337	1067	16	0
AACCTGATCGTCTCTG	0	0	0	Clone1	NA	1065	898	NA	2
AACCTGATCTGTCAAG	0	0	2.285044688700701	NA	NA	1133	945	NA	1
AACCTGATCTGTGAGC	0	0	0	Clone1	NA	1204	992	NA	3
AACCTTAGTAGTAAGT	0	0	1.676336748833419	NA	NA	2301	1686	NA	3
AACCTTAGTAGTTGCT	0	0	0	NA	NA	1642	1332	NA	2
AACCTTAGTTCCCAGA	3.0426196686211284	0	2.3960790717905933	Clone1	chrX:49Mb | 17kb	1002	851	11	1
AACCTTAGTTCCCATC	0	0	0	Clone1	NA	735	651	NA	1
AACCTTGAGAACCTAT	0	0	0	Clone1	chrX:49Mb | 1kb	1513	1199	19	0
AACCTTGAGCGGGAAC	0	0	0	Clone1	NA	540	484	NA	2
AACCTTGAGTAGCCAC	0	0	2.2763703435198983	NA	NA	1144	943	NA	3
AACCTTGAGTCAGGCT	0	0	0	Clone1	NA	1340	1097	NA	1
AACCTTGAGTGAGTGG	2.7342927074111145	0	0	Clone1	chr12:95Mb | 15kb	1389	1118	60	1
AACCTTGAGTTGCTTC	0	0	0	Clone1	NA	1628	1258	NA	1
AACGAACAGAAGCGTG	0	0	0	Clone1	chrX:49Mb | 28kb	908	771	208	2
AACGAACAGCCATCCC	2.196869100771712	0	0	NA	NA	2501	1822	NA	4
AACGAACAGGTGATCC	2.500261682770106	0	0	Clone1	NA	894	757	NA	2
AACGAATGTGAACCGG	2.074296106702192	0	0	NA	NA	2874	1977	NA	2
AACGAATGTTAACCCG	1.9692398979596928	0	1.9692398979596928	NA	NA	1622	1270	NA	0
AACGAATGTTAGGCTT	0	0	0	Clone1	NA	862	720	NA	2
AACGAATGTTCGTCCT	2.0151630647512455	0	0	Clone1	chr12:95Mb | 3kb	1538	1231	165	0
AACGAATGTTGGCGAG	0	0	2.396986677424215	Clone1	chrX:49Mb | 9kb_chr12:95Mb | 3kb	1001	828	62	0
AACGAATGTTTACATG	0	0	0	Clone1	NA	1460	1185	NA	1
AACGAATGTTTAGCCG	0	0	0	Clone1	NA	970	814	NA	1
AACGACTCAATTAACG	1.501128686639406	0	0	Clone1	chrX:49Mb | 19kb	2868	2029	146	0
AACGACTCATCATCAT	2.2516497724782254	0	0	Clone1	NA	1176	977	NA	0
AACGACTCATCCTGTA	0	0	0	NA	NA	2736	1925	NA	2
AACGATCCAAATGCGT	0	0	0	Clone1	chrX:49Mb | 17kb	1255	1035	61	0
AACGATCCAATCCGTC	1.7599797232086738	0	0	Clone2	NA	2078	1569	NA	2
AACGATCCACTAACGG	0	0	0	NA	NA	1284	1043	NA	1
AACGATCCACTTGATT	0	0	0	Clone1	chrX:49Mb | 28kb	1574	1235	70	1
AACGATCCATGCAGAT	0	2.362304327695668	0	Clone1	NA	1040	854	NA	1
AACGATCCATTCAACT	0	0	0	NA	NA	2182	1643	NA	4
AACGATGGTAAGTAGT	2.676969591532915	0	0	NA	NA	1477	1163	NA	1
AACGATGGTTTGGATC	0	0	0	Clone1	NA	821	709	NA	2
AACGATTTCAAGTCTG	0	0	0	NA	NA	1024	868	NA	3
AACGATTTCCGCGACA	2.4870176138136064	1.5422547113729648	2.4870176138136064	Clone1	chrX:49Mb | 4kb	2721	1971	48	0
AACGATTTCTATCGCT	0	0	0	NA	NA	1119	918	NA	1
AACGCAAGTAGCCATT	0	0	0	Clone1	chrX:49Mb | 3kb_chr12:95Mb | 3kb	2348	1745	139	1
AACGCAAGTATGGACA	2.849167340865967	0	0	Clone1	NA	1229	1009	NA	1
AACGCAAGTGGACCCT	2.8407748167567926	0	0	Clone1	chrX:49Mb | 9kb_chr12:95Mb | 3kb	1240	1024	145	3
AACGCAAGTTAGTCAC	0	0	0	NA	NA	1189	1012	NA	4
AACGCAAGTTCTGGTG	2.4640819950232826	0	0	Clone1	NA	930	785	NA	1
AACGCAAGTTGGATTC	0	0	0	Clone1	NA	1136	928	NA	1
AACGCCACAACCAGAT	0	0	0	Clone1	NA	1039	882	NA	1
AACGCCACAAGCACGC	1.5451501897960034	0	0	Clone1	chrX:49Mb | 12kb	2711	1929	73	1
AACGCCACACTTCATG	0	0	0	Clone1	chr12:95Mb | 3kb	1193	969	24	1
AACGCCACATTCCTTC	2.178598956534625	0	0	NA	NA	2553	1836	NA	4
AACGCCCGTTCTGGAT	1.6665152199842117	0	0	Clone1	NA	2329	1707	NA	4
AACGCCCGTTGAATCC	0	0	0	Clone1	chr12:95Mb | 11kb	1216	980	122	0
AACGCGAAGCATAGTT	0	0	0	NA	NA	1617	1242	NA	3
AACGCGAAGTACGCTA	0	0	0	NA	NA	759	673	NA	0
AACGCGAAGTAGAGAC	1.6253048364243	0	1.6253048364243	Clone1	chrX:49Mb | 1kb	2451	1803	17	1
AACGCGCCACAAGCGC	1.7997202939413481	0	0	NA	NA	1981	1484	NA	2
AACGCGCCAGGATGGG	0	0	0	NA	NA	1028	865	NA	2
AACGCGCCAGTTAATG	0	0	1.831595135850756	Clone1	NA	1907	1481	NA	1
AACGCGCCATTAAGCA	0	0	0	NA	NA	1173	932	NA	4
AACGCTATCAATCCTC	0	0	0	Clone1	chr12:95Mb | 15kb	2083	1608	71	2
AACGCTATCACGCACG	1.883143163941708	0	0	Clone1	chrX:49Mb | 17kb	1794	1433	122	0
AACGCTATCACTCCGC	0	0	2.0896582942802033	Clone1	chrX:49Mb | 3kb	1412	1130	27	0
AACGCTATCGTTCCGC	3.015775847900052	0	0	Clone1	NA	1546	1230	NA	1
AACGCTCAGCATGGGA	0	0	0	Clone1	NA	1177	972	NA	0
AACGCTCAGCTAGGCT	0	0	0	Clone1	chrX:49Mb | 19kb_chr12:95Mb | 15kb	2598	1833	61	3
AACGCTCAGGGGATCA	0	0	0	Clone1	NA	992	831	NA	3
AACGCTTGTATGTCAC	0	0	0	Clone1	NA	1036	857	NA	1
AACGCTTGTGCGTAGG	0	0	0	Clone1	chrX:49Mb | 6kb	1826	1385	14	0
AACGCTTGTTCAATGC	0	0	2.0610241779036627	Clone1	NA	1459	1158	NA	0
AACGCTTGTTCGATTA	0	0	1.9076495518450602	Clone1	chr12:95Mb | 0kb	1743	1340	14	3
AACGGATAGAACCTGC	0	0	0	Clone1	NA	1757	1341	NA	3
AACGGATAGCATCGCG	0	0	2.7417291832602873	Clone1	chr6:152Mb | 11kb	1378	1120	12	0
AACGGATAGGTTCGCG	0	0	0	Clone1	NA	1147	932	NA	0
AACGGATAGTCGCGCA	2.733619775951714	0	0	NA	NA	695	608	NA	2
AACGGCAAGATTGAAG	2.133694896035805	0	0	NA	NA	1343	1069	NA	2
AACGGCAAGCGAGGAC	0	0	0	NA	NA	1313	1043	NA	3
AACGGCAAGGGGACAC	0	0	0	NA	NA	1713	1289	NA	2
AACGGCAAGTAACCAT	0	0	0	Clone1	chrX:49Mb | 19kb	2685	1949	37	1
AACGGCAAGTCGAATT	2.4572235330968035	0	0	NA	NA	937	784	NA	2
AACGGCGGTGATAGTG	0	0	0	Clone1	chrX:49Mb | 3kb_chr6:152Mb | 1kb	879	757	72	3
AACGGGGCACCTCGCA	2.885943845437571	0	0	Clone1	NA	1182	987	NA	1
AACGGGGCAGCTATGG	2.33405124906741	0	0	NA	NA	1073	897	NA	2
AACGGGGCAGGAACCC	0	0	0	Clone1	chr12:95Mb | 3kb	1147	943	80	3
AACGGGGCAGGCTATG	0	0	0	Clone1	NA	1245	1001	NA	2
AACGGGGCATGACCCT	1.9629008490507585	0	1.9629008490507585	NA	NA	1634	1264	NA	0
AACGGTAGTAACCGGG	0	0	2.1304195044564898	Clone1	chrX:49Mb | 48kb	1348	1071	19	3
AACGGTAGTCTCAGGC	0	0	0	Clone1	chrX:49Mb | 19kb	1448	1153	12	0
AACGGTAGTCTTGACG	0	0	1.8245828412173524	Clone1	chrX:49Mb | 1kb_chrX:49Mb | 48kb	1923	1471	165	3
AACGGTAGTGAGTTAG	0	0	0	NA	NA	1374	1114	NA	0
AACGGTAGTGCGGTCT	0	0	0	Clone1	NA	1352	1120	NA	0
AACGGTGAGATTGACT	2.064020634860338	0	0	Clone1	chrX:49Mb | 9kb	1454	1160	11	0
AACGTAGGTTGCATCG	0	0	0	NA	NA	1405	1116	NA	0
AACGTTGTCCCTTGAT	2.853008432745304	0	0	Clone1	chr12:95Mb | 15kb	1224	978	14	3
AACGTTGTCCTTCCAG	0	0	0	Clone1	NA	875	770	NA	2
AACTAGAAGCTGAGAG	0	0	2.8131131000411784	Clone1	NA	1277	1006	NA	3
AACTAGAAGGTACACC	0	0	0	Clone1	NA	1377	1122	NA	0
AACTAGCCAAGCCGAC	0	0	0	NA	NA	1194	967	NA	0
AACTAGCCAATCGCTC	0	0	0	NA	NA	1198	979	NA	1
AACTCAACACTATATC	0	0	0	Clone1	chr12:95Mb | 0kb	1767	1388	203	3
AACTCAACATGAATGC	0	0	0	Clone1	NA	1122	948	NA	1
AACTCAACATGACACG	2.133694896035805	0	2.133694896035805	Clone1	NA	1343	1100	NA	1
AACTCGATCAGTTCGA	1.7178390681467344	0	0	NA	NA	2187	1670	NA	4
AACTCGATCCAGCAAC	2.712354099961389	0	0	Clone1	chrX:49Mb | 1kb	1422	1132	23	3
AACTCGATCCGCCTAC	0	0	0	Clone1	chr12:95Mb | 15kb	1199	984	53	3
AACTCGATCTATGAGT	0	0	0	Clone1	NA	1001	849	NA	1
AACTCTTCACAGGGTC	2.327345391297117	0	0	NA	NA	1081	907	NA	4
AACTCTTCACATATAG	2.044455293685249	0	0	Clone1	chrX:49Mb | 19kb	1487	1199	14	2
AACTCTTCACATGATA	0	0	0	NA	NA	1251	1005	NA	1
AACTCTTCAGCTCTCG	2.905323705413779	0	0	Clone1	NA	579	528	NA	0
AACTGAAAGGGCTATC	2.400627017349096	0	0	NA	NA	1994	1488	NA	1
AACTGAAAGGGTATCC	0	0	2.4951432864176915	NA	NA	899	772	NA	1
AACTGAAAGGTAGTCC	0	0	3.1565218224778633	Clone1	chrX:49Mb | 28kb	1334	1115	446	3
AACTGAAAGGTGGAAT	2.240316593462727	0	0	Clone1	NA	1191	959	NA	3
AACTGACCAGGCATTG	0	0	0	Clone1	chr12:95Mb | 3kb	1552	1244	177	0
AACTGACCATGCTGTC	0	0	0	Clone1	NA	1465	1169	NA	0
AACTGAGGTAGGTGCG	0	0	0	NA	NA	889	719	NA	0
AACTGAGGTCATTACA	0	0	0	Clone1	NA	2164	1625	NA	3
AACTGAGGTTCCTGTC	1.6332155980793932	0	0	Clone1	chr12:95Mb | 15kb	2427	1771	74	2
AACTGCATCACACAGC	2.446557567905548	0	0	Clone1	NA	948	788	NA	2
AACTGCATCAGTTCGA	0	0	0	NA	NA	1058	893	NA	2
AACTGCATCCTTAACC	0	0	0	Clone1	chr12:95Mb | 15kb	2027	1540	85	1
AACTGCATCGTTGCTT	0	0	0	Clone1	NA	502	452	NA	3
AACTGCATCTAAGTGT	0	0	0	Clone1	NA	1055	875	NA	0
AACTGGTCAAGTCGCA	0	0	0	Clone1	chrX:49Mb | 6kb	1026	860	11	1
AACTGGTCAGCTCAAG	0	0	0	NA	NA	1130	945	NA	1
AACTGGTCATAACTAG	1.7748776090823744	0	1.7748776090823744	Clone1	NA	2041	1530	NA	0
AACTTCCTCAATGGTT	0	0	0	NA	NA	969	832	NA	2
AACTTCCTCAGCGGAA	0	0	0	NA	NA	1118	936	NA	1
AACTTCCTCCGCGTAG	1.7896791689146838	0	0	Clone1	NA	2005	1520	NA	0
AACTTCCTCCGGATGT	0	0	0	Clone1	NA	1226	1024	NA	3
AACTTCCTCGTTCACT	0	0	0	NA	NA	1125	943	NA	1
AACTTCTCAACCAACG	0	2.0078721291121413	0	Clone1	chrX:49Mb | 6kb	1551	1224	13	3
AACTTCTCAGGCATTG	0	0	0	Clone1	NA	1415	1132	NA	1
AACTTCTCAGGTAACT	0	0	0	NA	NA	1829	1434	NA	2
AACTTCTCATTACTAC	0	0	2.3701802859524217	Clone1	NA	1031	866	NA	0
AACTTGGTCAGCAGTC	3.061828897936965	2.414421539484352	0	Clone1	chrX:49Mb | 1kb	982	824	34	2
AACTTGGTCCAATGTG	0	0	0	Clone1	NA	1623	1270	NA	0
AACTTGGTCCTCGATT	0	0	0	NA	NA	1587	1263	NA	0
AACTTGGTCGATGGCT	1.9788493568148349	0	0	Clone1	chrX:49Mb | 17kb	1604	1294	32	2
AACTTTGGTGAGTCGG	0	0	0	Clone1	NA	704	614	NA	1
AACTTTGGTGCAGGCA	2.655792748913058	0	0	Clone1	NA	1511	1218	NA	3
AACTTTGGTTGGGTCC	0	0	0	NA	NA	952	803	NA	1
AAGCAAATCCACCTTG	0	0	0	NA	NA	1899	1455	NA	4
AAGCAAATCGTGCATA	0	0	0	NA	NA	1053	894	NA	4
AAGCAAATCTATCGAG	1.8737509171920985	0	0	Clone1	NA	1814	1397	NA	0
AAGCAACAGGAGGTTG	0	0	0	NA	NA	1563	1205	NA	2
AAGCAACAGTAGTTAC	1.7337780100741556	0	1.7337780100741556	Clone1	NA	2145	1600	NA	1
AAGCAATGTTGGCTAT	0	0	0	NA	NA	1130	967	NA	4
AAGCAATGTTTACTAG	2.327345391297117	0	0	NA	NA	1081	895	NA	1
AAGCACCTCACCACGG	0	0	0	NA	NA	1340	1109	NA	0
AAGCACCTCCGCAACG	2.3281806401830094	0	2.3281806401830094	Clone1	NA	1080	906	NA	0
AAGCACCTCGACATAT	0	0	0	Clone1	NA	2135	1642	NA	1
AAGCACCTCGACCGCA	2.2430722897115003	0	0	NA	NA	3562	2388	NA	4
AAGCATCCAATGCCAG	2.7795300082421983	0	0	Clone1	chrX:49Mb | 9kb	2647	1850	28	3
AAGCATCCACCTTGGT	1.8237110690346574	0	0	NA	NA	1925	1498	NA	1
AAGCATCCATGCTTGC	2.03398882528649	0	0	Clone1	chrX:49Mb | 12kb	1505	1223	150	1
AAGCATGGTGAGCAAC	0	0	1.554797960592994	Clone1	NA	2678	1890	NA	2
AAGCATGGTTAACCCG	2.7963428082478883	0	2.1624384612508036	Clone1	chrX:49Mb | 9kb	1300	1070	24	0
AAGCATTTCAGCTATG	0	0	0	NA	NA	1258	997	NA	3
AAGCATTTCCATATCC	0	0	0	Clone1	chrX:49Mb | 48kb	1141	911	239	1
AAGCATTTCCCAGTCC	2.211574599366026	0	0	NA	NA	1230	1037	NA	0
AAGCATTTCCTTGAGA	3.0303478559633295	0	2.3843693677605557	Clone1	chrX:49Mb | 28kb	1015	879	17	0
AAGCATTTCGTTCGGG	0	0	0	Clone1	NA	816	721	NA	2
AAGCATTTCTAGGCGT	0	0	0	NA	NA	1982	1548	NA	4
AAGCCAAGTCAGTGCC	0	0	2.1330387276888136	Clone1	chrX:49Mb | 28kb	1344	1079	75	2
AAGCCAAGTGGAGAGA	0	0	0	Clone1	chr12:95Mb | 15kb	930	794	63	2
AAGCCAAGTTCCAGAT	3.001737152675889	0	0	Clone1	chrX:49Mb | 9kb_chr12:95Mb | 3kb	1569	1219	129	0
AAGCCAAGTTCGTCTC	2.419070801644534	0	0	NA	NA	977	824	NA	4
AAGCCAAGTTGACTCG	0	0	0	Clone1	chr6:152Mb | 8kb	784	674	23	3
AAGCCATCAATACGGT	0	0	0	Clone1	NA	1249	1038	NA	0
AAGCCATCAATGGAAG	0	0	0	NA	NA	919	785	NA	2
AAGCCATCAGGCAGTC	0	0	2.2022179002390483	Clone1	NA	1243	1031	NA	1
AAGCCATCATAGGCGC	0	0	0	Clone1	chrX:49Mb | 114kb_chr6:152Mb | 11kb	956	837	46	1
AAGCCCCGTTAGACCT	1.884089020894242	0	1.884089020894242	Clone1	NA	1792	1422	NA	0
AAGCCCCGTTCCCATC	2.046213617513629	0	0	Clone1	chr6:152Mb | 1kb	1484	1197	22	0
AAGCCGCCAATGCCAG	0	0	0	Clone1	NA	1433	1140	NA	1
AAGCCGCCACATAGCG	2.3140956202253333	0	0	Clone1	NA	1097	925	NA	1
AAGCCGCCAGGCAGGA	1.8193679333090482	0	1.8193679333090482	Clone1	NA	1935	1440	NA	3
AAGCCGCCATCATAGA	1.8241468235723102	0	0	NA	NA	1924	1472	NA	2
AAGCCGGGTAGCGGAT	0	0	0	Clone1	chrX:49Mb | 28kb	1300	1042	54	3
AAGCCGGGTTAATCTG	2.239566668720022	0	0	Clone1	chr6:152Mb | 11kb	1192	987	91	0
AAGCCGGGTTCGTGTG	0	0	1.9395939792010246	Clone1	NA	1679	1312	NA	1
AAGCCGGGTTGACCCA	0	0	2.3978952727983707	Clone1	chrX:49Mb | 1kb	1000	858	30	2
AAGCCGGGTTTGAGCT	0	0	0	NA	NA	1236	986	NA	1
AAGCCTATCATCTCTA	0	0	0	NA	NA	935	814	NA	2
AAGCCTATCCGGGTTG	0	0	0	Clone1	chr12:95Mb | 3kb	1371	1097	12	0
AAGCCTATCGCGCCTT	0	0	0	Clone2	chr6:22Mb | 20kb	2112	1599	40	4
AAGCCTGCAAGTGGTT	0	0	0	Clone1	NA	2388	1798	NA	2
AAGCCTGCAATACATG	3.4634782014698198	0	0	NA	NA	970	824	NA	0
AAGCCTGCACATGCAG	0	0	1.8211020514472858	Clone1	NA	1931	1469	NA	2
AAGCCTGCACCTTAAT	0	0	1.4992347723004862	NA	NA	2875	2008	NA	3
AAGCCTGCAGCACCAA	2.843055850049811	0	0	NA	NA	1237	1044	NA	4
AAGCCTGCATAACTGA	2.3149174944867066	0	0	Clone1	chrX:49Mb | 1kb	1096	929	25	2
AAGCGATAGCCACTCC	1.3911136475558394	0	0	NA	NA	3312	2253	NA	2
AAGCGATAGGATTCGC	0	0	0	NA	NA	1714	1351	NA	2
AAGCGATAGGGCTCTG	0	0	0	Clone1	NA	972	815	NA	1
AAGCGCAAGCGGTCAT	1.7126061130488726	0	0	Clone1	NA	2201	1660	NA	1
AAGCGCAAGTAAGTGA	2.352778829711831	0	0	NA	NA	1051	870	NA	3
AAGCGGATCACACCGG	1.9783122831444213	0	0	NA	NA	1605	1279	NA	4
AAGCGGATCACAGAGG	0	0	0	NA	NA	1912	1492	NA	0
AAGCGGATCAGCCTAA	0	0	0	NA	NA	889	737	NA	2
AAGCGGATCGACCGCA	2.118095862962761	0	0	Clone1	NA	1367	1089	NA	0
AAGCGGGCATTAGGGT	0	1.8338004890994617	0	Clone1	chrX:49Mb | 1kb	1902	1446	56	0
AAGCTAAAGCTAATCG	2.395172453907977	0	0	NA	NA	1003	844	NA	4
AAGCTAAAGTAACCCA	1.8494285741234164	0	0	Clone1	chrX:49Mb | 3kb_chr6:152Mb | 1kb	1867	1442	173	0
AAGCTAAAGTGAATGA	0	1.9110774246025222	2.527386255885888	Clone1	NA	1736	1331	NA	0
AAGCTAGGTAGTGTGA	2.2101279821721276	0	0	Clone1	NA	1232	1015	NA	0
AAGCTAGGTTAGGGAC	0	0	2.152292613455773	Clone1	chrX:49Mb | 1kb	1315	1081	40	1
AAGCTAGGTTGGCGTC	0	0	0	Clone1	NA	1164	957	NA	0
AAGCTAGGTTGTCCTC	2.7920196923347667	2.15836452739886	2.15836452739886	Clone1	chrX:49Mb | 1kb	1306	1051	15	0
AAGCTAGGTTTGGCAT	0	0	0	NA	NA	804	700	NA	2
AAGCTCGCAATTACCT	3.1106769392471763	0	0	NA	NA	933	789	NA	3
AAGCTCGCATGCGTCT	0	0	2.6214098128016805	Clone1	NA	784	688	NA	0
AAGCTCTGTGCGGTTC	1.9027799212116197	0	0	Clone1	chrX:49Mb | 48kb	1753	1410	136	0
AAGCTCTGTGGCTTCA	0	0	0	Clone1	NA	1416	1150	NA	2
AAGCTCTGTTCGATAC	2.3157401931160932	0	0	Clone1	NA	1095	923	NA	0
AAGCTTGTCTGGTCCC	0	0	0	Clone1	chrX:49Mb | 19kb	1143	956	40	4
AAGGAAAGTCAGTAGA	1.9304704124164807	0	0	Clone1	NA	1697	1322	NA	0
AAGGAAAGTTAGCCGC	0	0	2.447521631918479	Clone1	chrX:49Mb | 17kb	947	795	26	0
AAGGAAAGTTCACCGA	0	0	0	NA	NA	1130	965	NA	1
AAGGAAAGTTGCCTTC	2.7630313171507352	0	0	NA	NA	1347	1080	NA	4
AAGGAAAGTTGGGTAA	0	0	0	Clone1	NA	1416	1162	NA	0
AAGGACTAGCTAGATT	2.2463411830498017	0	2.2463411830498017	Clone1	NA	1183	986	NA	0
AAGGACTAGTTACGGC	0	0	0	NA	NA	1161	979	NA	1
AAGGATGCAAACTGCG	2.2195779190636933	0	0	NA	NA	1219	997	NA	3
AAGGATGCAACCGTAG	0	0	0	NA	NA	750	622	NA	2
AAGGATGCAAGCGTGC	3.4715014744347044	0	0	NA	NA	962	821	NA	2
AAGGATGCAGGGCATC	0	0	0	NA	NA	2314	1716	NA	4
AAGGATGCAGTTAATG	2.2748030708547966	0	0	NA	NA	2292	1697	NA	1
AAGGATGCATAGGCAT	2.0334115090634	0	0	Clone1	chrX:49Mb | 9kb	1506	1202	54	3
AAGGATGCATGCTGCT	2.902606846655056	0	0	NA	NA	1742	1353	NA	4
AAGGCAACAACTAGGT	0	0	0	Clone1	NA	1333	1067	NA	3
AAGGCAACAAGCTCTC	0	0	1.984782436760353	Clone1	NA	1593	1248	NA	0
AAGGCAACACAGGATT	0	0	0	Clone2	chr6:22Mb | 39kb	1338	1118	106	0
AAGGCAACACCTTAAT	2.0145997473557884	0	2.0145997473557884	Clone1	chrX:49Mb | 48kb	1539	1231	224	0
AAGGCAACACTTCAGC	1.3303627305630792	1.3303627305630792	0	Clone1	NA	3594	2410	NA	4
AAGGCAACAGCTCGAA	0	0	0	Clone1	NA	1263	1037	NA	0
AAGGCAACAGTACCCT	2.241067215200396	0	0	NA	NA	1190	995	NA	0
AAGGCAACATCCACAC	1.981540453647922	0	0	Clone1	chrX:49Mb | 6kb	1599	1271	28	0
AAGGCCAAGAAGCGAT	0	0	0	NA	NA	1136	974	NA	4
AAGGCCCCAGCCATTC	2.1566732123496655	0	0	NA	NA	2617	1868	NA	1
AAGGCTAGTAATCAGG	0	1.9602752281981466	0	NA	NA	1639	1283	NA	0
AAGGCTAGTCTAATTG	0	0	0	NA	NA	1178	965	NA	0
AAGGCTAGTCTTGCCT	2.277155113252243	0	2.277155113252243	Clone1	NA	1143	960	NA	2
AAGGCTAGTTAATGCC	0	0	0	NA	NA	787	680	NA	1
AAGGGCATCAGGCAGA	0	0	0	NA	NA	1196	989	NA	0
AAGGGCCAGGCGATCT	1.6375397453161211	0	0	Clone1	NA	2414	1739	NA	0
AAGGGCCAGGGGACTA	0	2.460156041226102	2.460156041226102	Clone1	chr12:95Mb | 3kb	934	797	65	3
AAGGGCCAGGTAGTAA	0	0	0	NA	NA	1124	952	NA	4
AAGGGCCAGTGAACCC	0	1.7353151449542923	0	Clone1	NA	2141	1613	NA	2
AAGGGCCAGTGCTGAC	3.1055710198730755	0	0	Clone1	NA	1407	1101	NA	3
AAGGGGTCAATTGGTA	0	0	2.399715440756296	Clone1	NA	1996	1493	NA	1
AAGGGGTCAGGAATGA	2.5111118680951408	0	0	Clone1	chrX:49Mb | 9kb	1767	1377	26	3
AAGGGGTCATAGGTCG	0	0	0	Clone1	NA	1430	1149	NA	0
AAGGGTTAGCGCTTGG	0	0	0	NA	NA	1218	1012	NA	1
AAGGTAATCAAGTAAG	0	0	1.8945743746864476	Clone1	chrX:49Mb | 1kb	1770	1386	14	3
AAGGTAATCCGTGGCA	2.176864067061074	0	0	Clone1	NA	1279	1052	NA	2
AAGGTAATCCTGAGCG	2.1730605651184476	0	0	NA	NA	2569	1926	NA	2
AAGGTAATCGAGTGTC	2.56089741343352	1.9421481747143157	0	Clone1	chr12:95Mb | 3kb	1674	1303	28	3
AAGGTAATCGCATAGC	0	0	2.483990479316221	Clone1	NA	910	761	NA	2
AAGGTAATCGTAGTAT	0	0	0	Clone1	chr6:152Mb | 11kb	858	742	87	2
AAGGTAATCTATGCGA	0	0	0	NA	NA	940	814	NA	1
AAGGTAATCTGGCAAC	0	0	0	Clone1	chrX:49Mb | 17kb	3127	2121	50	1
AAGGTATGTCATCGTG	0	0	0	Clone1	NA	988	834	NA	0
AAGGTATGTGACTCCA	2.405199907177258	0	0	Clone1	chrX:49Mb | 4kb_chrX:49Mb | 6kb	3968	2581	122	1
AAGGTCAGTGAACTGA	0	0	0	Clone1	chrX:49Mb | 48kb	1111	930	82	3
AAGGTCAGTGATTCCG	2.4097979952673994	0	0	Clone1	NA	987	793	NA	2
AAGGTCAGTTTGCGAT	0	0	0	NA	NA	1117	944	NA	1
AAGGTTAAGCTTAGTG	2.7614098702650534	0	0	Clone1	chrX:49Mb | 48kb	2024	1541	72	1
AAGGTTGGTATTGGCT	0	0	0	NA	NA	1188	975	NA	3
AAGGTTGGTTATCTGA	0	0	0	Clone1	chr12:95Mb | 11kb	1846	1393	20	0
AAGGTTGGTTCCAGGC	0	0	0	Clone1	NA	1386	1134	NA	0
AAGGTTGGTTTGCCAG	0	0	0	Clone1	NA	953	817	NA	2
AAGTAACGTAGCTCCA	2.493104549520021	0	0	NA	NA	901	785	NA	2
AAGTAACGTCAGTTCG	0	0	0	Clone1	NA	1455	1144	NA	0
AAGTAACGTCTAGTGT	0	0	0	Clone1	NA	1240	1012	NA	3
AAGTAACGTTGTGGTT	0	0	2.1369839541960753	Clone1	chrX:49Mb | 6kb	1338	1080	49	1
AAGTAACGTTTGGGTT	0	0	0	Clone1	NA	1040	878	NA	0
AAGTAAGTCAGTTGAT	0	0	0	Clone1	NA	1634	1319	NA	4
AAGTAAGTCTAACCTC	0	0	0	Clone1	chrX:49Mb | 48kb	2372	1712	245	3
AAGTACCCAAGTATGC	0	0	0	Clone1	chrX:49Mb | 258kb	1301	1028	33	3
AAGTACCCAATATCGA	2.0357233799496193	0	0	Clone1	chr6:152Mb | 47kb	1502	1199	35	2
AAGTACCCAGCCTACT	0	0	2.75713892778319	Clone1	NA	2711	1913	NA	2
AAGTACCCAGGACATT	0	0	0	Clone1	chrX:49Mb | 48kb	1358	1099	155	1
AAGTACGGTTGTAGAG	0	0	0	Clone1	chr12:95Mb | 15kb	1340	1055	71	3
AAGTATGAGAAGGGAA	0	0	0	Clone1	chr6:152Mb | 8kb	984	836	48	3
AAGTATGAGCCAGAGA	0	0	2.0736878861942696	NA	NA	1438	1151	NA	4
AAGTATGAGGGGATAT	0	0	0	NA	NA	1340	1068	NA	0
AAGTATGAGTGGGTCT	0	0	0	Clone1	chrX:49Mb | 17kb	1343	1093	25	0
AAGTCAAAGCCAGTCG	0	0	0	Clone1	NA	1203	967	NA	0
AAGTCAAAGCCGACAT	0	0	0	Clone1	NA	1122	916	NA	3
AAGTCAAAGCTGGAAG	2.317388069562121	0	0	Clone1	chr6:152Mb | 11kb	1093	899	36	0
AAGTCAAAGGGTATGG	0	0	2.3306914883605443	Clone1	chrX:49Mb | 9kb	1077	888	17	3
AAGTCAAAGGTATCGC	0	0	0	Clone1	chrX:49Mb | 28kb	740	672	51	2
AAGTCAAAGTCATCTC	2.5742301665360094	0	0	NA	NA	825	710	NA	1
AAGTCACCAAGCCTAG	0	0	0	Clone1	NA	1467	1177	NA	0
AAGTCACCACCTCGCA	0	0	3.0256717381526252	NA	NA	510	459	NA	3
AAGTCACCATGAGCTG	0	0	0	Clone1	NA	1001	864	NA	0
AAGTCAGGTAATGAGT	2.2938123216648676	0	2.2938123216648676	Clone1	chr6:152Mb | 12kb	1122	928	35	2
AAGTCAGGTCTTGCCT	0	0	0	Clone1	chr12:95Mb | 0kb	1216	999	31	1
AAGTCAGGTTACACAC	2.7058130637038538	0	0	Clone1	NA	1432	1142	NA	0
AAGTCATTCACCTACT	0	0	0	NA	NA	1244	1021	NA	3
AAGTCATTCATGTGTG	0	0	0	Clone1	NA	937	810	NA	3
AAGTCATTCGCTGACG	0	0	0	Clone1	chr12:95Mb | 15kb	1072	859	49	3
AAGTCCATCAGGACGA	0	0	0	Clone1	chrX:49Mb | 28kb	1633	1273	62	2
AAGTCCATCATCACGA	2.054472530350634	2.054472530350634	0	Clone1	NA	1470	1191	NA	0
AAGTCCATCATGTCTC	2.3132745688163707	0	2.3132745688163707	NA	NA	1098	924	NA	1
AAGTCCATCCATCGAA	1.9724294979835366	0	1.9724294979835366	Clone1	NA	1616	1258	NA	0
AAGTGATGTAACTCGT	2.0840929169535065	0	2.0840929169535065	Clone1	NA	1421	1144	NA	0
AAGTGATGTCAATCCG	0	0	0	Clone1	NA	1143	931	NA	3
AAGTGATGTCTAGTGT	0	0	0	Clone1	chrX:49Mb | 48kb	1432	1125	42	0
AAGTGATGTTGCCCAA	0	0	0	NA	NA	2682	1906	NA	4
AAGTGATGTTGTAGCT	0	0	0	Clone1	chr12:95Mb | 20kb	1593	1291	15	2
AAGTGATGTTTCACGG	0	0	0	Clone1	chr12:95Mb | 11kb_chr12:95Mb | 0kb	1679	1269	38	1
AAGTGCCTCAGGTCAC	2.3382703213866765	0	0	Clone1	NA	1068	901	NA	3
AAGTGCCTCCACCTTG	2.282669783293104	0	0	NA	NA	1136	980	NA	1
AAGTGCCTCGCTGACG	0	0	0	Clone1	NA	1159	950	NA	3
AAGTGGACAACCTGTC	0	0	0	Clone1	NA	1465	1177	NA	0
AAGTGGACAATTGGAC	0	0	0	Clone1	NA	1600	1281	NA	0
AAGTGGACACATTCCA	0	0	0	Clone1	chrX:49Mb | 48kb	1964	1455	194	3
AAGTGGACACTTAGGG	1.7193414598044636	0	0	Clone1	chrX:49Mb | 28kb	2183	1666	309	1
AAGTGGACAGGATGCC	0	0	0	Clone1	chrX:49Mb | 258kb	1123	893	35	2
AAGTGGACAGTACCGA	0	0	0	Clone1	chrX:49Mb | 28kb	1254	1039	163	0
AAGTGGACATGGCTGA	0	0	0	NA	NA	918	784	NA	1
AAGTGGGTCAGGAGCA	0	0	0	Clone1	chr12:95Mb | 15kb	1813	1403	20	3
AAGTGGGTCATCGTCT	0	0	0	NA	NA	921	814	NA	1
AAGTGGGTCCCTGGCT	0	0	2.393362173467386	Clone1	chr6:152Mb | 11kb	1005	860	12	1
AAGTGGGTCGACTAAT	2.9218000328830165	0	0	Clone1	NA	1138	941	NA	3
AAGTGGGTCGCTTCGC	0	0	0	Clone1	NA	2130	1613	NA	2
AAGTGTCCACCATCGT	0	0	2.437930408952439	NA	NA	957	790	NA	3
AAGTGTCCAGCACCTT	0	0	0	Clone1	NA	553	496	NA	2
AAGTGTCCAGCTATCC	2.300248433352637	0	0	Clone1	chrX:49Mb | 1kb	2228	1606	11	3
AAGTGTCCAGGACTAT	0	0	0	NA	NA	1004	865	NA	2
AAGTGTCCATGACCCT	0	0	0	Clone1	NA	887	740	NA	1
AAGTTGAAGCGATCCG	0	0	0	NA	NA	1654	1297	NA	1
AAGTTGAAGTTAGGAA	2.249370396732955	0	0	Clone1	NA	1179	1000	NA	0
AAGTTGGGTAGGTGTA	0	0	0	Clone1	NA	993	823	NA	3
AAGTTGGGTGAGGCAT	2.5252687684666255	0	0	Clone1	chrX:49Mb | 19kb	870	763	47	2
AAGTTGGGTTAGCAAG	3.1709893618269125	0	0	NA	NA	1314	1059	NA	2
AAGTTGGGTTATCGCG	0	0	2.2335922215070942	Clone1	NA	1200	976	NA	3
AAGTTGGGTTCGATTA	2.5337704679310975	0	0	NA	NA	862	726	NA	0
AAGTTTCAGAATCCTG	0	0	0	Clone1	NA	790	702	NA	2
AAGTTTCAGCCGAGTT	0	0	0	NA	NA	1209	995	NA	0
AAGTTTCAGTTACACG	1.8855100887834084	0	1.8855100887834084	Clone1	NA	1789	1395	NA	0
AAGTTTGCACCTTGGT	0	0	0	NA	NA	1167	955	NA	0
AATACGAAGAAGGGCC	2.529509018549033	0	0	NA	NA	866	751	NA	3
AATACGAAGCGATGGA	0	0	0	NA	NA	1323	1092	NA	4
AATACGCCAAGGGTCC	2.9548249705725067	0	2.312454338748358	Clone1	chr6:152Mb | 12kb	1099	920	55	1
AATACGCCATAGATGC	0	0	0	Clone1	chrX:49Mb | 48kb	1217	993	265	0
AATACGCCATCACTTG	0	0	0	Clone1	NA	1028	835	NA	1
AATACGCCATCATATC	2.839257370388061	0	0	Clone1	chr6:152Mb | 12kb	1242	1008	87	0
AATACGCCATCCCGTG	3.1233947398014608	0	0	Clone1	chrX:49Mb | 9kb	1381	1104	25	2
AATACGGGTCCCGAGT	0	0	0	NA	NA	1004	845	NA	4
AATACGGGTGATTCCG	0	0	2.0230933599578274	Clone1	chrX:49Mb | 1kb	1524	1219	18	0
AATACGGGTTAGAGTG	0	0	0	NA	NA	824	715	NA	4
AATACGTTCACACCAA	0	0	0	Clone1	chr6:152Mb | 8kb	1505	1239	53	3
AATACGTTCTAAGCCA	0	0	0	Clone1	chrX:49Mb | 10kb	1128	945	43	1
AATACGTTCTTGAGGC	2.7905833360197456	0	0	Clone1	chr12:95Mb | 0kb	1308	1038	21	2
AATATCGCAAGGTCTG	0	0	0	Clone1	chrX:49Mb | 17kb_chr12:95Mb | 22kb	935	782	51	0
AATATCGCACAAGCCA	2.133694896035805	0	0	Clone1	chrX:49Mb | 4kb	1343	1076	12	0
AATATCGCACAGGATT	2.127808962236969	0	2.127808962236969	Clone1	chrX:49Mb | 6kb	1352	1095	148	3
AATATCGCACATAGTA	1.984782436760353	0	0	Clone1	chrX:49Mb | 6kb	1593	1228	66	0
AATATCGCACCTATGC	2.035144760143036	0	0	Clone1	chr12:95Mb | 15kb	1503	1169	127	3
AATATGCTCATGCAAT	0	0	0	Clone1	chrX:49Mb | 48kb	1992	1487	121	3
AATATGCTCGCGTTAA	0	0	0	Clone1	NA	1937	1460	NA	1
AATATGCTCTATGAAC	0	0	0	Clone1	NA	1561	1234	NA	3
AATATGCTCTATGGAT	0	0	0	Clone1	chr6:152Mb | 8kb	611	541	42	1
AATATGCTCTGGATGC	1.90521073610303	0	1.90521073610303	Clone1	chrX:49Mb | 28kb	1748	1364	69	0
AATATGGAGTAATGTC	0	0	0	Clone1	NA	924	775	NA	1
AATATGGAGTCGCGCA	0	0	0	Clone1	NA	1509	1254	NA	2
AATCACTAGAAGCGGC	0	2.0810181383101667	0	Clone1	NA	1426	1163	NA	0
AATCACTAGCATCGCG	0	0	0	NA	NA	820	699	NA	1
AATCACTAGCATCTAG	0	0	1.5536208804183531	Clone1	chr6:152Mb | 8kb	2682	1934	24	2
AATCACTAGCCATACA	0	0	0	Clone1	NA	1931	1459	NA	1
AATCACTAGCTTACGA	0	0	0	NA	NA	913	787	NA	3
AATCACTAGGAACCAG	1.9639536642492483	0	0	Clone1	chr12:95Mb | 3kb	1632	1299	294	1
AATCACTAGTGGCTAC	1.705198238543573	0	0	Clone1	chrX:49Mb | 6kb	2221	1561	90	3
AATCAGCCAAGCGGTC	3.0715876892319844	0	0	Clone1	chr12:95Mb | 22kb	972	828	26	4
AATCAGCCATGCTGAG	0	0	0	Clone1	chrX:49Mb | 48kb	2119	1615	11	1
AATCATCAGATAGTAG	0	0	0	Clone1	NA	850	735	NA	1
AATCATCAGCCAGGAA	0	0	2.4436719927303687	Clone1	NA	951	802	NA	1
AATCATCAGCTATGCA	0	0	0	Clone1	NA	1583	1269	NA	1
AATCATCAGTCAGCGT	2.73766512164114	0	0	NA	NA	692	612	NA	2
AATCCAACAACTGTAA	1.6422277352570913	0	0	Clone1	chrX:49Mb | 48kb	2400	1737	90	1
AATCCAACAATGTCAA	1.474596459128241	0	1.474596459128241	NA	NA	2968	2046	NA	0
AATCCAACACAATGCG	2.5337704679310975	0	0	Clone1	chrX:49Mb | 9kb_chr12:95Mb | 3kb	862	745	126	1
AATCCAACACAATGGT	2.8131131000411784	0	0	Clone1	chrX:49Mb | 1kb	1277	1050	20	0
AATCCAACAGCACCTT	0	0	0	NA	NA	1875	1443	NA	4
AATCCAACAGTTAAGC	0	0	2.6050076133284232	NA	NA	798	681	NA	2
AATCCAACATCAATCT	0	0	0	NA	NA	1471	1170	NA	1
AATCCAACATGCAGGC	0	0	0	NA	NA	1072	896	NA	1
AATCCATAGTGAGTCC	2.2130238287746855	0	0	NA	NA	1228	1026	NA	4
AATCCATAGTTAGCGC	2.0140368446544157	0	0	Clone1	NA	1540	1188	NA	3
AATCCCAAGATAGGTA	2.62853577431505	0	0	NA	NA	778	672	NA	1
AATCCCAAGCCGCGTA	2.2724578089188157	0	0	Clone1	chrX:49Mb | 4kb	1149	944	17	0
AATCCCAAGCGCCATG	0	0	0	Clone1	chrX:49Mb | 1kb	1175	988	11	1
AATCCCAAGGAGCTTC	0	0	0	Clone1	NA	1361	1066	NA	2
AATCCCAAGGTATGAA	2.8883435031502307	0	0	Clone1	NA	1179	1001	NA	1
AATCCCAAGTAGTGCC	0	0	0	NA	NA	997	845	NA	1
AATCGAGGTCAGTCGC	0	0	0	NA	NA	872	729	NA	3
AATCGAGGTGATGGGT	0	0	0	Clone1	chrX:49Mb | 48kb	1281	1074	46	1
AATCGAGGTTAGGGTA	0	0	0	Clone1	NA	851	737	NA	2
AATCGAGGTTATGTGC	0	0	0	Clone1	NA	852	724	NA	3
AATCGAGGTTGTCCCT	0	0	2.6026896854443837	Clone1	NA	800	702	NA	2
AATCGAGGTTTCGCAG	0	0	0	Clone1	chrX:49Mb | 17kb	1537	1262	54	0
AATCGCATCAATCACG	0	0	0	Clone1	NA	1057	862	NA	3
AATCGCATCGCGTCCT	2.656408292452806	0	0	NA	NA	755	653	NA	2
AATCGCATCGTGAATT	2.4543012007119227	0	0	Clone2	chr6:22Mb | 148kb	940	785	105	4
AATCGCATCTATGAGT	0	0	0	Clone1	chrX:49Mb | 28kb	1696	1348	123	1
AATCGCATCTCACTAC	0	0	2.021955420152209	Clone2	chr6:22Mb | 421kb	1526	1225	72	1
AATCGCGCAATACTTC	0	0	0	Clone1	NA	886	763	NA	1
AATCGCGCACCTCACG	1.7818289010254542	0	1.7818289010254542	Clone1	chrX:49Mb | 1kb	2024	1561	209	1
AATCGCGCATAGAGCT	0	0	0	Clone1	chr12:95Mb | 11kb	976	823	113	1
AATCGCGCATGCAGGC	0	0	0	NA	NA	850	728	NA	2
AATCGCGCATTCGCTA	2.8382471756704786	0	0	NA	NA	1865	1468	NA	2
AATCGGCTCAATGTGT	0	0	0	NA	NA	599	547	NA	2
AATCGGCTCTATCGCT	0	0	0	Clone1	NA	937	817	NA	1
AATCGGTCAAACCGCA	2.808951725770248	0	0	NA	NA	1924	1385	NA	4
AATCGGTCACAAGGAA	2.35105865117698	0	0	Clone1	chrX:49Mb | 3kb_chr6:152Mb | 1kb	1053	871	37	0
AATCGTTAGGAATGCG	2.419070801644534	0	1.8111873967814713	Clone1	chr12:95Mb | 3kb	1954	1479	45	3
AATCGTTAGGCAATGG	3.355590251378723	0	0	Clone1	NA	1446	1167	NA	2
AATCTAGCAGGAACCC	0	0	0	Clone1	NA	1170	941	NA	0
AATCTAGCATAAGTCA	0	0	2.7735267206201586	Clone1	NA	666	602	NA	2
AATCTCCTCACCTAGA	1.6749250073944073	0	0	Clone1	NA	2305	1715	NA	1
AATCTCCTCACTGTCT	0	0	0	NA	NA	1933	1452	NA	4
AATCTGGTCCACCATT	0	0	0	Clone1	chr12:95Mb | 15kb	1446	1148	42	1
AATGAACGTAACCGAA	0	0	0	Clone1	NA	1130	977	NA	2
AATGAACGTAGCCTCA	0	0	0	Clone1	NA	1271	1070	NA	1
AATGAACGTCATGGTT	1.4473971086925055	0	0	Clone1	chrX:49Mb | 1kb	3075	2115	21	2
AATGAACGTTCCGCAA	0	0	0	Clone1	NA	1051	907	NA	1
AATGACAAGCGCTATA	0	0	0	NA	NA	1376	1120	NA	1
AATGACAAGCGCTCCT	1.7372413209482829	1.7372413209482829	1.7372413209482829	NA	NA	2136	1615	NA	1
AATGACAAGGTTGGTC	0	0	0	Clone1	chrX:49Mb | 28kb	1219	1009	131	0
AATGACCCAAGGTCAT	1.9831597120317919	0	0	Clone1	chrX:49Mb | 19kb	1596	1245	52	1
AATGACCCACTTCGCG	0	0	2.5877732833977265	Clone1	NA	1626	1272	NA	0
AATGACTTCACACTGA	1.602751586481028	0	0	Clone1	NA	2521	1824	NA	0
AATGACTTCCCGCAAG	0	0	0	Clone1	NA	897	765	NA	3
AATGACTTCCTGCGTC	1.512888026458429	0	2.089348061882628	Clone1	chrX:49Mb | 9kb	2825	2065	67	3
AATGACTTCCTGTCCA	0	0	0	NA	NA	1189	996	NA	0
AATGAGGCAACCAGGC	1.7133512695939763	0	0	NA	NA	2199	1670	NA	0
AATGAGGCAGGATCAT	0	0	0	NA	NA	1812	1371	NA	4
AATGATGAGGTACTAT	2.2130238287746855	0	0	Clone1	chrX:49Mb | 28kb_chrX:49Mb | 48kb	1228	1001	193	3
AATGATGAGTAAGTGA	0	0	0	Clone1	chrX:49Mb | 48kb	1167	941	30	0
AATGATGAGTTGGCTA	0	0	0	Clone2	NA	1366	1106	NA	4
AATGCAAAGCCTCTGC	0	0	0	Clone1	chrX:49Mb | 17kb	1086	910	186	2
AATGCAAAGGATCATT	0	0	1.7407218354565546	Clone1	NA	2127	1584	NA	0
AATGCACCAAGCTGCA	0	0	0	NA	NA	996	844	NA	2
AATGCACCACGCCATT	0	0	0	Clone1	chrX:49Mb | 48kb	1044	866	42	1
AATGCACCACTTGCGT	2.5402028253729627	0	0	Clone1	NA	856	758	NA	2
AATGCACCATCACTCA	2.0628206604437955	0	0	NA	NA	1456	1179	NA	3
AATGCACCATTGGCAG	0	0	1.8382314345061648	Clone1	chrX:49Mb | 1kb	1892	1492	71	1
AATGCAGGTAATGAGT	0	0	0	Clone1	NA	1264	1043	NA	0
AATGCAGGTGGGAACT	2.5423577608347805	0	0	NA	NA	854	737	NA	4
AATGCCTGTCAGTATC	2.157011186796337	0	0	Clone1	NA	1308	1078	NA	3
AATGCCTGTTGGGTAA	2.4484868026519853	0	0	NA	NA	946	795	NA	2
AATGCCTGTTTACTGA	2.1936769017749485	0	0	Clone1	NA	1255	1010	NA	0
AATGCGAGTATGGTGA	0	0	0	Clone1	NA	1308	1068	NA	3
AATGCGAGTTGTGATC	0	0	0	NA	NA	972	836	NA	1
AATGCGGAGCGCTCCT	0	0	0	NA	NA	1424	1172	NA	4
AATGCGGAGTAATCAC	0	0	0	Clone1	NA	2406	1713	NA	3
AATGGATGTATTGAGG	0	0	0	NA	NA	802	668	NA	3
AATGGATGTGAGTTGA	0	0	0	Clone1	NA	1081	907	NA	1
AATGGATGTGATTCCG	0	0	0	NA	NA	1066	905	NA	2
AATGGATGTGGACTAA	0	0	0	Clone1	chrX:49Mb | 158kb	1282	1024	43	3
AATGGATGTTAGTGAG	1.693870478693085	0	2.661761346545332	Clone1	NA	2252	1637	NA	3
AATGGATGTTGCAGCC	1.9416366382779313	0	0	Clone1	chr12:95Mb | 15kb	1675	1302	33	3
AATGGATGTTGCGATT	0	0	1.6647761427049368	Clone1	chrX:49Mb | 9kb_chr6:152Mb | 11kb	2334	1713	50	2
AATGGCAGTAACGGGT	0	0	3.138752172049673	Clone1	chr12:95Mb | 0kb	906	777	223	1
AATGGCAGTAAGCGTA	1.6107191425901488	0	0	Clone1	NA	2496	1843	NA	2
AATGGCAGTCCATTCC	0	0	0	NA	NA	1159	975	NA	4
AATGGCAGTTCCCAAG	2.064020634860338	0	0	Clone1	NA	1454	1159	NA	0
AATGGCCTCAGGACTC	0	0	0	NA	NA	966	842	NA	1
AATGGCCTCCTGTAAG	0	0	0	NA	NA	885	770	NA	1
AATGGCCTCGACATGC	2.393362173467386	0	0	Clone1	chr12:95Mb | 11kb	1005	843	51	1
AATGGCGAGCCGCGTA	0	0	0	Clone1	NA	1795	1394	NA	2
AATGGCGAGCTGGATC	0	0	0	NA	NA	1621	1285	NA	4
AATGGCGAGGATGGCA	0	0	0	Clone1	NA	1659	1294	NA	2
AATGGCGAGGGCTCCA	1.8382314345061648	0	0	NA	NA	1892	1439	NA	2
AATGGCGAGTGAGGTG	0	0	1.9385747357470806	NA	NA	1681	1356	NA	2
AATGGCTCAAACTGTA	0	0	0	Clone1	NA	1709	1324	NA	0
AATGGCTCAAATCACA	0	0	2.906140371789641	Clone1	NA	1157	958	NA	1
AATGGCTCAATCTAAG	0	0	0	Clone1	NA	1326	1120	NA	0
AATGGCTCACCTTACA	3.4959905317903854	2.4562482949004933	0	NA	NA	938	796	NA	3
AATGGCTCATCACTGC	0	0	0	NA	NA	1763	1401	NA	4
AATGGGACAACTCGCT	0	0	0	Clone1	NA	1112	955	NA	1
AATGGGACAAGGTAGA	2.2130238287746855	0	0	Clone1	chrX:49Mb | 1kb	1228	1002	34	0
AATGGGACACCATCTA	0	0	0	NA	NA	1361	1097	NA	2
AATGGGCGTATGTAGG	0	0	0	NA	NA	846	730	NA	1
AATGGGCGTCCATTCC	0	0	0	Clone1	chr6:152Mb | 8kb	1396	1118	87	3
AATGGGCGTTTGGTGT	0	0	0	NA	NA	1242	1000	NA	1
AATGGGGTCACCCTTG	2.4690152824513656	0	0	NA	NA	925	806	NA	2
AATGGGGTCAGGGCTT	1.6145776603373008	2.2029337810685963	1.6145776603373008	NA	NA	2484	1826	NA	4
AATGGGGTCAGGTCAC	0	0	0	NA	NA	1574	1295	NA	0
AATGGGGTCAGTAATC	2.8947742360712225	0	0	NA	NA	1171	973	NA	1
AATGGGGTCATAGGCC	2.263143855957823	0	0	Clone1	NA	1161	957	NA	0
AATGGGGTCCCGCTTA	2.7058130637038538	0	0	Clone1	NA	1432	1131	NA	3
AATGGGGTCGTGCCAG	0	0	0	Clone1	chrX:49Mb | 9kb	981	814	58	0
AATGGGGTCTATCCGT	0	0	0	NA	NA	1347	1125	NA	4
AATGGGGTCTGGATGC	0	0	0	Clone1	chrX:49Mb | 48kb	2362	1750	78	3
AATGGGTAGAAGCACG	2.8190214248001575	0	0	Clone1	chrX:49Mb | 28kb	1269	1005	174	1
AATGGGTAGGCGTACT	0	0	0	NA	NA	1091	887	NA	0
AATGGTAAGCCGATAC	0	0	0	Clone1	NA	1325	1076	NA	0
AATGGTAAGCGATCAC	1.9018098250742037	0	1.9018098250742037	Clone1	chrX:49Mb | 19kb	1755	1412	18	1
AATGGTAAGGTAATTC	0	0	0	Clone1	NA	1030	874	NA	1
AATGGTAAGTGACCCG	2.7269186854065928	0	0	NA	NA	1400	1174	NA	4
AATGGTAAGTTGGACC	0	0	0	Clone1	chr12:95Mb | 0kb	3004	2102	87	3
AATGTCCGTGACGTGG	1.7037261197427322	0	0	Clone1	NA	2225	1647	NA	1
AATGTCCGTTATGAGG	0	0	0	NA	NA	1110	942	NA	3
AATGTCCGTTCCAGGC	2.2455856490296404	0	0	NA	NA	1184	986	NA	4
AATGTCCGTTGCGTAT	0	0	2.0515127661548256	Clone1	NA	1475	1178	NA	1
AATGTGAAGCCTCTAT	0	0	0	Clone1	chr12:95Mb | 3kb	1179	970	83	0
AATGTGAAGGTGCTGT	2.0236629641188526	0	0	NA	NA	1523	1187	NA	1
AATGTGAAGTTGGGCT	0	0	0	Clone1	NA	793	705	NA	0
AATGTGTTCCATTGCT	2.2531729296310523	0	0	Clone1	chrX:49Mb | 19kb	1174	960	21	0
AATGTGTTCCCCAGAG	2.6954481069701335	0	0	NA	NA	1448	1144	NA	2
AATGTGTTCCTCGACC	0	0	0	Clone1	NA	3825	2462	NA	2
AATGTTGCAAACCATA	0	0	0	Clone1	NA	1251	1035	NA	3
AATGTTGCAAAGGACA	0	0	0	Clone1	NA	928	803	NA	1
AATGTTGCAACTCGGA	0	0	0	Clone1	NA	1513	1201	NA	1
AATGTTGCAAGTTCGG	0	0	0	Clone1	NA	808	677	NA	2
AATGTTGCACTCGCCA	0	0	1.8237110690346574	Clone1	chr6:152Mb | 8kb	1925	1507	90	0
AATGTTGCATCCGTTA	0	0	0	Clone1	NA	2078	1565	NA	0
AATGTTGCATTAAGCA	2.1958036179497036	0	0	NA	NA	1252	1019	NA	0
AATTACGCAACTTAGA	1.734546155580242	0	0	NA	NA	2143	1592	NA	2
AATTACGCAAGGGTCC	0	0	0	Clone1	chrX:49Mb | 9kb_chr12:95Mb | 3kb	1593	1262	296	1
AATTACGCAATAGGCT	0	0	0	Clone1	NA	1276	1044	NA	0
AATTCCTCAACTGTCC	0	0	0	Clone1	chrX:49Mb | 28kb	988	832	324	3
AATTCCTCAATACCGG	0	0	0	NA	NA	2149	1613	NA	3
AATTCCTCACTCATCA	1.80140759977689	0	1.80140759977689	Clone1	chrX:49Mb | 17kb	1977	1514	69	0
AATTCCTCAGGGACTC	0	0	2.8407748167567926	Clone1	chr6:152Mb | 47kb	1240	1032	15	0
AATTCCTCAGGGCTAC	0	0	0	Clone1	chrX:49Mb | 3kb	901	771	79	3
AATTCCTCATGCGGAC	2.3042968822313554	0	0	Clone1	chr12:95Mb | 3kb	1109	925	20	0
AATTGGGGTAGCCCTA	1.668607981167714	0	0	Clone1	chr12:95Mb | 3kb	2323	1715	206	2
AATTGGGGTCCATACG	0	0	0	NA	NA	768	653	NA	1
AATTGGGGTGGGTCGA	0	0	0	NA	NA	2738	1899	NA	2
AATTGGGGTTATCTAG	2.657640689361667	0	0	Clone1	chrX:49Mb | 17kb_chr12:95Mb | 22kb	754	657	84	1
AATTGGGGTTCCTGAG	0	0	2.375472808742538	Clone1	chrX:49Mb | 19kb	1025	873	29	0
AATTGGGGTTCTGGAT	0	0	0	NA	NA	1052	873	NA	1
AATTGGTTCGATGCTA	0	0	0	Clone1	chr6:152Mb | 8kb	1883	1431	14	3
AATTGGTTCGTTACCT	2.8094402865210615	0	0	NA	NA	1282	1057	NA	4
AATTGTCAGATAGAGC	1.98749471708216	0	0	Clone1	chrX:49Mb | 48kb	1588	1217	259	3
AATTGTCAGGGTTGCT	0	0	0	Clone1	NA	2125	1597	NA	1
ACAACAGGTAGCAGCG	0	0	1.870956510889248	NA	NA	1820	1343	NA	3
ACAACAGGTATGTGGA	0	0	2.0749048038340328	Clone1	chrX:49Mb | 17kb_chr12:95Mb | 22kb	1436	1165	144	1
ACAACAGGTCCATCTC	2.434124388245431	0	0	Clone1	NA	1922	1474	NA	0
ACAACATTCAGCAGAG	2.5247402180092022	0	0	NA	NA	1741	1356	NA	4
ACAACATTCCCGGCTT	1.9199652975605332	0	0	Clone1	NA	1718	1331	NA	3
ACAACATTCCGTGCGA	1.54023555105427	0	0	Clone1	chrX:49Mb | 17kb	2728	1911	19	0
ACAACATTCCTGTCCA	0	0	0	NA	NA	1329	1051	NA	1
ACAACCATCCGCGTAG	0	0	0	NA	NA	814	697	NA	3
ACAACCATCCTGTCCA	1.7980369537471939	0	0	Clone1	chrX:49Mb | 12kb	1985	1521	49	3
ACAACCGCAGCAGTCA	0	0	0	Clone1	NA	2219	1659	NA	1
ACAACCGCAGGATTAC	0	0	0	NA	NA	1020	856	NA	1
ACAACCGCATGAGCCA	1.6534083042280732	0	0	Clone1	chr6:152Mb | 47kb	2367	1791	50	0
ACAACCTGTAACGACA	2.305108981119461	0	0	Clone1	NA	1108	928	NA	1
ACAACCTGTTAGCCTG	1.3371566218101676	0	0	NA	NA	3561	2435	NA	4
ACAACTTAGCTATACG	0	0	0	Clone1	chrX:49Mb | 9kb	1527	1227	38	3
ACAACTTAGGATTAAG	0	0	0	Clone1	chrX:49Mb | 3kb	1037	885	32	1
ACAACTTAGGGTGATG	0	0	0	NA	NA	1099	918	NA	3
ACAACTTAGTCATTCC	0	0	0	Clone1	chrX:49Mb | 9kb	1657	1268	16	3
ACAACTTAGTGAAGTA	0	0	0	Clone1	chr12:95Mb | 0kb	2513	1851	158	1
ACAAGCCTCGAATGAA	2.340812174341625	0	0	NA	NA	1065	903	NA	2
ACAAGCGAGGTAGTGG	2.3157401931160932	0	0	Clone1	chrX:49Mb | 17kb	1095	916	145	3
ACAAGCGAGTAAGTCT	0	0	2.461135816587141	NA	NA	933	787	NA	1
ACAAGCGAGTTGGCCG	2.2306215105112326	0	0	Clone1	chrX:49Mb | 4kb	1204	987	66	3
ACAAGCTCACATTGGG	3.146705958818747	0	0	Clone1	chrX:49Mb | 19kb	1797	1381	24	2
ACAAGCTCACTAAGCG	2.0316821582006424	0	0	Clone1	chrX:49Mb | 9kb	1509	1171	15	3
ACAAGCTCACTTCGGT	0	0	0	NA	NA	1699	1298	NA	3
ACAAGCTCAGCACGTA	0	0	1.8571422284909067	NA	NA	1850	1405	NA	0
ACAAGCTCAGGTAGGG	1.8129019058018643	0	0	Clone1	chrX:49Mb | 19kb	1950	1458	115	0
ACAAGCTCAGTAATCA	0	0	2.535374017292154	Clone1	chrX:49Mb | 28kb	1721	1380	224	1
ACAAGCTCATGCTTCA	2.236573916124767	0	0	Clone1	chrX:49Mb | 28kb	1196	977	168	1
ACAAGGCGTGATGCAA	0	0	2.076733761713798	NA	NA	1433	1126	NA	3
ACAAGGCGTTGCTGTG	2.5951991863587094	0	0	NA	NA	1613	1282	NA	4
ACAAGGGTCCAATTCC	2.3395402679706945	0	0	NA	NA	2133	1648	NA	2
ACAAGGGTCCCAGTCC	2.61316976459608	0	0	Clone1	NA	1582	1244	NA	0
ACAAGGGTCCGCCATC	2.167903105030833	0	0	Clone1	chrX:49Mb | 1kb	1292	1068	34	0
ACAAGGTAGCAACCGT	0	0	0	NA	NA	1855	1428	NA	2
ACAAGGTAGCGAGGTA	2.543437270954336	0	2.543437270954336	NA	NA	853	740	NA	2
ACAAGGTAGCTATGTG	0	0	0	Clone1	chrX:49Mb | 48kb	1458	1159	120	1
ACAAGGTAGGAGCTTC	0	0	0	NA	NA	1248	1013	NA	4
ACAAGGTAGTGAGCGA	0	0	0	Clone1	NA	1395	1132	NA	2
ACAAGGTAGTTGCACA	2.183127427581185	0	2.183127427581185	NA	NA	1270	1034	NA	0
ACAAGTAAGGATTACT	3.0216385025922663	0	0	NA	NA	3073	2108	NA	2
ACAAGTAAGGCAATGG	1.8548650234579704	0	0	Clone1	NA	1855	1430	NA	1
ACAAGTAAGGTACTAT	0	0	0	Clone1	NA	2322	1692	NA	3
ACAAGTAAGTATGTGT	2.4509045868755353	0	0	Clone1	chr12:95Mb | 20kb	1887	1408	68	0
ACAAGTTTCACTCTCG	0	0	0	Clone1	NA	1525	1226	NA	1
ACAAGTTTCATGCTAG	0	2.4915787095098856	0	Clone1	chr6:152Mb | 8kb	1805	1405	54	1
ACAAGTTTCCACGGCA	1.9801937100302087	0	0	Clone1	chrX:49Mb | 1kb	3203	2216	21	0
ACAAGTTTCCCGCACT	0	0	2.174787176819306	Clone1	NA	1282	1045	NA	1
ACAAGTTTCCGTTGGG	0	0	0	NA	NA	2213	1630	NA	1
ACAAGTTTCTAGGCGT	0	0	0	Clone1	NA	1977	1517	NA	0
ACAAGTTTCTTGATGG	0	0	0	Clone1	chrX:49Mb | 17kb_chr12:95Mb | 22kb	1038	879	39	1
ACAATAGAGGGTCACT	1.9788493568148349	0	2.600377973286322	Clone1	chrX:49Mb | 10kb	1604	1253	42	3
ACAATAGAGGGTTGAG	2.797306375834799	0	0	NA	NA	1948	1512	NA	4
ACAATAGAGGTGGATG	0	0	0	Clone1	chr12:95Mb | 0kb	1140	963	89	0
ACAATCACAACTTCCA	1.555092563418374	0	1.555092563418374	Clone1	NA	2677	1876	NA	1
ACAATCACAAGTGATC	2.3248447239832775	0	0	Clone1	chr12:95Mb | 0kb	1084	887	187	0
ACAATCCGTTCTGGGC	1.9096063965242391	0	0	Clone1	NA	1739	1338	NA	1
ACAATGAAGCTAGCAC	2.536980586232645	0	0	NA	NA	859	739	NA	2
ACAATGAAGTGTCCTT	2.295416603515433	0	2.295416603515433	Clone1	chrX:49Mb | 1kb	1120	908	26	3
ACAATGGGTAAGTCTC	0	0	2.387057016415087	Clone1	chrX:49Mb | 17kb	1012	872	143	2
ACAATGGGTAGCTGCC	0	0	0	Clone1	NA	1135	944	NA	1
ACAATGGGTCTCCACT	0	0	1.9750978204500318	Clone1	NA	1611	1293	NA	3
ACAATGGGTGAGGATC	0	0	0	Clone1	NA	1204	995	NA	0
ACAATGGGTTTAGGCT	0	0	0	Clone1	chr12:95Mb | 3kb	1145	950	48	1
ACAATTCAGCAACTCA	0	0	0	Clone1	NA	1055	897	NA	2
ACAATTCAGGCTGTAC	0	0	1.8756197849315366	Clone1	NA	1810	1434	NA	1
ACAATTCAGGGGATTG	0	0	0	Clone1	chrX:49Mb | 1kb	1374	1134	48	0
ACAATTCAGTGCAATT	1.8539561281053647	0	0	Clone1	NA	1857	1453	NA	1
ACACAACCACTTAATC	2.1129642337184795	0	2.1129642337184795	Clone1	NA	1375	1114	NA	1
ACACAAGGTCATCCGA	2.1034320303164904	0	0	Clone1	chrX:49Mb | 9kb	1390	1112	18	0
ACACAAGGTCTAAGGA	0	0	0	Clone1	chr6:152Mb | 1kb	1106	901	80	1
ACACAAGGTTCCAGGC	2.932954698570377	1.9355253093871887	0	Clone1	NA	1687	1317	NA	1
ACACACGCAATCGAAC	1.5724110491451988	0	0	NA	NA	2619	1875	NA	4
ACACACGCACTAGTCC	0	0	0	Clone1	NA	3270	2267	NA	0
ACACACGCATAGACCG	2.0915222846976893	0	0	Clone1	NA	1409	1125	NA	1
ACACACGCATCATACT	1.8718867971681956	0	0	NA	NA	1818	1405	NA	4
ACACACGCATGCTCTA	0	0	0	Clone1	NA	1651	1306	NA	0
ACACACGCATTACCAT	1.2633996405580843	0	0	NA	NA	3941	2532	NA	2
ACACAGTCACCTTCCC	0	0	0	NA	NA	824	743	NA	2
ACACAGTCACTAAGCG	2.0293823968853086	0	2.0293823968853086	NA	NA	1513	1221	NA	2
ACACAGTCAGTTGCGA	2.157011186796337	0	0	Clone1	chrX:49Mb | 12kb	2616	1915	72	1
ACACATTAGAATCGTT	2.6721492222393595	0	0	NA	NA	2227	1620	NA	4
ACACATTAGCAACCTA	2.072776447632704	0	0	Clone1	chr12:95Mb | 3kb	2879	2099	59	1
ACACATTAGCCAGTTA	0	0	0	Clone1	chrX:49Mb | 48kb_chr12:95Mb | 0kb	2941	2063	607	2
ACACCAATCAATCTGG	2.237321064667244	0	2.8756191194211262	Clone1	NA	1195	968	NA	3
ACACCAATCCAGCCTC	2.5445181469495064	0	0	NA	NA	1704	1319	NA	0
ACACCAATCGAACCGT	0	0	2.0952636775548976	Clone1	chrX:49Mb | 19kb_chrX:49Mb | 48kb	1403	1141	170	0
ACACCAGCAAATTCCT	2.1782516761997486	0	0	NA	NA	1277	982	NA	2
ACACCAGCAACATGCG	1.807983672051029	1.266685481699733	0	Clone1	NA	3923	2509	NA	2
ACACCAGCATCACTAT	0	0	0	Clone1	NA	1864	1426	NA	3
ACACCCAGTAGGCGAT	1.897460063107149	0	0	Clone1	NA	1764	1374	NA	1
ACACCCAGTTAGTGGA	2.378131783679531	0	2.378131783679531	Clone1	chrX:49Mb | 6kb	1022	860	292	2
ACACCCAGTTGGTTAC	0	0	0	Clone1	chr12:95Mb | 15kb	1529	1220	13	1
ACACCCTCAACATCCC	0	0	0	Clone1	chrX:49Mb | 17kb	2065	1610	45	1
ACACCCTCAATAGTTG	2.5173747592548144	0	1.9018098250742037	Clone1	NA	1755	1345	NA	0
ACACCCTCATGAGCAT	0	0	0	Clone1	NA	1697	1333	NA	3
ACACCCTCATGCTTCA	2.651496115198279	0	0	Clone1	NA	759	640	NA	2
ACACGAAGTTAGGCTT	2.1350088735336517	0	0	NA	NA	1341	1118	NA	4
ACACGAAGTTAGTCGT	0	0	0	Clone1	chr12:95Mb | 0kb	783	662	114	3
ACACGATCATTAATCC	0	0	0	Clone1	NA	1055	871	NA	0
ACACGGGGTAGCTCCA	1.8285188861757333	0	1.8285188861757333	Clone1	chrX:49Mb | 1kb	1914	1462	75	0
ACACGGGGTATGTGCT	0	0	0	Clone1	chrX:49Mb | 9kb_chr12:95Mb | 3kb	776	679	113	2
ACACGGGGTCAAGTCT	0	0	0	Clone1	NA	1408	1134	NA	4
ACACGGGGTCAATCAC	0	0	0	Clone1	NA	981	833	NA	3
ACACGGGGTTAGTTGC	1.5178755990641892	0	0	Clone1	chrX:49Mb | 3kb_chr6:152Mb | 1kb	2807	2020	135	2
ACACGGGGTTGGCATT	1.9249492734632614	0	0	Clone1	NA	1708	1339	NA	0
ACACGGGGTTTACGCG	0	0	0	NA	NA	1038	851	NA	1
ACACGGTTCACGGACT	0	0	0	Clone1	chr12:95Mb | 0kb	1484	1184	76	3
ACACGGTTCAGTTGCA	0	0	0	Clone1	NA	1153	941	NA	0
ACACGGTTCCTGCGGA	0	0	0	Clone1	NA	1337	1070	NA	1
ACACGGTTCGCGAGTT	0	0	0	NA	NA	832	739	NA	3
ACACGGTTCTGGTAGC	0	0	0	Clone1	NA	1952	1436	NA	1
ACACGTTGTAGTAGTG	2.61316976459608	0	0	Clone1	NA	791	694	NA	2
ACACGTTGTCCATCGA	0	0	0	Clone1	chr12:95Mb | 0kb	1514	1196	94	3
ACACGTTGTTAAGTCC	2.288222028823763	0	0	Clone1	chrX:49Mb | 6kb	1129	957	99	1
ACACGTTGTTGCAATC	0	0	0	Clone1	NA	1948	1492	NA	0
ACACTAGTCACTCGTT	2.2810903494633377	0	0	Clone1	NA	2276	1680	NA	1
ACACTAGTCGTACCTT	2.777053120265385	0	0	NA	NA	1327	1078	NA	4
ACACTCCCAAGCTGTG	0	0	0	NA	NA	1594	1253	NA	4
ACACTCCCACAACCGA	2.808707546347167	0	0	Clone1	chr6:152Mb | 11kb	1283	1045	33	1
ACACTCCCACAACGGC	1.853048364243351	0	0	Clone1	chrX:49Mb | 4kb	1859	1465	38	1
ACACTCCCATCGTACC	1.9681796845284956	0	1.9681796845284956	Clone1	chrX:49Mb | 28kb	1624	1256	510	3
ACACTCCCATTAACTC	0	0	0	NA	NA	1697	1298	NA	0
ACACTGATCCGTAGAC	2.024232991870697	0	0	Clone1	NA	1522	1216	NA	0
ACACTGATCGATGGAG	2.303485588327296	0	0	Clone1	NA	2220	1588	NA	2
ACAGAACAGGGTCTGT	0	0	0	Clone1	NA	1257	1001	NA	3
ACAGAACAGTGAGGCA	2.0145997473557884	0	0	Clone1	NA	1539	1187	NA	3
ACAGAATGTAGTCCTG	2.129766057093383	0	0	Clone1	NA	1349	1110	NA	2
ACAGAATGTCTAACCG	0	0	0	NA	NA	1285	1048	NA	0
ACAGAATGTTGGTGAA	0	0	0	Clone1	chr12:95Mb | 22kb	3437	2329	47	2
ACAGAATGTTTGAGAG	2.1409490098500727	0	0	Clone1	NA	1332	1076	NA	3
ACAGACAGTAGTGACA	1.5434113505943992	0	0	Clone1	NA	2717	1952	NA	3
ACAGACAGTCTGGTCA	2.1271576769937455	0	0	Clone1	NA	1353	1117	NA	0
ACAGACAGTGCGCCAT	0	0	0	Clone1	NA	1145	946	NA	0
ACAGACAGTTGACGGG	0	0	0	Clone1	chrX:49Mb | 4kb	1426	1123	81	3
ACAGACAGTTGCTTCC	1.9324882690071832	0	0	Clone1	chr12:95Mb | 3kb	1693	1324	69	0
ACAGACTCAATAGACC	1.5251491178977494	0	0	Clone1	chr6:152Mb | 8kb	2781	1950	138	0
ACAGACTCAATCAGCG	0	0	0	Clone1	chrX:49Mb | 48kb	1202	1003	96	3
ACAGACTCACCTGTCG	0	0	0	Clone1	NA	1183	997	NA	1
ACAGACTCAGCTAGTG	2.054472530350634	0	0	Clone1	NA	1470	1105	NA	0
ACAGACTCAGTAATTG	0	0	2.183127427581185	Clone1	chr12:95Mb | 11kb	1270	1016	83	0
ACAGATGGTAAGCGTA	3.0628000856913378	0	0	Clone1	chrX:49Mb | 9kb	981	809	31	2
ACAGATGGTAAGCTGA	0	0	2.1901449017481576	Clone1	chrX:49Mb | 9kb	1260	1036	24	3
ACAGATGGTGGAGAGA	1.5013997073016203	0	1.5013997073016203	Clone1	chrX:49Mb | 19kb	2867	2041	56	1
ACAGATGGTTGCACGC	0	0	0	Clone1	chr12:95Mb | 3kb	555	483	105	2
ACAGATGGTTGCACTG	0	0	0	Clone1	chrX:49Mb | 9kb_chr12:95Mb | 3kb	1258	1023	45	1
ACAGCAAGTAACGACA	0	1.5589345699005683	0	Clone1	NA	2664	1835	NA	4
ACAGCAAGTGGCGTAG	0	0	0	Clone1	chrX:49Mb | 1kb	1245	1020	15	0
ACAGCAAGTTAAGCGA	0	0	2.0345665754510427	NA	NA	1504	1172	NA	1
ACAGCAAGTTCCTCTA	2.461135816587141	0	0	Clone1	NA	1866	1449	NA	0
ACAGCAAGTTCGCATG	2.270898050243479	0	0	Clone1	chrX:49Mb | 6kb	1151	932	165	1
ACAGCCACAAATGACC	1.412114604178898	0	1.412114604178898	Clone1	NA	3221	2178	NA	3
ACAGCCACAACCGTCT	1.7033585787531806	0	0	Clone1	NA	2226	1674	NA	2
ACAGCCACACAAGGTT	1.887409121156492	0	0	Clone1	chrX:49Mb | 1kb	1785	1422	35	2
ACAGCCACACCTCAAC	0	0	0	Clone1	NA	1391	1144	NA	1
ACAGCCACAGGAGCGA	0	0	1.5463120120902332	Clone1	chrX:49Mb | 158kb	2707	1897	41	3
ACAGCCACAGGCTTAG	2.977829022158498	0	0	NA	NA	1609	1298	NA	2
ACAGCCACAGGTTCGA	1.736855661787214	0	1.736855661787214	Clone1	NA	2137	1590	NA	3
ACAGCCCGTAGCAGTA	0	0	0	NA	NA	827	692	NA	2
ACAGCGAAGATTCGCA	0	0	0	Clone1	NA	2284	1688	NA	1
ACAGCGAAGCTGGATC	2.1734055878719802	0	0	Clone1	chrX:49Mb | 17kb	1284	1030	46	0
ACAGCGAAGTAACGCC	2.5074797135716005	0	0	Clone1	chrX:49Mb | 28kb	1774	1370	109	3
ACAGCGAAGTCAACCA	3.001737152675889	0	0	Clone1	NA	1046	898	NA	2
ACAGCGGGTAGTAGTG	1.98749471708216	0	0	Clone1	chr12:95Mb | 22kb	1588	1237	11	0
ACAGCGGGTCAAGCAA	0	0	0	NA	NA	1713	1356	NA	2
ACAGCGGGTCAGTCGC	1.4471484372185668	0	0	Clone1	NA	3076	2160	NA	1
ACAGCGGGTCTAACTA	0	0	0	Clone1	NA	1376	1110	NA	1
ACAGCGGGTTGCAGTT	0	0	0	Clone1	chrX:49Mb | 48kb	1305	1061	16	0
ACAGCTATCAGGAGCA	0	2.336580098246731	0	NA	NA	1070	886	NA	4
ACAGCTATCCAGGTGT	0	0	0	Clone1	chrX:49Mb | 28kb	1645	1250	98	0
ACAGCTATCCCTTGCA	0	0	0	Clone1	NA	1301	1073	NA	1
ACAGCTCAGCAAGGAT	0	0	2.83170873591079	Clone1	NA	1252	1034	NA	2
ACAGCTCAGCATCACA	2.2388174397913514	0	2.2388174397913514	Clone1	NA	1193	963	NA	1
ACAGCTCAGCGCTCTC	0	0	1.866784774154871	Clone1	chrX:49Mb | 10kb_chrX:49Mb | 99kb	1829	1428	351	3
ACAGCTCAGGGCAGAC	2.312454338748358	0	0	Clone1	chrX:49Mb | 4kb	1099	898	63	3
ACAGCTCAGGGTATGG	1.9729624095477527	0	0	NA	NA	1615	1283	NA	2
ACAGCTTGTAAGCAAT	0	0	0	Clone2	NA	1004	842	NA	3
ACAGCTTGTAGGTACA	2.03398882528649	0	1.4637782137636295	Clone1	chrX:49Mb | 4kb	3010	2120	115	1
ACAGCTTGTCATCCCT	2.523156531922	0	1.907161146385372	Clone1	NA	1744	1373	NA	1
ACAGCTTGTGCAGTAA	1.9703016021794724	0	0	Clone1	NA	1620	1284	NA	0
ACAGCTTGTTTGGTCG	0	0	0	Clone1	NA	875	743	NA	1
ACAGGAACAACGGGCT	0	0	0	Clone1	NA	1708	1359	NA	0
ACAGGAACAACTCGCT	0	0	0	NA	NA	1260	1033	NA	3
ACAGGAACAATACTAG	1.955051295840178	0	0	Clone1	NA	1649	1306	NA	0
ACAGGAACACAGCACA	0	0	0	Clone1	chrX:49Mb | 48kb	1211	939	12	0
ACAGGATAGCAAGGAT	2.5463226509892	0	0	Clone1	chrX:49Mb | 9kb_chr12:95Mb | 3kb	2551	1858	77	3
ACAGGATAGCAATCGC	3.019165395239876	0	0	NA	NA	1027	863	NA	3
ACAGGATAGCATCGAC	0	0	0	Clone1	chrX:49Mb | 48kb	629	573	95	2
ACAGGATAGCGCCTGA	0	0	0	Clone1	NA	1296	1033	NA	0
ACAGGATAGGATCTCA	1.9984417434881927	0	0	Clone1	chrX:49Mb | 9kb	1568	1223	13	1
ACAGGATAGTACGGAG	1.7859498421315991	0	0	Clone1	NA	2014	1497	NA	3
ACAGGCAAGGCTTGGT	0	0	0	NA	NA	1076	904	NA	4
ACAGGCAAGGTACCGT	0	0	0	Clone1	NA	1695	1305	NA	0
ACAGGCAAGTTAGCTG	2.05328726355058	0	0	NA	NA	1472	1159	NA	0
ACAGGCGGTCCATATA	0	0	0	Clone1	NA	865	729	NA	2
ACAGGCGGTGGCCTGT	0	0	2.420937766945525	NA	NA	975	822	NA	3
ACAGGCGGTTTGGTGT	0	0	0	NA	NA	1291	1036	NA	4
ACAGGGATCACCATGA	2.8484011063308388	0	2.211574599366026	Clone1	chrX:49Mb | 4kb	1230	995	18	1
ACAGGGATCAGGTAGG	0	0	1.744999379168938	Clone1	chrX:49Mb | 9kb	2116	1536	31	3
ACAGGGATCCCTGATT	1.8124728952437699	0	0	Clone1	chr12:95Mb | 15kb	1951	1504	33	3
ACAGGGATCCGCTAGG	0	0	2.174787176819306	Clone1	NA	1282	1046	NA	3
ACAGGGGCAACCTGGA	2.872466134708738	0	0	NA	NA	1199	1023	NA	4
ACAGGGGCAACTACGG	0	0	0	NA	NA	1572	1233	NA	3
ACAGGGGCAAGCTTAA	2.049153095354697	0	0	Clone1	NA	1479	1156	NA	0
ACAGGGGCACAAGCTG	0	0	1.9140282541556966	Clone1	NA	1730	1320	NA	1
ACAGGGGCACCTATCA	2.0106681064735117	0	2.6345192343067705	Clone1	NA	1546	1236	NA	0
ACAGGGGCATTAGTTC	1.5370752638467087	0	0	NA	NA	2739	1916	NA	0
ACAGGTAGTAATCGGA	0	0	0	Clone1	chrX:49Mb | 258kb	874	750	15	3
ACAGGTAGTAATGGTG	0	0	0	Clone1	NA	1723	1341	NA	1
ACAGGTAGTGAAGGAG	0	0	0	NA	NA	912	764	NA	2
ACAGGTAGTTTACTTC	0	0	0	Clone1	NA	1078	932	NA	1
ACAGGTGAGCGCATTA	0	0	0	Clone1	chrX:49Mb | 6kb_chr12:95Mb | 15kb	973	817	126	1
ACAGGTGAGTCGCTGG	0	0	0	NA	NA	846	711	NA	4
ACAGGTGAGTGGCTGT	3.579154025371409	0	0	NA	NA	861	720	NA	2
ACAGGTTCAACATACA	2.875882371256722	0	0	NA	NA	1792	1355	NA	2
ACAGGTTCAATATGTG	0	0	0	Clone1	NA	1477	1171	NA	0
ACAGGTTCAATCTACT	1.426369477618706	0	0	Clone1	NA	3161	2217	NA	2
ACAGGTTCAATTACAG	0	0	0	Clone1	NA	1087	910	NA	1
ACAGGTTCACAGCGGT	1.9918546251059737	0	0	Clone1	NA	1580	1239	NA	3
ACAGTCATCACACTTC	0	0	0	Clone1	chrX:49Mb | 6kb	1636	1288	91	2
ACAGTCATCATGAACT	0	0	2.1979360046672483	NA	NA	1249	1017	NA	1
ACAGTCATCCGCCACT	0	0	0	Clone1	chr12:95Mb | 15kb	1172	992	82	2
ACAGTCATCCGCCATC	0	0	0	Clone1	chr12:95Mb | 0kb	1344	1071	166	1
ACAGTCATCCGTTAGA	2.2866318113771054	0	0	NA	NA	1131	946	NA	0
ACAGTCATCCTCTACG	2.027948536438205	0	1.4584385360871028	Clone1	chrX:49Mb | 6kb_chrX:49Mb | 48kb	3031	2104	29	1
ACAGTCATCCTGCCTA	1.6802341060117953	0	0	Clone1	NA	2290	1670	NA	3
ACAGTCGCAATCGCCT	0	0	0	Clone1	NA	1688	1338	NA	0
ACAGTCGCAATGCCCT	2.403367741764032	0	0	NA	NA	994	844	NA	2
ACAGTCGCAATTGACA	2.3116349285139637	0	0	Clone1	NA	1100	914	NA	3
ACAGTCGCACCAACTC	0	0	0	Clone1	chrX:49Mb | 48kb	1211	976	58	2
ACAGTCGCACGCCATT	0	0	0	Clone1	chrX:49Mb | 6kb	1217	995	32	1
ACAGTCGCATAGACCG	0	0	2.0174204922481564	Clone1	NA	1534	1220	NA	0
ACAGTCGCATCCTGGT	0	0	0	Clone1	NA	927	775	NA	3
ACAGTGAGTCTAACGT	2.221774546748259	0	0	NA	NA	1216	987	NA	1
ACAGTGAGTTATCTAG	0	0	0	NA	NA	1254	1026	NA	1
ACAGTGAGTTGCAGCC	0	0	0	Clone1	NA	1045	883	NA	1
ACAGTGAGTTGGAGCG	2.176171168138387	0	0	NA	NA	2560	1855	NA	4
ACAGTGAGTTGTGCAT	0	0	0	NA	NA	2154	1585	NA	4
ACAGTTACAACATAGC	0	0	0	NA	NA	2578	1931	NA	1
ACAGTTACAGCTATCC	0	0	0	NA	NA	1218	975	NA	0
ACAGTTACATTACATC	1.9793868117379925	0	0	NA	NA	3206	2210	NA	3
ACAGTTGTCACAGGCT	0	0	0	Clone1	NA	1140	943	NA	1
ACAGTTGTCCATGCTT	2.727586496280667	0	0	Clone1	chrX:49Mb | 17kb	1399	1083	62	3
ACAGTTGTCCTGACTT	2.0427009719032965	0	0	NA	NA	1490	1181	NA	3
ACAGTTGTCGTTACTC	2.5832351547702865	0	0	NA	NA	817	705	NA	2
ACAGTTGTCTAAGCAT	0	0	0	NA	NA	922	796	NA	2
ACAGTTGTCTCATTCA	1.3150119886693794	0	0	NA	NA	3670	2503	NA	4
ACAGTTTAGATAGACA	1.9571365191189691	0	0	Clone1	NA	1645	1311	NA	1
ACAGTTTAGCATCCAA	2.049742337160161	0	0	Clone1	chrX:49Mb | 3kb_chr6:152Mb | 1kb	1478	1214	118	2
ACAGTTTAGCCTATCT	1.8404570996120742	0	2.4509045868755353	Clone1	NA	1887	1444	NA	0
ACAGTTTAGCGATCAC	0	0	0	Clone1	NA	1216	1013	NA	1
ACAGTTTAGGTACTAT	2.655792748913058	0	0	Clone1	chrX:49Mb | 19kb	1511	1196	42	3
ACAGTTTAGTGCGGTT	2.213749425747868	0	0	NA	NA	1227	978	NA	3
ACAGTTTAGTTAGACT	2.7834363501866295	0	1.80140759977689	Clone1	NA	1977	1483	NA	3
ACATAGAAGAACGAGT	0	0	2.3281806401830094	Clone1	chrX:49Mb | 4kb	1080	881	42	1
ACATAGAAGTGCTCGG	2.5753506399411523	0	0	Clone1	chrX:49Mb | 28kb	824	705	115	3
ACATAGCCAACCAACG	0	0	2.773057596793172	NA	NA	1999	1500	NA	0
ACATAGCCAAGCTCTC	1.8955350190836848	0	0	NA	NA	1768	1375	NA	4
ACATAGCCAATGAGCT	1.7876049140209078	0	1.7876049140209078	Clone1	NA	2010	1496	NA	3
ACATAGCCACCAATCC	0	0	0	Clone1	chrX:49Mb | 6kb_chr12:95Mb | 0kb	1446	1166	93	1
ACATAGCCAGGTATGT	0	0	0	NA	NA	2775	2039	NA	4
ACATATCAGCATATCG	2.4088763494672967	0	1.8018300477916511	Clone1	chrX:49Mb | 28kb_chrX:49Mb | 48kb	1976	1510	101	2
ACATATCAGCTAGGGA	0	0	0	NA	NA	1228	1012	NA	4
ACATATCAGGTGAACG	0	0	2.0106681064735117	Clone1	NA	1546	1221	NA	1
ACATCATAGAATCATC	0	0	0	Clone1	NA	1243	1034	NA	0
ACATCATAGATTCGTG	0	0	0	Clone1	NA	1423	1112	NA	0
ACATCATAGCGCTGAT	0	0	1.8307148720422481	Clone1	NA	1909	1417	NA	2
ACATCCCCAATATCCT	0	0	0	Clone1	NA	1357	1115	NA	0
ACATCCGGTAAGCGTA	0	0	0	Clone1	NA	1004	828	NA	3
ACATCCGGTAGCAGCG	0	0	0	NA	NA	723	616	NA	2
ACATCCGGTTAGGCAA	2.1123251335497333	0	2.1123251335497333	Clone1	chrX:49Mb | 19kb	1376	1131	112	1
ACATCCGGTTCTGTGG	2.6429661293803113	0	0	NA	NA	1532	1222	NA	0
ACATCCGGTTTGGAGA	0	0	0	Clone1	chr12:95Mb | 3kb	1048	875	76	0
ACATCCTTCAGGATGG	0	0	0	Clone1	NA	1221	995	NA	2
ACATCCTTCAGGCATC	0	0	0	Clone1	chrX:49Mb | 19kb	2288	1650	16	1
ACATCCTTCTAGCCTT	2.702344405418964	0	1.729568222007796	Clone1	NA	2156	1584	NA	3
ACATCCTTCTGGCTGG	2.9004392757326394	0	0	NA	NA	1164	975	NA	1
ACATCCTTCTGGTAAT	2.186628451704724	2.186628451704724	2.186628451704724	Clone1	NA	1265	1020	NA	1
ACATCTTCAAGCTCAG	0	0	0	NA	NA	1439	1162	NA	4
ACATCTTCACTAATGA	0	0	0	Clone1	NA	871	759	NA	1
ACATCTTCACTTAGCC	1.8544104341897223	0	1.8544104341897223	Clone1	chrX:49Mb | 1kb_chrX:49Mb | 9kb	1856	1412	57	1
ACATCTTCAGCACGTA	0	0	0	Clone1	chrX:49Mb | 1kb	1077	908	38	1
ACATCTTCATGCTTGC	0	0	0	NA	NA	835	712	NA	2
ACATGAAAGAACCTAT	0	0	0	NA	NA	2086	1595	NA	1
ACATGAAAGATTCCCT	0	0	0	Clone1	chrX:49Mb | 158kb	2582	1896	40	0
ACATGAAAGCGAGTCT	1.625632598354081	0	0	Clone1	chr12:95Mb | 20kb	2450	1824	118	1
ACATGAAAGGAGGTCA	2.1206743102214767	2.1206743102214767	0	NA	NA	1363	1069	NA	2
ACATGAAAGGCACAGA	0	0	2.4284475473069147	Clone1	chrX:49Mb | 9kb	1934	1468	40	1
ACATGAAAGGCGATGA	0	0	0	NA	NA	798	686	NA	2
ACATGAAAGTAATGTC	2.2779406403648053	0	0	Clone1	chrX:49Mb | 1kb	1142	947	27	1
ACATGAGGTAGTGCTT	0	0	0	Clone1	NA	1120	957	NA	1
ACATGAGGTGAAGGCT	2.4729827839424217	0	0	Clone1	NA	921	795	NA	1
ACATGAGGTGACGAAC	0	0	0	Clone1	NA	1094	916	NA	1
ACATGAGGTGATGCTT	0	0	0	Clone1	NA	1098	918	NA	3
ACATGAGGTGGAGAGA	2.203291961552836	0	0	Clone1	chr12:95Mb | 0kb	2483	1752	311	3
ACATGAGGTGGCGTAG	0	0	2.290613181935603	NA	NA	1126	938	NA	3
ACATGAGGTTTCGCAG	1.9713648009340408	0	0	Clone1	NA	1618	1283	NA	2
ACATGAGGTTTGCAGT	1.92896059074154	0	0	NA	NA	1700	1316	NA	1
ACATGCATCAGGCTCG	0	0	1.8644773704202293	Clone1	NA	1834	1407	NA	2
ACATGCATCCGCTAGG	0	0	0	Clone1	chrX:49Mb | 48kb	1305	1054	219	3
ACATGCCAGGAGGTGC	1.877962578752632	0	2.4915787095098856	Clone1	NA	1805	1398	NA	1
ACATGCCAGGCGTCAT	0	0	0	Clone1	chrX:49Mb | 9kb_chr12:95Mb | 3kb	1628	1292	128	3
ACATGCCAGGTACGGA	0	0	0	Clone1	chrX:49Mb | 258kb	1981	1488	63	1
ACATGCCAGTCATTCC	2.032258176103537	0	0	Clone1	chrX:49Mb | 1kb	1508	1226	52	0
ACATGGCTCCGCCAGA	1.9858661855509583	0	1.9858661855509583	NA	NA	1591	1279	NA	0
ACATGGCTCCGGACAT	2.619047483467966	0	0	Clone1	NA	1572	1273	NA	0
ACATGGCTCCGTTAAG	0	0	0	Clone1	NA	1179	939	NA	4
ACATGGCTCCTGTCGC	0	0	0	Clone1	NA	1729	1314	NA	2
ACATGGCTCTATGCTC	0	0	0	NA	NA	922	797	NA	1
ACATGGTCACCTGGAA	0	0	0	Clone1	NA	1387	1116	NA	0
ACATGGTCACTTACAT	3.139808700090739	0	0	Clone1	NA	905	778	NA	2
ACATGGTCAGTAAGCT	0	0	0	NA	NA	1016	840	NA	3
ACATGGTCATCCAAGG	0	0	2.2440766958238623	Clone1	NA	2372	1788	NA	2
ACATGTTAGCATGGAG	0	0	0	Clone1	chrX:49Mb | 1kb	893	745	58	1
ACATGTTAGTCAAGCC	0	0	2.5137158020148327	Clone1	NA	1762	1369	NA	0
ACATGTTAGTGATGGG	0	0	0	Clone1	NA	1661	1334	NA	0
ACATTAGCACAAGGTT	2.361433826824168	0	0	Clone1	chrX:49Mb | 1kb	1041	855	35	1
ACATTAGCAGGAATCT	0	0	1.4125844362805915	Clone1	NA	3219	2194	NA	2
ACATTAGCATGCTGAG	0	0	0	NA	NA	974	808	NA	1
ACATTCAGTTTGAGAG	0	0	0	NA	NA	1041	877	NA	1
ACATTCCTCCGCGTAG	0	0	0	NA	NA	1271	1027	NA	0
ACATTCCTCCGGTGAT	2.5815395138162947	0	0	NA	NA	1637	1308	NA	0
ACATTCCTCGTGCGTG	3.1366427612315193	0	0	Clone1	chrX:49Mb | 17kb	908	788	20	2
ACATTCCTCTAATCCC	0	0	0	Clone1	NA	853	746	NA	0
ACATTGGTCACAGATT	2.601533054350115	0	0	Clone1	chrX:49Mb | 6kb	1602	1287	18	2
ACATTGGTCATGGCGT	0	0	0	Clone1	NA	1433	1134	NA	1
ACATTTCCAATTACCT	2.144268500868506	0	2.144268500868506	NA	NA	1327	1096	NA	0
ACATTTCCATAGACAC	0	0	0	NA	NA	1340	1109	NA	0
ACATTTGGTAAGCCAA	0	0	0	NA	NA	938	794	NA	1
ACATTTGGTAAGTTCC	2.1986480651210734	0	0	Clone2	NA	1248	1022	NA	0
ACATTTGGTCTTGCGA	0	0	0	Clone1	NA	830	719	NA	2
ACATTTGGTTAGTCGT	0	0	2.3763581876539868	Clone1	NA	1024	862	NA	1
ACATTTGGTTCAAGTC	0	0	2.2284006409544963	Clone1	chrX:49Mb | 1kb	1207	971	22	1
ACATTTGGTTTGGGAA	0	0	0	NA	NA	853	733	NA	2
ACCAAACCAGGCTAAT	0	0	0	Clone1	chrX:49Mb | 48kb	1702	1325	163	0
ACCAAACCATGCGTAG	1.7627742993055429	0	0	Clone1	chrX:49Mb | 1kb_chr12:95Mb | 47kb	2071	1570	43	1
ACCAAAGGTCTCCAGA	0	0	0	Clone1	chrX:49Mb | 48kb	1184	971	36	0
ACCAAAGGTTAACTGC	0	0	0	Clone1	NA	913	779	NA	1
ACCAAAGGTTTGCGAT	0	0	0	Clone1	NA	1368	1000	NA	2
ACCAAATTCAGTGCCG	0	0	0	Clone1	NA	1191	971	NA	2
ACCAAATTCATGGCCG	0	0	0	Clone1	NA	1878	1423	NA	3
ACCAAATTCCCAATCT	1.7044617878130661	0	0	NA	NA	2223	1649	NA	3
ACCAAATTCTTGACTC	0	0	0	Clone1	NA	3225	2254	NA	2
ACCAACATCACGCCGA	0	0	0	NA	NA	2347	1713	NA	4
ACCAACATCATCAGTG	0	0	0	Clone1	NA	2016	1525	NA	1
ACCAACATCATGCGCG	0	0	0	Clone1	chrX:49Mb | 28kb	1638	1269	230	0
ACCAACATCGAACCGT	0	0	0	Clone1	NA	1079	899	NA	3
ACCAAGCTCAGCTATG	1.8603422970516719	0	0	NA	NA	1843	1405	NA	3
ACCAAGCTCGATTGAT	2.0730801416383056	0	2.0730801416383056	Clone1	NA	1439	1160	NA	3
ACCAAGTCAAGCCAGC	0	0	1.7407218354565546	Clone1	chrX:49Mb | 1kb	2127	1561	26	2
ACCAAGTCAATAGGAG	0	0	0	NA	NA	1572	1274	NA	4
ACCAAGTCAATCTCGC	2.092455952787712	0	0	Clone1	NA	2815	2031	NA	2
ACCAAGTCATTGGCCT	0	0	0	Clone1	NA	1016	863	NA	0
ACCAATGTCCCGCACT	2.2022179002390483	0	0	Clone1	chrX:49Mb | 12kb	2486	1794	126	3
ACCAATGTCCCTGATT	0	0	0	Clone1	NA	3234	2142	NA	3
ACCAATTAGAAGCTAA	0	0	0	Clone1	chrX:49Mb | 17kb	1188	969	141	1
ACCAATTAGAAGGGTT	2.172715691922316	0	0	NA	NA	1285	1035	NA	2
ACCAATTAGGTATATC	2.0363024354591195	0	0	Clone1	chrX:49Mb | 158kb	1501	1206	41	1
ACCAATTAGTTAGCTG	1.8453777063174803	0	0	Clone1	NA	1876	1438	NA	0
ACCAATTAGTTGCTCT	0	0	0	Clone1	NA	1933	1495	NA	0
ACCACAATCGACCCGA	1.900840998680644	0	0	Clone1	NA	1757	1383	NA	0
ACCACAATCGCTAGTA	0	0	0	Clone1	chrX:49Mb | 48kb	2950	1992	172	3
ACCACACAGGGCTTAC	0	0	0	Clone1	NA	1362	1093	NA	0
ACCACAGCACTAGGGC	0	0	0	Clone1	NA	1719	1355	NA	3
ACCACAGCAGGATAGA	0	0	0	NA	NA	937	774	NA	2
ACCACCTCAACGTTCC	0	0	0	NA	NA	1573	1280	NA	1
ACCACCTCACAGCACA	2.7251403380891523	0	0	Clone1	NA	2104	1590	NA	2
ACCACCTCATGATTGA	0	0	0	Clone1	chrX:49Mb | 1kb	1422	1133	48	0
ACCACGTAGGGGATAT	0	0	0	NA	NA	1738	1355	NA	3
ACCACGTAGGGTCTAC	2.2755863298316292	0	0	Clone1	NA	1145	955	NA	3
ACCACGTAGTTGCGCG	1.778140340809816	0	0	Clone1	chr12:95Mb | 11kb	2033	1528	148	0
ACCACTAAGAAGCCAG	2.789627059579942	0	0	Clone1	NA	1964	1465	NA	1
ACCACTAAGCCCTTGC	2.512152484619001	0	0	Clone1	chrX:49Mb | 9kb_chr12:95Mb | 3kb	1765	1387	310	2
ACCACTAAGGTGGACA	0	0	0	Clone1	chrX:49Mb | 4kb	1374	1106	42	3
ACCACTAAGTCGACGT	1.9885823494617763	0	0	Clone1	NA	1586	1200	NA	1
ACCACTAAGTGATCGC	0	0	0	NA	NA	1639	1276	NA	2
ACCACTAAGTGCTGGT	0	0	0	NA	NA	894	778	NA	2
ACCAGGCCAAATGCTA	0	0	0	Clone1	NA	1210	989	NA	3
ACCAGGCCAGCTACGA	2.0983952576011893	0	0	Clone1	NA	1398	1138	NA	1
ACCAGGCCAGGTTGGC	0	0	0	Clone1	chrX:49Mb | 17kb_chr12:95Mb | 22kb_chr12:95Mb | 3kb	2239	1667	207	1
ACCATAACAAGTAACC	2.020535368065779	0	1.451890345517204	Clone1	NA	3057	2101	NA	0
ACCATAGTCACATTGG	0	0	2.3472012988220485	Clone1	chrX:49Mb | 19kb	2115	1577	19	2
ACCATAGTCGATTGGC	0	0	0	Clone1	chrX:49Mb | 1kb	1496	1170	27	0
ACCATATAGCCCTGTC	0	0	2.2938123216648676	Clone1	NA	1122	946	NA	1
ACCATATAGTAAGGCG	2.3306914883605443	0	0	Clone1	chrX:49Mb | 28kb	1077	886	356	0
ACCATATAGTGTCATG	2.061921898158632	0	1.4885196067453481	Clone1	chr6:152Mb | 12kb	2915	2091	84	1
ACCATATAGTTGCAGC	2.0634204152820033	0	0	NA	NA	1455	1128	NA	4
ACCATATAGTTGGGTC	2.5570474465424753	0	0	Clone2	chr6:22Mb | 7kb	1681	1306	106	4
ACCATCAAGAACGACG	0	0	1.7564028667822562	Clone1	NA	2087	1550	NA	1
ACCATCAAGATTGCTG	0	0	2.2569934010687582	Clone1	NA	1169	956	NA	1
ACCATCAAGGGTCTGT	0	0	0	Clone1	chrX:49Mb | 28kb	779	676	341	2
ACCATCAAGGTTCGGT	0	0	0	Clone2	NA	1513	1193	NA	4
ACCATCCCAAACTAGC	0	0	0	NA	NA	1200	968	NA	1
ACCATCCCAACTAAGC	0	0	0	Clone1	NA	1584	1229	NA	3
ACCATCCCACTTCAAT	0	0	0	Clone1	NA	1477	1161	NA	1
ACCATCCCATTAACTC	0	0	0	Clone1	NA	1206	978	NA	2
ACCATTAGTCATCGTG	2.3843693677605557	0	0	Clone1	NA	1015	863	NA	1
ACCATTAGTGATGCAA	2.3112255303644567	0	0	Clone2	chr6:22Mb | 148kb	2201	1654	201	4
ACCATTAGTTAGAGCA	2.52844697628231	0	0	Clone1	NA	867	724	NA	1
ACCATTAGTTAGTGCT	0	0	0	NA	NA	1018	868	NA	1
ACCATTGAGCGATGGA	2.8708938072789802	0	0	NA	NA	1201	974	NA	0
ACCATTGAGGGTTAGG	1.5619054348146768	0	2.144268500868506	Clone1	chr6:152Mb | 11kb	2654	1916	127	2
ACCATTGAGGTAGCGA	0	1.843584537092641	1.843584537092641	Clone1	NA	1880	1439	NA	1
ACCATTTCAAAGGTTC	0	0	2.2313631625840444	Clone1	chrX:49Mb | 19kb	1203	957	50	2
ACCCAAATCACGCGAT	0	0	0	Clone1	chrX:49Mb | 48kb	1184	984	23	2
ACCCAAATCGCATAGC	1.955051295840178	0	0	Clone1	NA	3298	2253	NA	1
ACCCAAATCGCGAGTT	0	0	0	NA	NA	1427	1158	NA	0
ACCCAAATCTAAGTGT	0	0	0	Clone1	chrX:49Mb | 28kb	1031	876	28	2
ACCCAACAGCTGGTGT	0	0	0	Clone1	NA	1627	1290	NA	0
ACCCAACAGGATCCAC	2.309726151105882	1.3922487785619497	0	Clone1	chrX:49Mb | 9kb_chr12:95Mb | 3kb	3307	2283	117	0
ACCCAACAGGTGAACG	0	0	0	Clone1	NA	1418	1142	NA	0
ACCCAATGTGAACGGT	0	0	0	NA	NA	2581	1849	NA	0
ACCCAATGTGAGGAAG	2.1986480651210734	0	0	Clone1	NA	1248	1014	NA	3
ACCCAATGTTTCAGGT	0	0	1.7631744278321624	Clone1	NA	2070	1546	NA	1
ACCCAGACAAGGTCGC	0	0	0	Clone1	chrX:49Mb | 28kb	2857	2066	11	3
ACCCAGACACAAGCAT	0	0	2.1489393361767575	Clone1	NA	2640	1913	NA	0
ACCCAGACATAGATGC	1.9858661855509583	0	0	Clone1	chrX:49Mb | 19kb	1591	1241	11	0
ACCCAGACATCCTGCG	2.8907496154483647	2.2516497724782254	0	NA	NA	1176	938	NA	0
ACCCAGGTCAGCAGTC	0	0	0	NA	NA	781	644	NA	2
ACCCAGGTCCAGATGC	2.235081691233444	0	0	Clone1	NA	1198	995	NA	3
ACCCAGGTCCGTCCGT	0	0	0	Clone1	NA	1911	1488	NA	2
ACCCAGGTCGTTACTC	3.291877910916143	0	0	Clone1	NA	1931	1508	NA	1
ACCCAGGTCTGGCCTC	0	1.6405497135860398	1.6405497135860398	Clone1	chrX:49Mb | 17kb	2405	1766	181	0
ACCCAGTAGATAGGCG	0	0	0	Clone1	chrX:49Mb | 4kb	3210	2164	49	1
ACCCAGTAGCGCATGT	0	0	0	NA	NA	1019	825	NA	1
ACCCAGTAGGGCTCAT	2.5680935779276832	0	0	Clone1	chr12:95Mb | 3kb	1661	1298	13	3
ACCCAGTAGGTACGGA	0	0	2.170649586868351	Clone1	NA	1288	1075	NA	3
ACCCAGTAGTTAGGAA	2.3281806401830094	2.3281806401830094	0	Clone1	NA	1080	926	NA	0
ACCCATAAGATAGTGA	0	0	0	Clone1	NA	1525	1161	NA	0
ACCCATAAGTGCAATT	1.5660874715604867	0	0	Clone1	NA	2640	1903	NA	2
ACCCATAAGTTAGCGC	0	0	0	Clone1	chr6:152Mb | 12kb	2176	1626	39	3
ACCCATCCAACCAGAT	2.182778168861796	0	1.5964455725038855	Clone1	chrX:49Mb | 6kb	2541	1827	169	1
ACCCATCCAAGTAAGG	0	0	0	Clone1	NA	1359	1104	NA	0
ACCCATCCAGGTTCAG	0	0	2.277155113252243	Clone1	NA	1143	940	NA	2
ACCCATCCAGGTTGCA	1.7048299152552855	0	0	Clone1	chr12:95Mb | 0kb	2222	1669	328	0
ACCCATCCATCATAGA	0	0	0	Clone1	NA	1866	1438	NA	0
ACCCATCCATGGCTTC	0	0	0	Clone1	chr12:95Mb | 3kb	1249	1014	36	0
ACCCATCCATTGGAAC	0	0	0	Clone1	chr12:95Mb | 11kb	983	850	47	2
ACCCATGGTGATTCCG	0	0	0	Clone1	NA	1959	1469	NA	2
ACCCATTTCCAGATAT	2.314643444878066	0	0	Clone1	chrX:49Mb | 12kb	3289	2224	42	0
ACCCATTTCCGGGTTG	0	0	0	Clone1	chrX:49Mb | 1kb	605	542	19	1
ACCCATTTCGACTAGC	2.0586353350948854	0	0	NA	NA	1463	1171	NA	2
ACCCATTTCGATGCAC	2.3879548330931195	0	0	Clone1	NA	1011	843	NA	1
ACCCATTTCGCTGACG	0	0	0	Clone1	NA	1473	1168	NA	2
ACCCATTTCTATCCTA	2.5559506281734117	0	0	Clone1	NA	1683	1299	NA	1
ACCCCAAGTAACTGCT	2.499235529103865	0	0	Clone1	chr6:152Mb | 1kb	895	789	11	3
ACCCCAAGTAGCTATC	2.975766842308293	0	0	Clone1	chr12:95Mb | 0kb	1075	908	15	0
ACCCCAAGTTATCGTA	0	0	0	NA	NA	962	841	NA	2
ACCCCATCAACCCGAA	2.860740648445972	0	0	Clone1	NA	1214	990	NA	2
ACCCCATCACATACCC	1.2663194345789759	0	0	NA	NA	3925	2614	NA	2
ACCCCATCAGGTTAGT	0	0	0	Clone1	NA	1304	1072	NA	0
ACCCCGAAGAAGGGCC	2.2577596616139815	0	0	Clone1	NA	1168	955	NA	2
ACCCCGAAGCATCGCG	2.533503502532125	0	0	Clone1	NA	3449	2283	NA	0
ACCCCGAAGCGGATTC	0	0	2.259294358959868	Clone1	NA	2332	1714	NA	3
ACCCCGAAGTTACCAG	0	0	0	NA	NA	1026	885	NA	1
ACCCCGTTCATAGACT	0	0	0	Clone1	NA	1072	894	NA	2
ACCCCGTTCATCGTTC	2.2448308203549985	0	0	Clone1	NA	1185	996	NA	0
ACCCCGTTCCATGTGA	0	0	0	Clone1	NA	1325	1087	NA	1
ACCCCGTTCCGTAGCG	0	0	0	NA	NA	933	789	NA	2
ACCCCGTTCTAGTGAT	2.2065228115154145	0	0	NA	NA	1237	990	NA	1
ACCCCTGCAAATCGAC	1.9365404041864962	0	0	Clone1	chr12:95Mb | 0kb	1685	1290	17	0
ACCCCTGCAAGCGTTG	0	0	0	Clone1	NA	1411	1130	NA	0
ACCCCTGCAAGTGAAG	0	0	0	Clone1	chrX:49Mb | 6kb	1199	965	215	1
ACCCCTGCACATGCCT	2.3042968822313554	1.7063043852994	0	Clone1	NA	2218	1678	NA	1
ACCCCTGCACTTCGCG	2.6309241979069813	0	0	NA	NA	776	673	NA	1
ACCCCTTGTCATCATA	0	0	0	Clone1	chr12:95Mb | 22kb	843	731	18	1
ACCCCTTGTGAGGACT	2.2284006409544963	0	2.2284006409544963	NA	NA	1207	1019	NA	2
ACCCGAACACAATCGG	2.1740960825228095	0	0	Clone1	NA	1283	1018	NA	1
ACCCGATAGCAAGTAA	2.475471972571242	0	0	NA	NA	1837	1426	NA	2
ACCCGATAGGTGACTC	0	0	0	Clone1	NA	2716	1913	NA	2
ACCCGATAGTACGGGA	0	0	0	Clone1	chrX:49Mb | 1kb	1067	886	30	1
ACCCGCAAGGTTGACC	0	0	2.2108509647785826	Clone1	chrX:49Mb | 48kb	2462	1810	189	2
ACCCGCAAGTAAGGAC	1.5794075043969347	0	0	Clone1	chrX:49Mb | 17kb_chr12:95Mb | 22kb	2596	1900	80	2
ACCCGCAAGTGATGAA	0	0	0	Clone1	chrX:49Mb | 17kb	1241	1022	42	1
ACCCGCTTCAATTCGG	0	0	0	NA	NA	1100	922	NA	2
ACCCGCTTCGACATCA	1.6658190568347733	0	0	Clone1	NA	2331	1687	NA	0
ACCCGTAGTCAGGCGA	0	0	2.499235529103865	Clone1	chrX:49Mb | 258kb	895	748	21	2
ACCCGTAGTCTAATCA	0	0	0	Clone1	NA	1699	1335	NA	0
ACCCGTAGTTAATGCC	0	0	0	Clone1	NA	1411	1120	NA	1
ACCCGTAGTTCGTTGG	0	0	0	NA	NA	1088	902	NA	3
ACCCGTAGTTTCCGCT	0	0	2.164142126245391	Clone1	NA	2595	1888	NA	0
ACCCGTGAGTAGTAGA	0	0	0	NA	NA	854	729	NA	3
ACCCGTGAGTCGCGTG	0	0	0	NA	NA	510	442	NA	2
ACCCGTGAGTGACCTA	2.316563717633253	0	2.316563717633253	Clone1	chr12:95Mb | 0kb	1094	915	11	3
ACCCGTTCAAGCGATT	2.776346712382111	0	0	Clone1	chrX:49Mb | 19kb	1328	1067	67	3
ACCCGTTCATCACAGG	0	0	0	Clone1	chrX:49Mb | 28kb	1073	909	73	2
ACCCGTTCATCCAAGG	0	0	1.3526844908412063	Clone1	NA	3487	2366	NA	0
ACCCGTTCATTACCCA	0	0	0	Clone1	NA	1198	1016	NA	1
ACCCTAGGTCAGGATA	2.300248433352637	0	0	Clone1	chrX:49Mb | 6kb	1114	930	47	1
ACCCTAGGTGAAGGCT	0	0	0	Clone1	NA	1500	1180	NA	3
ACCCTAGGTGCAGGCA	0	0	0	Clone1	NA	1106	915	NA	1
ACCCTAGGTTCGGCTA	2.592335482357711	0	0	Clone1	NA	1618	1295	NA	0
ACCCTAGGTTGCTGAT	0	0	1.7485186629035512	Clone1	chrX:49Mb | 6kb	2107	1604	135	3
ACCCTAGGTTTGCATA	0	0	0	Clone1	NA	2025	1556	NA	1
ACCCTATTCACGCGCA	2.2779406403648053	0	0	Clone1	chr12:95Mb | 22kb	2284	1679	57	3
ACCCTATTCAGCAGAG	2.692234111146223	0	2.0646213198274332	Clone1	NA	1453	1140	NA	0
ACCCTATTCCCCTGAC	0	0	0	Clone1	chrX:49Mb | 28kb	1145	958	493	2
ACCCTATTCCGCGACA	2.0804046376698775	0	2.0804046376698775	NA	NA	1427	1133	NA	3
ACCCTATTCGAAGCTC	1.9150144747624316	0	0	NA	NA	1728	1331	NA	2
ACCCTATTCGAGTGTC	0	0	0	Clone1	chrX:49Mb | 9kb	1191	985	17	0
ACCCTATTCGCTCCGT	2.249370396732955	0	0	Clone1	NA	1179	982	NA	1
ACCCTATTCTGGGATC	0	0	0	NA	NA	1818	1422	NA	1
ACCCTCATCCAGATCA	0	0	2.0509221719408375	Clone1	chrX:49Mb | 258kb	1476	1179	66	3
ACCCTCATCTAAGTCG	0	0	0	Clone1	NA	2567	1845	NA	0
ACCCTCGCACTCATGC	0	0	0	Clone1	NA	1196	962	NA	2
ACCCTCGCAGCCAAGC	2.233220283482558	0	0	Clone1	NA	2401	1751	NA	3
ACCCTCGCATTCGTAT	0	0	0	NA	NA	909	763	NA	2
ACCCTCGCATTGCCGT	2.9470955272183295	0	0	Clone1	chr12:95Mb | 15kb	1108	924	31	1
ACCCTCTGTGGGTTGG	2.614342112791113	0	0	Clone1	NA	790	703	NA	1
ACCCTCTGTTACACTA	0	0	0	NA	NA	998	840	NA	2
ACCCTCTGTTTAAGCC	0	0	0	NA	NA	884	777	NA	2
ACCCTGCTCAATCGTG	0	0	0	Clone1	chrX:49Mb | 19kb	973	810	12	1
ACCCTGCTCATGCTCT	1.8907442474306662	0	0	Clone1	NA	1778	1401	NA	1
ACCCTGCTCCTGAGAC	2.212298887006504	0	0	Clone1	chr6:152Mb | 12kb	1229	1007	94	2
ACCCTGCTCGACTATG	2.6225934028912694	0	0	NA	NA	2349	1608	NA	2
ACCCTGCTCGACTTGA	2.0952636775548976	0	2.0952636775548976	Clone1	chrX:49Mb | 28kb	1403	1116	59	0
ACCCTGCTCGTACGGT	0	0	0	Clone2	chr6:22Mb | 148kb	1445	1176	190	4
ACCCTTTAGAAGCATA	2.0896582942802033	0	1.5131640956762562	Clone1	chrX:49Mb | 28kb_chr6:152Mb | 12kb_chr6:152Mb | 8kb	2824	1993	301	1
ACCCTTTAGGCTACTA	0	0	0	Clone1	NA	1494	1212	NA	3
ACCGAAAGTAGCTATC	0	0	0	Clone1	NA	1295	1044	NA	1
ACCGAAAGTCAGTTAC	2.499748450765559	0	0	NA	NA	1789	1372	NA	4
ACCGAAAGTGATAGGC	2.2418185351169395	0	0	Clone1	chrX:49Mb | 12kb	1189	993	14	2
ACCGAAAGTGCGGTGA	0	0	0	NA	NA	952	823	NA	3
ACCGAAAGTTGAATGG	2.1426070117385376	0	0	Clone1	chrX:49Mb | 9kb_chr12:95Mb | 3kb	2659	1928	382	2
ACCGACCGTAATCGGA	0	0	1.875152121728434	Clone1	NA	1811	1412	NA	2
ACCGACCGTAGTGCGG	0	0	0	NA	NA	2193	1600	NA	2
ACCGACCGTATGTGAG	1.9681796845284956	0	0	Clone1	chr6:152Mb | 12kb	1624	1271	23	1
ACCGACCGTGCATTAC	2.7540353143440335	0	0	NA	NA	680	613	NA	2
ACCGACCGTGCGAGAT	2.1699620763223595	0	0	Clone1	chr12:95Mb | 0kb	1289	1037	370	0
ACCGACTAGAACCATT	2.262758083294962	0	1.668607981167714	Clone1	chrX:49Mb | 19kb	2323	1735	16	1
ACCGACTAGCAATCAT	1.981540453647922	0	0	Clone1	chr12:95Mb | 15kb	1599	1242	14	3
ACCGAGGGTCTCACGA	1.9597512004671847	0	0	Clone1	NA	1640	1304	NA	0
ACCGAGGGTGAGCCAG	0	0	0	NA	NA	1440	1167	NA	4
ACCGAGGGTTGTGCTG	0	0	0	Clone1	NA	992	807	NA	1
ACCGAGGGTTGTGGAA	0	0	1.4640336279715138	Clone1	NA	3009	2078	NA	1
ACCGAGGGTTTCAGCG	2.1658494547684657	2.1658494547684657	0	NA	NA	1295	1064	NA	1
ACCGATGCAACGGGCT	0	0	0	Clone1	NA	1642	1300	NA	1
ACCGATGCAAGCACCA	0	0	0	NA	NA	1823	1405	NA	1
ACCGATGCAATCTCCA	0	0	0	Clone2	NA	2775	1985	NA	4
ACCGATGCACAAGCAT	0	0	2.124557913056777	Clone1	NA	1357	1108	NA	1
ACCGATTGTCTCCAGA	2.570319989380708	0	1.9508981194932695	Clone1	NA	1657	1265	NA	0
ACCGATTGTGATGCCC	0	0	0	Clone1	chr12:95Mb | 11kb	1156	939	283	3
ACCGATTGTTAATCGC	1.631890657475592	0	0	NA	NA	2431	1874	NA	4
ACCGATTGTTCCCAGA	0	0	0	Clone1	NA	1900	1456	NA	0
ACCGCAACAAGCACAT	0	0	0	Clone1	chrX:49Mb | 28kb	1644	1261	12	3
ACCGCAACAATTGAGC	0	0	1.8998734390858576	Clone1	chrX:49Mb | 1kb	1759	1372	24	0
ACCGCAACACTAGGTG	1.8728182650499772	0	2.486007365364186	Clone1	NA	1816	1417	NA	1
ACCGCAACACTCGCTG	1.946767782040986	0	0	Clone1	chrX:49Mb | 28kb	1665	1280	422	1
ACCGCAACATAAGGCT	0	0	0	NA	NA	1081	912	NA	2
ACCGCAACATTAGGAC	2.504378753200821	0	0	Clone1	NA	1780	1348	NA	0
ACCGCAACATTGCCAC	0	0	0	NA	NA	550	467	NA	2
ACCGCCAAGCCACTCC	0	0	0	Clone1	NA	1276	1027	NA	1
ACCGCCAAGTAGAGGT	2.3467738144796337	0	0	NA	NA	1058	867	NA	2
ACCGCTAGTAGCGGAT	0	0	0	Clone1	NA	1102	923	NA	0
ACCGCTAGTATGGAGC	0	2.8638524089679414	0	Clone1	NA	605	560	NA	2
ACCGCTAGTCCATCCT	0	0	0	Clone1	NA	847	732	NA	2
ACCGCTAGTCCCGATA	2.694161088941543	0	0	NA	NA	1450	1138	NA	0
ACCGCTAGTGAAGGTC	0	0	0	Clone1	chr12:95Mb | 11kb	1331	1059	13	4
ACCGCTAGTGCACGTC	0	0	0	Clone1	NA	1798	1396	NA	0
ACCGCTAGTGGGTACG	2.2974263958971277	0	0	NA	NA	2235	1640	NA	4
ACCGCTAGTTCGGCTA	0	0	0	Clone1	chr6:152Mb | 8kb	2191	1618	34	0
ACCGGATTCACTAGAT	0	0	1.7980369537471939	Clone1	chrX:49Mb | 1kb	1985	1499	95	0
ACCGGATTCAGCAAGG	2.976650057090663	0	2.976650057090663	Clone1	chrX:49Mb | 19kb	1074	892	70	0
ACCGGATTCCTCTCCT	0	0	0	Clone1	NA	1883	1337	NA	2
ACCGGATTCCTGCTAT	0	0	0	Clone1	NA	1874	1417	NA	3
ACCGGATTCGCGTAAC	2.752659434940183	0	0	Clone1	NA	681	610	NA	2
ACCGGCTGTAACTTCA	0	0	1.5663872141438022	Clone1	chrX:49Mb | 28kb	2639	1950	315	2
ACCGGCTGTAGGCTGG	0	1.8503318367919481	2.4616261317691053	Clone1	chrX:49Mb | 3kb_chrX:49Mb | 17kb_chr6:152Mb | 1kb	1865	1413	151	2
ACCGGCTGTAGTCCAT	0	0	2.0162909458171128	Clone1	NA	1536	1198	NA	2
ACCGGCTGTTTGATGC	1.9345115907999701	0	0	Clone1	chrX:49Mb | 17kb	1689	1313	127	2
ACCGGTTAGCATGCCG	0	0	0	Clone1	chrX:49Mb | 3kb_chr6:152Mb | 1kb	2038	1527	74	0
ACCGGTTAGGGTCACT	0	0	0	Clone1	NA	1110	953	NA	2
ACCGGTTAGTACCAGC	2.570877496348932	0	0	Clone1	chr12:95Mb | 15kb	1656	1290	220	3
ACCGGTTAGTCGAGAG	1.6459341137899293	0	0	Clone1	chr6:152Mb | 8kb	2389	1743	77	0
ACCGGTTAGTGTCCGG	2.2914117923959205	0	0	NA	NA	1125	917	NA	1
ACCGTTGGTAGTGTCT	2.1976987919272046	0	0	Clone1	NA	3748	2409	NA	3
ACCGTTGGTCAGTTAC	0	0	0	NA	NA	1165	959	NA	1
ACCGTTGGTTAGCGAA	0	0	0	Clone1	NA	943	787	NA	1
ACCGTTGGTTCGAGCC	2.1689319239840277	0	0	Clone1	NA	2581	1864	NA	2
ACCGTTGGTTCGGCTA	0	0	0	NA	NA	1351	1094	NA	4
ACCGTTGGTTGCGCTA	0	0	1.9360326845525817	Clone1	chrX:49Mb | 48kb	1686	1306	41	0
ACCTAACGTCAGCCAC	0	0	0	Clone1	NA	2282	1711	NA	0
ACCTAACGTTCATCCC	0	0	1.912059732145318	Clone1	chr12:95Mb | 11kb	1734	1351	15	0
ACCTAAGTCAGCGACT	2.3960790717905933	0	0	Clone1	chrX:49Mb | 17kb	1002	851	149	1
ACCTAAGTCATCGTCT	2.1046963073311784	0	0	Clone1	chrX:49Mb | 48kb	1388	1112	34	3
ACCTAAGTCCACCGGA	0	0	0	Clone1	NA	836	713	NA	2
ACCTAAGTCCGGTGTG	0	0	0	Clone1	NA	1087	914	NA	0
ACCTAAGTCTAAGCGC	0	0	0	Clone1	chrX:49Mb | 9kb	2443	1787	15	1
ACCTACCCAACCAGGC	0	0	0	Clone1	NA	1029	846	NA	2
ACCTACCCAACTTCCA	0	0	0	Clone1	chrX:49Mb | 258kb	1810	1415	23	0
ACCTACCCAGCCTATC	0	0	0	Clone1	NA	1305	1056	NA	0
ACCTACCCATGCTCTA	0	0	0	Clone1	NA	1351	1092	NA	1
ACCTACTTCAATCTGG	0	0	0	NA	NA	2458	1814	NA	1
ACCTACTTCAGCTATG	2.6117065643558854	0	1.4244495020192993	Clone1	chr6:152Mb | 12kb	3169	2197	11	2
ACCTACTTCCATTACC	0	0	0	Clone1	chr6:152Mb | 11kb	2204	1646	62	1
ACCTACTTCCTTGGAA	0	0	0	Clone1	NA	1414	1144	NA	0
ACCTACTTCGACTCAA	2.796824460903761	0	0	Clone2	chr6:22Mb | 39kb	1949	1482	89	1
ACCTACTTCTATCCGT	2.455274184911528	0	0	Clone1	chr12:95Mb | 20kb	1878	1449	77	2
ACCTACTTCTGTCAAG	0	0	0	NA	NA	1485	1181	NA	4
ACCTATGAGCAAGCGA	2.1363250442806674	0	0	NA	NA	1339	1071	NA	4
ACCTATGAGCTAACTG	0	0	0	NA	NA	1488	1185	NA	4
ACCTATGAGGCATTCA	0	0	2.0084305060366474	Clone1	NA	1550	1262	NA	0
ACCTATGAGGCTCTGG	0	0	0	Clone1	NA	941	813	NA	1
ACCTCACCAAAGGTTC	2.580975042834504	0	0	Clone1	NA	819	683	NA	2
ACCTCACCAAGCTGAT	0	0	0	Clone1	NA	2282	1689	NA	3
ACCTCACCAATAGGGA	1.9003570607170779	0	0	Clone1	NA	1758	1356	NA	3
ACCTCACCAATCCTTG	0	0	0	Clone1	chr6:152Mb | 8kb	1425	1097	32	3
ACCTCACCATGATTAG	1.8688676732915703	0	0	Clone1	chrX:49Mb | 3kb_chr6:152Mb | 1kb	3649	2418	123	2
ACCTCCATCCTCACTG	0	0	0	Clone1	NA	1280	1059	NA	3
ACCTCCGCAACCCGAA	0	0	0	Clone1	chrX:49Mb | 1kb	1740	1341	55	3
ACCTCCGCACCATGCT	0	0	0	NA	NA	1108	897	NA	1
ACCTCGCTCATGGTCA	0	0	0	Clone1	NA	1186	974	NA	0
ACCTCTTAGAACGGGC	2.3640480802736126	0	0	Clone1	NA	1038	861	NA	0
ACCTCTTAGCGCTACG	0	0	0	NA	NA	1712	1329	NA	4
ACCTCTTAGCGCTTGG	0	0	0	NA	NA	1292	1067	NA	1
ACCTCTTAGTCGAGAG	0	0	1.7167143996647707	Clone1	NA	2190	1624	NA	2
ACCTGAATCCGCAAGT	2.755413347612849	0	2.1239093123187365	Clone1	chrX:49Mb | 4kb	1358	1078	106	1
ACCTGAATCGACTTGA	2.7777600938323173	0	0	Clone1	NA	1326	1079	NA	1
ACCTGAATCGTAATCG	0	0	1.9998212668598951	Clone1	chrX:49Mb | 1kb	3131	2135	16	1
ACCTGATGTAGGTCGG	0	0	0	Clone1	NA	862	726	NA	1
ACCTGATGTCAACTTA	0	0	0	Clone1	chr6:152Mb | 8kb	2387	1728	35	3
ACCTGATGTTAGTGAG	1.9140282541556966	0	0	NA	NA	1730	1341	NA	2
ACCTGATGTTCGGTGC	2.062221369698421	0	0	Clone1	NA	1457	1174	NA	3
ACCTGATGTTGTCCGA	2.47397757925581	0	0	NA	NA	1840	1457	NA	2
ACCTGATGTTTCCGAG	0	0	0	NA	NA	2054	1550	NA	1
ACCTGATGTTTGACTA	1.4367935622359589	0	1.4367935622359589	Clone1	chrX:49Mb | 12kb	3118	2159	210	3
ACCTGCCTCACCAATG	0	0	0	NA	NA	1685	1324	NA	2
ACCTGGGTCACTTCCG	0	0	0	Clone2	chrX:86Mb | 16kb	1108	921	145	1
ACCTGGGTCAGTACGC	2.6202278410408484	0	1.9973399218453685	Clone1	chrX:49Mb | 17kb_chr12:95Mb | 22kb	1570	1193	61	0
ACCTGGGTCCCCAGTC	2.4134947816411794	0	0	Clone1	chrX:49Mb | 4kb	1966	1475	17	0
ACCTGTCCAATCGCTC	2.076123630664351	0	2.076123630664351	NA	NA	1434	1140	NA	0
ACCTGTCCAATTCAAG	0	0	0	Clone1	chrX:49Mb | 158kb	1041	890	47	3
ACCTGTCCACCACAGA	2.089348061882628	0	0	Clone1	chr6:152Mb | 47kb	2825	2017	128	2
ACCTGTCCAGCAGTCA	0	0	0	Clone1	chrX:49Mb | 17kb_chr12:95Mb | 22kb	1595	1259	60	0
ACCTGTCCATCCTCAA	0	0	0	Clone1	chrX:49Mb | 258kb	1454	1151	38	0
ACCTGTCCATGAGCTG	2.2050852698891243	0	0	Clone1	chrX:49Mb | 4kb	1239	1027	38	1
ACCTGTCCATGCTCGT	2.594625683033217	0	1.9734956971021012	Clone1	NA	1614	1238	NA	0
ACCTTAAGTAACGCAA	0	0	0	NA	NA	1425	1142	NA	2
ACCTTAAGTATAGACG	2.6484400568690174	0	0	Clone1	NA	1523	1194	NA	4
ACCTTAAGTTAGTACC	0	0	0	NA	NA	1542	1223	NA	1
ACCTTAAGTTGCAGGG	2.2195779190636933	0	2.2195779190636933	NA	NA	1219	997	NA	2
ACCTTAAGTTTGGTAC	0	0	2.0556596178287996	Clone1	NA	1468	1150	NA	3
ACCTTCACAAAGGTAG	0	0	2.154648387003883	Clone1	chr6:152Mb | 47kb	2623	1877	140	3
ACCTTCACAAGCTAGT	0	0	1.6398796706597996	Clone1	chrX:49Mb | 1kb	2407	1722	86	2
ACCTTCACACAATTAG	0	0	0	Clone1	NA	996	849	NA	1
ACCTTCACACCATTGC	1.98640864111952	0	0	Clone1	chrX:49Mb | 6kb	1590	1266	16	0
ACCTTCACATGCGTAG	2.4369772841275004	0	3.0854279360640264	Clone1	chrX:49Mb | 19kb	958	825	41	1
ACCTTCACATTACCCA	1.9110774246025222	0	1.9110774246025222	Clone1	chrX:49Mb | 1kb	1736	1345	12	0
ACGAAATGTAAGGTTG	2.16927515978799	0	2.16927515978799	Clone1	NA	1290	1037	NA	1
ACGAAATGTATTGAGG	2.301056521910102	0	0	Clone1	chr6:152Mb | 8kb	1113	907	13	3
ACGAAATGTCAATGCT	1.7777316791717919	0	0	Clone1	NA	2034	1507	NA	0
ACGAAATGTGCACCAC	0	0	0	Clone1	NA	1154	956	NA	1
ACGAAATGTGGCTTCA	3.111018349589975	0	0	NA	NA	1399	1123	NA	0
ACGAAATGTTGGAGAC	0	0	0	Clone1	chr12:95Mb | 11kb	1869	1442	46	1
ACGAAATGTTGTGCTG	0	0	0	Clone1	chrX:49Mb | 48kb	1511	1210	235	3
ACGAAATGTTTCGCAG	0	0	0	NA	NA	2000	1522	NA	3
ACGAACCTCCCTGGAG	2.209405650477225	2.209405650477225	0	Clone1	NA	1233	1023	NA	3
ACGAACCTCCGTGTCC	0	0	0	NA	NA	1525	1242	NA	1
ACGAACCTCGCTTCGC	0	0	0	Clone1	chrX:49Mb | 10kb	3154	2201	285	1
ACGAAGGTCCACCGGA	2.2043674648485996	0	0	Clone1	chrX:49Mb | 9kb	1240	1032	41	3
ACGAATCCAACCTACC	0	0	2.2577596616139815	NA	NA	1168	969	NA	2
ACGAATCCAACGGCAC	0	0	0	Clone1	NA	1175	948	NA	1
ACGAATCCAATTACGA	0	0	0	Clone1	chrX:49Mb | 28kb	1451	1162	52	3
ACGAATCCAGGTTCGA	0	0	0	NA	NA	1223	1031	NA	2
ACGAATCCATAACCGG	0	0	0	NA	NA	2404	1787	NA	4
ACGAATGGTGACTTCG	0	0	2.2501294756181114	Clone1	NA	1178	996	NA	1
ACGAATGGTGATAGAT	2.452358600047408	0	2.452358600047408	NA	NA	942	820	NA	2
ACGAATGGTTCAAGTC	0	0	1.426369477618706	Clone1	chr12:95Mb | 3kb	3161	2178	145	3
ACGAATGGTTTGAGTC	1.8663227111369658	0	0	Clone1	chr12:95Mb | 22kb	1830	1370	16	0
ACGACAAGTAGTGCAA	0	0	0	Clone1	chrX:49Mb | 12kb	1944	1463	23	3
ACGACAAGTCATCGCA	2.2043674648485996	0	0	Clone1	chrX:49Mb | 1kb_chrX:49Mb | 6kb	1240	1000	70	1
ACGACAAGTTAGTACC	0	0	0	Clone1	chr12:95Mb | 0kb	1343	1081	11	3
ACGACAAGTTGTGACT	0	0	0	Clone1	NA	783	677	NA	2
ACGACATCACCTTGAC	0	0	0	Clone1	NA	1412	1111	NA	0
ACGACATCATGACACG	0	0	0	Clone1	chrX:49Mb | 114kb_chr6:152Mb | 11kb	1066	907	108	0
ACGACATCATGAGTTA	1.6873774272295088	0	0	Clone1	chrX:49Mb | 3kb	2270	1637	26	1
ACGACATCATGCTTGC	2.6669397821680856	0	0	Clone1	chrX:49Mb | 4kb	1493	1195	45	0
ACGACGAAGATTGAGA	1.6425638403401475	0	0	Clone1	chrX:49Mb | 6kb_chr12:95Mb | 0kb	2399	1760	331	3
ACGACGAAGGATGAGT	2.436025240579954	0	3.0844323524897215	Clone1	NA	959	809	NA	2
ACGACGAAGGTAGTCC	0	0	2.6225934028912694	Clone1	NA	783	691	NA	0
ACGACGAAGGTATCGC	0	0	0	Clone1	chr6:152Mb | 11kb	853	724	76	2
ACGACGAAGTTAGTAC	0	0	0	NA	NA	1481	1171	NA	1
ACGAGCAAGCGCATCG	2.8947742360712225	0	0	NA	NA	2342	1625	NA	4
ACGAGCAAGCGCTATA	0	0	2.2029337810685963	Clone1	NA	1242	1021	NA	3
ACGAGCAAGGCTAGAG	3.114782297176139	0	0	NA	NA	929	801	NA	1
ACGAGCAAGGTCATCA	0	0	0	NA	NA	1946	1524	NA	4
ACGAGCAAGTGATTAC	0	0	0	Clone1	chrX:49Mb | 4kb	1021	868	220	1
ACGAGCAAGTGCTGCG	0	0	0	Clone1	chrX:49Mb | 48kb	1505	1173	470	3
ACGAGTAGTAAGTGAT	2.088418104640135	0	0	NA	NA	1414	1110	NA	3
ACGAGTAGTCATGCTG	0	0	0	Clone1	chr12:95Mb | 11kb	1362	1083	132	0
ACGAGTAGTGGAAGGA	1.9234505761499439	0	0	Clone1	NA	1711	1316	NA	3
ACGAGTAGTTGGTAAG	1.9360326845525817	0	1.9360326845525817	Clone1	NA	1686	1344	NA	1
ACGAGTAGTTTCCGTC	0	0	0	Clone1	NA	1964	1526	NA	0
ACGAGTGAGGATGGAT	1.8728182650499772	0	0	Clone1	NA	1816	1406	NA	1
ACGAGTGAGGCGTACT	0	0	2.363175744919124	Clone1	NA	1039	870	NA	1
ACGAGTGAGTGCTGCG	2.9972059730434473	0	0	Clone1	chrX:49Mb | 4kb	1051	869	38	2
ACGATAGGTATAGTGG	0	0	0	NA	NA	1041	883	NA	1
ACGATATTCAATCTGG	2.1651660828208033	0	0	Clone1	NA	1296	1044	NA	0
ACGATATTCCCAATTC	0	0	0	NA	NA	1065	888	NA	1
ACGATATTCGCGATAC	0	0	0	NA	NA	1215	981	NA	1
ACGATATTCGCTATGA	0	0	0	Clone1	chr12:95Mb | 11kb	1082	896	12	1
ACGATATTCTATGTCC	1.6520432167974262	0	2.244453670146499	Clone1	NA	2371	1728	NA	0
ACGATGGAGCAGGTGA	0	0	1.7627742993055429	NA	NA	2071	1500	NA	2
ACGATGGAGCATTAAC	2.4951432864176915	0	2.4951432864176915	Clone1	NA	899	775	NA	1
ACGATGGAGCCATAGC	0	0	0	NA	NA	1451	1150	NA	0
ACGATGGAGCGATACC	0	0	2.797788553311294	NA	NA	1298	1081	NA	0
ACGATGGAGTACCACA	1.4992347723004862	0	0	NA	NA	2875	2014	NA	4
ACGATTGTCATGGTTG	2.651496115198279	0	0	Clone1	NA	1518	1221	NA	0
ACGATTGTCCGTAAGC	2.9696084154087075	0	0	Clone1	chr12:95Mb | 15kb	1082	904	51	2
ACGATTGTCGCTGGCA	0	0	0	Clone1	chrX:49Mb | 3kb_chr6:152Mb | 1kb	1257	1037	84	3
ACGATTGTCGTTGCCC	0	0	0	Clone2	chr6:22Mb | 9kb	2266	1691	85	4
ACGATTGTCTGTGAAT	0	0	0	NA	NA	1124	922	NA	2
ACGATTGTCTTGAGGC	1.721978472125634	0	0	Clone2	chr6:22Mb | 9kb	2176	1621	53	4
ACGATTTAGCCAGGAA	2.9131122378443726	0	0	NA	NA	2297	1693	NA	2
ACGATTTAGCGCTCAG	2.400627017349096	0	0	NA	NA	997	830	NA	1
ACGATTTAGCTAGTAT	0	0	0	Clone1	chrX:49Mb | 28kb	992	827	312	0
ACGATTTAGGCGATAG	2.6788631072447986	0	0	NA	NA	737	623	NA	2
ACGATTTAGGCGCATT	0	0	0	Clone1	chrX:49Mb | 17kb	1111	931	12	3
ACGCAATCAAGTGTAC	0	0	1.934005246548995	Clone1	chrX:49Mb | 1kb	1690	1337	19	2
ACGCACTAGCTATCGA	0	0	0	Clone1	chrX:49Mb | 48kb	1645	1272	207	2
ACGCACTAGGTAGATA	0	0	0	Clone1	chrX:49Mb | 3kb_chr6:152Mb | 1kb	1118	925	97	3
ACGCACTAGTAAGGTA	2.1576875683110233	0	0	NA	NA	1307	1072	NA	2
ACGCAGCCAAGCCGGT	1.6084786030632254	0	0	Clone1	NA	2503	1776	NA	1
ACGCAGCCAGCACTAG	2.356229966001738	0	0	Clone1	NA	1047	871	NA	0
ACGCATTGTCAAGCGG	0	0	0	Clone1	chrX:49Mb | 9kb	1384	1108	92	3
ACGCATTGTTCGTTGG	0	0	3.001737152675889	Clone1	NA	1046	873	NA	1
ACGCCAACATAACGTA	1.6305683207208148	0	0	Clone1	chrX:49Mb | 28kb	2435	1740	560	4
ACGCCATAGGAGGCGT	2.540741049642044	0	0	NA	NA	1711	1297	NA	4
ACGCCATAGGGGACAC	0	0	0	NA	NA	1093	902	NA	0
ACGCCATAGTGCTTAG	1.807344637894443	0	0	Clone1	chrX:49Mb | 99kb	1963	1449	12	0
ACGCCCAAGCAAGTCC	2.347629004672164	0	0	Clone1	chrX:49Mb | 4kb	1057	898	15	1
ACGCCCAAGCATGGAG	2.8354750422356023	0	0	NA	NA	1247	973	NA	0
ACGCCCAAGGATTAAG	0	0	0	NA	NA	852	749	NA	2
ACGCCTAGTGAGCAAC	2.4125690503955535	0	0	Clone1	chrX:49Mb | 1kb	984	835	39	3
ACGCCTAGTGCGGTCT	2.1449340759279427	0	0	Clone1	chrX:49Mb | 9kb	1326	1083	27	0
ACGCCTAGTTATGGCT	0	0	0	NA	NA	1979	1521	NA	1
ACGCGAAAGCCACGCA	0	0	0	Clone1	NA	2078	1531	NA	0
ACGCGAAAGCTAGACC	0	0	0	NA	NA	947	815	NA	2
ACGCGAAAGGTCCCAG	0	0	0	Clone1	NA	1210	1003	NA	1
ACGCGAGGTAACGTGA	0	0	0	NA	NA	1019	832	NA	1
ACGCGAGGTAGCGGAT	2.68076074580527	0	0	NA	NA	1471	1159	NA	4
ACGCGAGGTCAACCCA	2.2096463554512606	0	0	NA	NA	3698	2448	NA	4
ACGCGATTCCCTCACA	0	0	0	NA	NA	721	629	NA	2
ACGCGATTCCGGTAAC	0	0	0	Clone1	chrX:49Mb | 48kb	1213	996	17	1
ACGCGATTCGAATCTG	0	0	0	NA	NA	1625	1276	NA	1
ACGCGATTCTGGATCA	2.2050852698891243	0	2.2050852698891243	Clone1	NA	1239	1018	NA	2
ACGCGCATCACTATCC	2.2239771895168308	0	0	Clone1	NA	1213	1000	NA	1
ACGCGCATCCGCTACC	0	0	0	Clone1	NA	1391	1131	NA	3
ACGCGCATCCTGTGAA	2.124557913056777	0	0	Clone1	NA	1357	1095	NA	0
ACGCGGTCAAGCTTCC	0	0	2.865412369474101	Clone1	NA	1208	994	NA	3
ACGCGGTCACCTATGC	1.946767782040986	0	0	Clone1	chr6:152Mb | 1kb	1665	1283	12	2
ACGCGGTCAGTAAGCT	0	0	0	Clone1	NA	727	635	NA	2
ACGCGGTCAGTTAAGC	2.3323696543515733	0	0	Clone1	NA	1075	921	NA	2
ACGCGGTCAGTTGGCA	0	0	0	NA	NA	1257	1024	NA	1
ACGCTAATCGATATGT	0	0	0	NA	NA	2323	1719	NA	0
ACGCTATGTAGTGCAA	0	0	2.170649586868351	Clone1	NA	1288	1043	NA	1
ACGCTATGTGCAGCGA	0	0	1.5784906900691396	Clone1	NA	2599	1864	NA	1
ACGCTATGTGCAGCTC	3.5001347433692422	0	0	NA	NA	934	790	NA	1
ACGCTATGTTAGCGAA	2.4116443436466217	0	0	NA	NA	985	841	NA	3
ACGCTATGTTATAGGG	0	0	0	Clone1	chrX:49Mb | 3kb	1173	981	149	0
ACGCTATGTTTCCTGC	2.300248433352637	0	0	Clone1	NA	1114	932	NA	3
ACGCTATGTTTGAGAG	0	0	0	NA	NA	739	640	NA	1
ACGCTCAGTAGCTAAG	0	0	0	Clone1	chr6:152Mb | 12kb	1339	1105	13	2
ACGCTCAGTGACTCGC	0	0	0	NA	NA	901	784	NA	1
ACGCTCAGTGCGGTTC	2.2291402508380993	0	0	NA	NA	1206	999	NA	2
ACGCTGACAACTAGGT	0	0	0	NA	NA	1631	1259	NA	2
ACGCTGACAAGTCGCA	0	0	0	Clone1	NA	1611	1271	NA	0
ACGCTGACAATCCTAT	0	0	0	Clone1	NA	1344	1094	NA	0
ACGCTGACAATCCTCA	0	0	0	NA	NA	1087	933	NA	1
ACGCTGACACAAGCCA	3.190888747193196	0	0	Clone1	chrX:49Mb | 17kb_chr12:95Mb | 22kb	1716	1364	239	1
ACGCTGACACATTCCA	2.7679136319107873	0	2.135666684336786	Clone1	NA	1340	1088	NA	0
ACGCTGACATCGACCT	0	0	0	Clone1	chrX:49Mb | 9kb	2243	1671	11	2
ACGCTGACATTAGTTC	3.008668272382829	0	0	Clone1	chrX:49Mb | 4kb	2596	1859	55	3
ACGCTTGGTAGCCTCA	0	0	0	Clone1	chr6:152Mb | 11kb	2327	1745	31	1
ACGCTTGGTGCGCCAT	0	0	0	Clone1	NA	1309	1079	NA	2
ACGCTTGGTGGAAGCT	0	0	0	Clone1	chr12:95Mb | 11kb	1077	898	61	3
ACGCTTGGTTATCGGT	2.538053314977434	0	0	Clone1	NA	858	745	NA	2
ACGGAACGTAACGAAT	2.393362173467386	0	0	Clone1	NA	1005	865	NA	1
ACGGAACGTAGTGCCC	1.273686136939152	0	0	NA	NA	3885	2487	NA	4
ACGGAACGTCCCGTAA	2.5759114255222153	0	1.9560931849250116	NA	NA	1647	1284	NA	0
ACGGAACGTGATGACA	0	0	0	Clone1	chr12:95Mb | 11kb	1971	1484	126	3
ACGGACAAGCGGTACT	2.124557913056777	0	0	NA	NA	1357	1102	NA	4
ACGGACAAGGAGGTAT	0	0	0	Clone1	NA	1299	1022	NA	3
ACGGACAAGGCACGTT	0	0	0	NA	NA	1326	1099	NA	4
ACGGACCCAGCAGTTG	1.9629008490507585	0	1.9629008490507585	Clone1	NA	1634	1250	NA	3
ACGGACCCAGGTATGT	0	0	0	Clone1	chrX:49Mb | 48kb	1380	1092	96	3
ACGGACCCATGGAGCC	2.9655260224988864	0	1.9650079517119021	NA	NA	1630	1258	NA	4
ACGGAGGCAACTATGA	2.3099985615372467	0	0	Clone1	NA	2204	1633	NA	1
ACGGAGGCACAACCAG	1.415883455376462	0	0	Clone1	chr12:95Mb | 0kb	3205	2159	63	1
ACGGAGGCACCTCGAT	0	0	0	Clone1	NA	883	754	NA	2
ACGGAGGCAGCATGGC	0	0	0	NA	NA	1191	1004	NA	4
ACGGAGGCATAGGCCA	2.4543012007119227	0	0	Clone1	NA	940	781	NA	2
ACGGAGGCATTACCGC	0	0	2.2455856490296404	Clone1	chrX:49Mb | 4kb	1184	964	48	2
ACGGATAGTGATTGCT	3.0256717381526252	0	0	NA	NA	1020	866	NA	1
ACGGATAGTGCGTGAG	0	0	0	Clone1	NA	757	666	NA	2
ACGGATAGTGGCGAAT	1.5310845981875851	0	1.5310845981875851	Clone1	chrX:49Mb | 4kb	2760	1938	54	2
ACGGATAGTTTCAGCG	0	0	0	Clone1	chr12:95Mb | 20kb	723	612	25	2
ACGGATTCAAAGGCAA	2.7567935411197357	0	2.7567935411197357	Clone1	NA	2034	1557	NA	0
ACGGATTCAACTCGCT	2.6660053857123023	0	0	Clone1	chrX:49Mb | 28kb	2989	2092	40	2
ACGGATTCACAGGCGT	0	0	0	Clone1	NA	1226	1017	NA	0
ACGGATTCAGCTCACT	0	0	0	NA	NA	954	792	NA	1
ACGGCAAAGCATCTCT	0	0	0	Clone1	chrX:49Mb | 6kb_chrX:49Mb | 258kb	3349	2256	134	3
ACGGCAAAGCGCCTTC	0	0	0	Clone1	NA	1142	945	NA	0
ACGGCACCACAACGTG	0	0	0	Clone1	NA	1043	847	NA	1
ACGGCACCACCATTGC	1.3104456174796704	0	2.2108509647785826	Clone1	NA	3693	2478	NA	1
ACGGCACCACTACCCG	0	0	0	Clone1	chrX:49Mb | 4kb	1723	1355	169	1
ACGGCACCAGCTAGAT	0	0	2.277155113252243	Clone1	NA	2286	1691	NA	0
ACGGCACCAGCTAGTG	1.7516617637208447	0	0	NA	NA	2099	1586	NA	4
ACGGCACCAGGAAGGT	0	0	0	NA	NA	1593	1270	NA	2
ACGGCAGGTAGGTCGG	0	0	1.2975401908636386	Clone1	NA	3759	2477	NA	2
ACGGCAGGTGATTGAG	2.52844697628231	0	0	Clone1	chrX:49Mb | 9kb_chr12:95Mb | 3kb	1734	1342	266	3
ACGGCAGGTGGCGACA	0	0	0	Clone1	NA	1028	845	NA	2
ACGGCAGGTTTCACTT	2.1123251335497333	0	2.1123251335497333	Clone1	NA	1376	1113	NA	0
ACGGCCATCAGTGCGT	0	0	0	Clone1	NA	1512	1217	NA	1
ACGGCCATCATAGGTT	0	0	1.9940439978934954	Clone1	NA	1576	1262	NA	0
ACGGCCATCTAACCAG	0	0	2.6551776412092223	NA	NA	1512	1223	NA	4
ACGGCTTAGCATAGCC	0	0	0	NA	NA	958	814	NA	4
ACGGCTTAGGAACCTC	0	0	0	Clone1	NA	915	803	NA	1
ACGGCTTAGGTCGAGA	0	0	0	Clone1	chrX:49Mb | 12kb	1192	976	31	3
ACGGCTTAGTAATCCG	0	0	0	Clone1	chrX:49Mb | 1kb	1127	929	132	3
ACGGCTTAGTGTCCTT	0	0	0	NA	NA	1144	945	NA	3
ACGGGATGTCTTGGTG	3.116841904674814	0	0	Clone1	chrX:49Mb | 17kb_chr12:95Mb | 22kb	927	802	44	2
ACGGGCAGTCTGGTAT	3.0854279360640264	0	0	Clone1	NA	1437	1165	NA	1
ACGGGCAGTGAAGTCA	2.463590249696141	0	0	Clone1	NA	1861	1374	NA	3
ACGGGCTCAAGCACGC	1.9219548874920023	0	0	Clone1	chrX:49Mb | 1kb_chr6:152Mb | 11kb	1714	1338	116	0
ACGGGCTCAATAGTCA	0	0	0	Clone1	chrX:49Mb | 28kb	2138	1586	132	0
ACGGGCTCACAACCGA	2.35105865117698	0	0	Clone1	chrX:49Mb | 48kb	1053	880	11	1
ACGGGCTCATTGGAAC	2.62555948562112	0	0	NA	NA	1561	1215	NA	3
ACGGGGACAAATGAGG	0	0	0	Clone1	chrX:49Mb | 19kb	2160	1596	80	0
ACGGGGACAAGCCTAG	2.1496088559151056	0	2.1496088559151056	Clone1	NA	1319	1107	NA	2
ACGGGGACAAGTAACC	0	0	0	Clone1	NA	1271	1050	NA	3
ACGGGGACACCTAACC	0	0	0	Clone1	NA	961	811	NA	1
ACGGGGACACTATCGC	0	0	0	NA	NA	771	673	NA	2
ACGGGGACACTATGCC	0	0	0	Clone1	NA	1229	991	NA	3
ACGGGGTAGCATCTAG	0	0	2.07125975698358	Clone1	NA	1442	1169	NA	1
ACGGGGTAGCTACCTT	1.8803128665695001	0	1.8803128665695001	Clone1	NA	1800	1416	NA	3
ACGGGTAAGGGTCAAG	3.2677621845069003	0	2.24257055439926	Clone1	NA	1188	970	NA	0
ACGGGTAAGGTTGGAG	0	0	0	Clone1	NA	1800	1395	NA	1
ACGGGTAAGTGAAGGT	0	0	0	Clone1	NA	526	456	NA	2
ACGGGTAAGTGCCTGG	2.1422751328062524	0	0	Clone1	chr12:95Mb | 3kb	1330	1072	91	3
ACGGGTAAGTGCTTAG	2.657024272408584	0	0	NA	NA	1509	1197	NA	2
ACGGGTTTCACGCCAG	0	0	0	Clone1	chrX:49Mb | 12kb	1608	1249	110	3
ACGGGTTTCACGGATC	2.2195779190636933	0	2.2195779190636933	Clone1	chrX:49Mb | 1kb	1219	980	57	3
ACGGGTTTCCAGGGAA	1.9370484687053595	0	0	Clone1	NA	1684	1313	NA	1
ACGGGTTTCCCGTACC	0	0	2.261601864496068	Clone1	NA	1163	961	NA	2
ACGGGTTTCGTTCGCC	0	0	0	Clone1	NA	1493	1191	NA	3
ACGGGTTTCTCACATC	1.9066730624564856	0	0	NA	NA	1745	1375	NA	4
ACGGGTTTCTGGTCCC	1.9498634027428468	0	0	Clone1	NA	1659	1296	NA	3
ACGGTCACAAGCCGAC	0	0	0	Clone1	chrX:49Mb | 1kb	1841	1320	47	2
ACGGTCACAGGTTGCA	2.3395402679706945	0	0	NA	NA	2133	1621	NA	3
ACGGTGAAGAATCAGA	0	0	0	Clone1	NA	741	643	NA	2
ACGGTGAAGGCAAGTG	0	0	0	NA	NA	850	734	NA	1
ACGGTTGCATTAACGA	2.0568485310217315	0	0	Clone1	chrX:49Mb | 1kb	1466	1165	45	2
ACGTAACCAAGCACGC	0	0	0	NA	NA	1908	1482	NA	3
ACGTAACCAATACAGC	2.2284006409544963	0	0	Clone1	NA	2414	1798	NA	3
ACGTAACCAGTACCAG	0	0	1.6168387989216617	Clone1	chrX:49Mb | 158kb	2477	1830	63	3
ACGTAACCAGTTGAGT	0	0	0	Clone1	NA	902	769	NA	3
ACGTAAGGTAGTTAGG	0	0	0	Clone1	chr6:152Mb | 12kb	854	723	40	2
ACGTAAGGTTATAGGG	1.6479643661163565	0	2.239941544040882	Clone1	chrX:49Mb | 4kb	2383	1758	120	1
ACGTATTAGATTAGAG	1.9984417434881927	0	0	Clone1	chrX:49Mb | 1kb	1568	1214	27	0
ACGTATTAGATTCCGA	2.1226137135450447	0	0	NA	NA	1360	1118	NA	4
ACGTATTAGGCGTTAC	0	0	0	Clone1	NA	731	641	NA	2
ACGTATTAGTGACCCG	2.798512312391052	0	0	Clone1	NA	1297	1041	NA	1
ACGTCAATCACCAATG	2.239566668720022	0	0	Clone1	chrX:49Mb | 10kb	1192	987	23	2
ACGTCACAGCCTGATA	2.811642148291354	0	0	NA	NA	1279	1096	NA	2
ACGTCACAGGTGCTTA	0	0	0	Clone1	NA	1239	1000	NA	3
ACGTCACAGGTTGATT	1.866784774154871	0	0	NA	NA	1829	1425	NA	0
ACGTCACAGTGCGGAA	1.517597489530849	0	1.517597489530849	Clone1	NA	2808	2022	NA	1
ACGTCCCTCCTGACGG	0	0	0	Clone1	chrX:49Mb | 48kb	1201	965	159	0
ACGTCCTCACCATTGC	2.466709490765917	0	0	Clone1	chrX:49Mb | 19kb	2782	1927	36	1
ACGTCCTCAGCTCTGT	0	0	0	Clone1	NA	1129	936	NA	0
ACGTCCTCAGTAAGCT	2.920968991168504	0	0	Clone1	NA	1139	935	NA	3
ACGTCCTCATAAGCAC	2.9419791860624107	0	0	Clone1	NA	1114	913	NA	1
ACGTCTAAGATAGCGG	2.2539355838938624	0	0	NA	NA	1173	961	NA	0
ACGTCTAAGCGGATTC	0	0	0	Clone1	NA	1051	875	NA	3
ACGTCTAAGTGCTGTA	0	0	0	Clone1	NA	1069	919	NA	0
ACGTGAGAGCATTGAT	0	0	0	Clone1	chrX:49Mb | 48kb	894	786	100	1
ACGTGAGAGCGCTTCC	0	0	0	Clone1	NA	1060	874	NA	0
ACGTGAGAGGAACCCT	0	0	2.0034197642364906	Clone1	chrX:49Mb | 6kb_chrX:49Mb | 19kb	1559	1253	28	1
ACGTGAGAGGTGACGA	0	0	0	Clone1	NA	1254	1013	NA	0
ACGTGAGAGGTGCTTA	0	0	0	Clone1	chr12:95Mb | 15kb	622	554	44	2
ACGTGAGAGTAACCTG	1.672461445726447	0	0	NA	NA	2312	1694	NA	4
ACGTGAGAGTAGCCAC	2.434124388245431	0	0	Clone1	NA	961	796	NA	3
ACGTGAGAGTGAACCC	2.517898754721667	0	0	NA	NA	877	760	NA	1
ACGTGGTTCCGTGCGA	0	0	1.7724403596055631	Clone1	chrX:49Mb | 4kb	2047	1527	11	0
ACGTGGTTCCTGCCGT	1.6668635681486232	0	0	Clone1	chr12:95Mb | 11kb	2328	1684	35	1
ACGTGGTTCCTGTCCA	2.173175556079652	0	1.2796497500317214	Clone1	chr12:95Mb | 20kb	3853	2554	39	2
ACGTGGTTCCTTCGGC	0	0	0	NA	NA	1718	1366	NA	4
ACGTGGTTCGTACGGT	1.7276630324741136	0	0	Clone1	chrX:49Mb | 6kb	2161	1621	115	1
ACGTGGTTCTGGCTCC	0	0	0	Clone1	chrX:49Mb | 3kb_chr6:152Mb | 1kb	990	854	32	3
ACGTGTTGTGAGACGT	0	0	0	NA	NA	767	683	NA	1
ACGTGTTGTGCACCGT	0	0	0	Clone1	chrX:49Mb | 6kb	817	695	215	2
ACGTTAACAGGCAGAG	2.3290167382625384	1.7288055224905878	0	NA	NA	2158	1619	NA	4
ACGTTAACAGTTGGCA	2.086561511985647	0	0	Clone1	chrX:49Mb | 9kb	1417	1135	34	3
ACGTTAACATAGGCTG	1.9042374526547452	0	0	Clone1	chrX:49Mb | 9kb	1750	1385	29	1
ACGTTAACATCATATC	0	0	0	NA	NA	1207	1022	NA	3
ACGTTAACATCCTGCG	0	0	0	Clone1	chrX:49Mb | 48kb	1630	1278	64	1
ACGTTAACATGAGCTG	0	0	0	Clone1	chrX:49Mb | 6kb	839	729	81	1
ACGTTAACATGAGTTA	0	0	0	NA	NA	851	734	NA	1
ACGTTAACATTACAGA	2.118095862962761	0	0	NA	NA	1367	1086	NA	4
ACGTTAGTCCGTAGTA	0	0	0	Clone1	NA	1094	925	NA	3
ACGTTAGTCGTAACCA	0	0	0	Clone1	NA	1269	1024	NA	2
ACGTTAGTCTGGATTG	2.9069577829535476	0	0	NA	NA	1156	962	NA	4
ACGTTATAGCAAGGTG	1.9431722965579745	0	0	Clone1	chrX:49Mb | 6kb	1672	1274	61	3
ACGTTATAGCCACAGT	0	0	0	Clone1	NA	768	686	NA	2
ACGTTATAGGAGTCGA	0	0	0	Clone1	NA	836	718	NA	3
ACGTTATAGGCGTACT	3.3587101613569454	0	0	NA	NA	1081	906	NA	0
ACGTTATAGTCAGGGA	0	0	0	Clone1	chrX:49Mb | 9kb	1249	1012	34	0
ACGTTATAGTTAGCTG	1.6116816829082712	0	0	NA	NA	2493	1842	NA	4
ACGTTCAAGCCGCACA	0	0	0	Clone1	NA	1164	945	NA	3
ACGTTCAAGCTACGGT	0	0	0	Clone1	chr12:95Mb | 0kb	865	758	328	1
ACGTTCAAGGCACAGA	0	0	2.155660152914969	Clone1	NA	1310	1058	NA	0
ACGTTCAAGGTTAGTT	0	0	0	Clone1	NA	1078	921	NA	1
ACGTTCAAGTCAGCAC	2.0117893698689855	0	2.0117893698689855	Clone1	chrX:49Mb | 19kb	1544	1243	21	2
ACGTTCAAGTCAGCGT	0	0	0	NA	NA	779	679	NA	0
ACGTTCCCATCCAATT	0	0	0	Clone1	NA	1113	895	NA	1
ACGTTTAGTCAGTCCA	3.2414207501952643	0	0	NA	NA	814	719	NA	2
ACGTTTAGTTGCAGCC	0	0	0	Clone1	chrX:49Mb | 9kb	1240	1031	24	2
ACGTTTGAGCCCTTCA	0	0	2.3737048798301204	Clone1	chrX:49Mb | 9kb	1027	881	79	1
ACTAACTAGAAGGGTT	0	0	1.6913381236269909	Clone1	NA	2259	1665	NA	0
ACTAACTAGCTACTTC	1.8480757777550814	0	0	NA	NA	1870	1438	NA	4
ACTAACTAGGCGTACT	2.1908500537587834	0	0	Clone1	NA	1259	1026	NA	4
ACTAACTAGTCGCAAC	0	0	2.660110738813091	Clone1	NA	1504	1205	NA	0
ACTAAGCCATGCAGTG	0	0	0	NA	NA	972	810	NA	2
ACTAAGGGTCAGCACC	2.111048493736989	0	2.111048493736989	Clone1	NA	1378	1131	NA	1
ACTAAGGGTTATCGAC	0	0	0	Clone1	NA	1050	863	NA	2
ACTAAGGGTTGTCTCC	1.9764355206995425	0	0	Clone1	chr6:152Mb | 8kb	3217	2167	64	2
ACTAAGGGTTTAGCAC	0	0	0	Clone1	chr12:95Mb | 15kb	1949	1493	68	2
ACTAATGCAATTAGGC	0	0	0	Clone1	NA	818	709	NA	1
ACTAATGCACAGGATT	0	0	0	Clone1	NA	1320	1070	NA	1
ACTAATGCACCTTGAC	0	0	0	Clone1	NA	1616	1289	NA	0
ACTAATGCACTCATGC	0	0	0	NA	NA	1662	1323	NA	0
ACTAATGCAGGGCTGT	1.4727803900543592	0	1.4727803900543592	Clone1	chrX:49Mb | 4kb	2975	2105	136	1
ACTAATGCATGAGCCA	0	0	0	Clone1	chr12:95Mb | 15kb	1309	1047	39	0
ACTACAACAAGTTCGG	2.2524109929035103	0	0	Clone1	chrX:49Mb | 9kb_chr12:95Mb | 3kb	1175	977	62	2
ACTACAACACTTGCGT	2.2693412787254776	0	0	Clone1	NA	1153	936	NA	4
ACTACATAGCGATGCT	2.4572235330968035	0	2.4572235330968035	NA	NA	937	779	NA	3
ACTACCAAGCATCTAG	2.401539591700538	0	0	Clone1	NA	1992	1504	NA	1
ACTACCAAGCTGGCTG	0	0	1.6527254172162242	Clone1	chrX:49Mb | 6kb	2369	1707	56	1
ACTACCAAGTATGACT	0	0	0	Clone1	chr12:95Mb | 3kb	2155	1611	109	1
ACTACCAAGTGCAATT	0	0	0	Clone1	NA	1238	1026	NA	1
ACTACCCCAAACCGTG	0	0	0	Clone1	chrX:49Mb | 48kb	1089	909	51	1
ACTACCCCAAGGTACT	0	0	2.2779406403648053	Clone1	NA	1142	962	NA	3
ACTACCCCATAAGGTC	0	0	0	Clone1	NA	876	743	NA	1
ACTACCTTCCCCTGAC	2.361433826824168	0	2.361433826824168	Clone1	NA	1041	894	NA	1
ACTACCTTCCGTTAAG	0	0	0	Clone1	NA	1112	936	NA	0
ACTACCTTCCTGTCCA	0	0	0	NA	NA	1260	1063	NA	2
ACTACCTTCGCATCAA	0	0	0	Clone1	NA	1460	1176	NA	1
ACTACTTCACAATGAC	0	0	0	NA	NA	2431	1777	NA	4
ACTACTTCACATACCC	0	0	0	Clone1	NA	1283	1026	NA	0
ACTACTTCACCATTCA	2.7920196923347667	0	0	Clone1	NA	1306	1061	NA	0
ACTACTTCAGCTACTC	0	0	0	Clone1	NA	1535	1226	NA	0
ACTACTTCAGGACTTG	0	0	0	Clone1	chrX:49Mb | 9kb	805	652	24	1
ACTACTTCAGGCTTGA	2.849167340865967	0	0	Clone1	chrX:49Mb | 48kb	1229	1024	11	0
ACTACTTCAGGGACCT	0	2.0134743561002892	0	Clone1	chrX:49Mb | 1kb	1541	1234	40	0
ACTATCAGTGATGGGT	2.0421170844928955	0	0	Clone1	chrX:49Mb | 17kb	1491	1163	82	0
ACTATCAGTGCGGTGA	2.5116320170921016	0	0	Clone1	NA	883	747	NA	2
ACTATCAGTTGGGATA	1.9724294979835366	0	0	Clone1	NA	1616	1278	NA	0
ACTATCAGTTTGCATA	1.9729624095477527	0	0	Clone1	NA	1615	1287	NA	0
ACTATCCTCAATCCGA	1.3108412586037574	0	2.211333315328424	Clone1	NA	3691	2464	NA	3
ACTATCCTCACCCTAT	0	0	0	NA	NA	2601	1899	NA	2
ACTATCCTCCAGGTAC	2.4572235330968035	0	0	NA	NA	1874	1456	NA	2
ACTATCCTCCGCGAAT	0	0	0	Clone1	NA	1349	1090	NA	1
ACTATCCTCTAGGCCG	1.8512362210595148	0	0	NA	NA	1863	1446	NA	2
ACTATCTCAACTAGAC	1.750088459035904	0	0	Clone1	chrX:49Mb | 19kb	2103	1583	19	3
ACTATCTCAAGCATTA	0	0	0	NA	NA	3765	2484	NA	3
ACTATCTCAGCTCGAA	0	0	2.283460649775965	NA	NA	1135	960	NA	1
ACTATCTCATCCTATG	0	0	0	Clone1	NA	1354	1070	NA	3
ACTATGGTCCGCCTAC	0	0	2.805052905993226	Clone1	chrX:49Mb | 19kb	1288	1055	11	1
ACTATGGTCTGGGCTG	2.592335482357711	0	2.592335482357711	NA	NA	809	693	NA	2
ACTATTCCACAACCGA	0	0	0	NA	NA	2319	1757	NA	2
ACTATTCCACCTGGAA	2.2043674648485996	0	2.2043674648485996	Clone1	NA	1240	1010	NA	3
ACTATTCCAGGTTAGT	0	0	0	Clone1	chrX:49Mb | 9kb_chr12:95Mb | 3kb	1204	1016	73	0
ACTATTCCATCACGTC	2.0685371609816077	0	0	NA	NA	2893	2015	NA	0
ACTATTGGTAATCGAG	0	0	0	Clone1	chrX:49Mb | 1kb	1141	942	44	0
ACTATTGGTAGCCCGT	0	0	0	Clone1	NA	995	847	NA	2
ACTATTGGTAGCCCTA	0	0	0	NA	NA	2197	1664	NA	1
ACTATTGGTAGGTGTA	0	0	0	Clone1	chrX:49Mb | 9kb_chr12:95Mb | 3kb	987	833	114	1
ACTATTGGTTAAGGTG	1.6609657208989002	0	1.6609657208989002	Clone1	chrX:49Mb | 3kb_chrX:49Mb | 19kb	2345	1730	34	3
ACTATTGGTTAGGGAC	0	0	0	Clone1	chr12:95Mb | 3kb	1545	1203	14	1
ACTATTGGTTGCCTTC	0	0	0	Clone1	NA	1223	1026	NA	0
ACTATTGGTTGCTGAT	0	0	0	Clone1	chrX:49Mb | 9kb	1129	907	19	2
ACTCAATAGCCAACTA	2.8740412356547638	0	0	NA	NA	1197	1014	NA	1
ACTCAATAGCGGTAAG	2.059828834746	0	0	Clone1	chrX:49Mb | 9kb	1461	1186	16	1
ACTCAATAGCTACGAC	1.6302381423488568	0	0	Clone1	NA	2436	1819	NA	1
ACTCAATAGTCGCGTG	0	0	0	Clone1	chr6:152Mb | 47kb	1369	1107	15	0
ACTCAATAGTTGCGCG	0	0	0	Clone1	chrX:49Mb | 17kb_chr12:95Mb | 22kb	1582	1257	121	0
ACTCACAAGTTAGCAT	0	0	0	Clone1	chrX:49Mb | 3kb_chr6:152Mb | 8kb	1294	1010	36	0
ACTCACCCAATCGAGT	0	0	0	Clone1	chrX:49Mb | 158kb	509	461	25	1
ACTCACCCAATGGGCC	2.1965137821041605	0	0	Clone1	NA	1251	1027	NA	1
ACTCACTTCAGCTGCG	2.3190392617716706	0	0	Clone1	NA	1091	912	NA	1
ACTCACTTCCGCGATG	0	0	0	Clone1	chr6:152Mb | 8kb	1111	914	41	3
ACTCACTTCGATAGGG	2.4251537284729396	0	0	NA	NA	1941	1459	NA	4
ACTCACTTCGTAACCA	0	0	0	Clone1	chrX:49Mb | 9kb	1295	1063	30	0
ACTCAGGCAAGCATCG	0	0	0	Clone1	chrX:49Mb | 1kb	1639	1312	19	2
ACTCATTCAAATTCCT	0	0	0	NA	NA	961	802	NA	1
ACTCCACCAAGGTATC	0	0	0	Clone1	NA	898	687	NA	2
ACTCCACCAATTACGA	0	0	0	Clone1	chrX:49Mb | 158kb	2418	1766	22	3
ACTCCACCACATTAAG	0	0	1.9130433409749612	Clone1	NA	1732	1337	NA	3
ACTCCACCAGCACGTA	0	0	0	Clone1	chrX:49Mb | 1kb	1121	920	61	1
ACTCCACCATTGCCAC	2.167217964951813	0	0	NA	NA	1293	1074	NA	2
ACTCCCATCAGCCAAC	2.1271576769937455	0	0	Clone1	chrX:49Mb | 1kb	2706	1915	25	3
ACTCCCATCATGCGCG	0	0	0	Clone1	NA	1727	1352	NA	0
ACTCCCGCAAGGTCAT	2.0977679365712976	0	1.520384032473979	Clone1	chrX:49Mb | 10kb	2798	1944	27	1
ACTCCCGCAATACTAG	0	0	0	NA	NA	1928	1492	NA	1
ACTCCCGCAATATCGA	2.500261682770106	0	0	Clone1	chrX:49Mb | 6kb_chrX:49Mb | 158kb	1788	1419	43	0
ACTCCCGCACAATCGG	0	0	0	Clone2	chr6:22Mb | 156kb	2179	1622	24	3
ACTCCCGCATCCGTAC	0	0	0	NA	NA	1269	1047	NA	1
ACTCCCGCATGGATGT	2.573670477820255	1.393386054364293	0	NA	NA	3302	2227	NA	2
ACTCCCTGTAAGCTCT	0	0	2.0056426980951465	Clone1	NA	1555	1248	NA	3
ACTCCCTGTGGCGAAT	0	0	0	Clone2	chr6:22Mb | 20kb	3001	2106	56	4
ACTCCCTGTGGGTATA	0	0	0	Clone1	NA	910	778	NA	1
ACTCCCTGTTATAGGG	0	0	2.6417543784484607	NA	NA	767	663	NA	2
ACTCCCTGTTTCCGCT	0	0	0	Clone1	NA	902	772	NA	1
ACTCCGCTCAGGCACT	2.0151630647512455	0	0	Clone1	NA	1538	1192	NA	1
ACTCCGCTCCCCAGAG	0	0	0	Clone1	chrX:49Mb | 1kb	1957	1510	11	0
ACTCCGCTCCGCGGTA	0	0	0	Clone1	chr12:95Mb | 15kb	1249	1024	28	1
ACTCCGCTCCGGTAGT	0	0	1.8176379761027366	Clone1	NA	1939	1462	NA	0
ACTCCGCTCCTCAACT	1.8099041925235038	0	0	Clone1	chrX:49Mb | 258kb	1957	1519	56	3
ACTCCTTAGCATTCAG	0	0	0	Clone1	chrX:49Mb | 6kb	1124	909	236	1
ACTCGAATCCTGTCCA	0	0	0	NA	NA	1285	1064	NA	0
ACTCGAATCGAATTAC	0	0	1.97723927763111	NA	NA	1607	1260	NA	4
ACTCGAATCGCGCGTA	2.3493420473813797	0	0	Clone1	chrX:49Mb | 3kb_chr6:152Mb | 1kb	1055	880	153	0
ACTCGATGTCTTGCAG	0	0	0	NA	NA	1319	1080	NA	0
ACTCGATGTGCGAGCA	0	0	0	Clone1	NA	999	848	NA	1
ACTCGATGTTAACGTC	0	0	0	Clone1	NA	1115	938	NA	1
ACTCGATGTTAGTCGT	0	0	0	Clone1	NA	1180	1003	NA	0
ACTCGATGTTCCGTGA	1.8525949058444695	0	0	NA	NA	1860	1455	NA	2
ACTCGCCTCAGGCAAG	0	0	0	Clone1	chrX:49Mb | 48kb	2683	1897	212	0
ACTCGCCTCATGCCGG	1.888836614050878	0	0	Clone1	chrX:49Mb | 6kb	1782	1363	17	0
ACTCGCCTCCCAATTC	0	0	0	Clone1	NA	941	789	NA	2
ACTCGCCTCCTCATTA	0	0	0	NA	NA	1763	1375	NA	0
ACTCGCCTCCTGACTT	0	0	0	Clone1	chrX:49Mb | 114kb	1900	1477	32	1
ACTCGCCTCGAGTTGC	1.795519343315237	0	0	NA	NA	1991	1511	NA	1
ACTCGCCTCGTACGGT	0	0	0	Clone1	NA	1068	895	NA	1
ACTCGTCCACCTACGT	2.362304327695668	0	2.362304327695668	NA	NA	1040	886	NA	2
ACTCGTCCACCTTGAC	0	0	0	Clone1	chrX:49Mb | 28kb	1498	1213	359	0
ACTCGTCCAGGTAGGG	0	0	0	Clone1	chrX:49Mb | 12kb	1077	894	96	1
ACTCGTCCATCGAACG	0	0	0	NA	NA	1590	1296	NA	1
ACTCGTTTCACACTGA	0	0	2.0034197642364906	Clone1	NA	1559	1292	NA	2
ACTCGTTTCAGGTCAC	0	0	0	NA	NA	1355	1093	NA	0
ACTCGTTTCCAACTCT	1.9967896086207162	0	0	NA	NA	1571	1268	NA	2
ACTCGTTTCCCGCTAC	2.8875429016956873	0	0	NA	NA	1180	1006	NA	1
ACTCGTTTCGATCACA	2.3453504637417213	0	0	Clone1	NA	3179	2187	NA	1
ACTCGTTTCTGGATGC	0	0	0	NA	NA	1253	1009	NA	2
ACTCTAAGTCATGGCC	0	0	0	Clone1	chrX:49Mb | 114kb	1049	893	14	0
ACTCTAAGTTATGGAG	0	0	0	Clone1	NA	1259	1022	NA	3
ACTCTAAGTTCGCCAA	0	0	2.3190392617716706	NA	NA	1091	935	NA	3
ACTCTCACAGCTCAAG	0	0	0	Clone1	chr6:152Mb | 47kb	1241	1013	27	0
ACTCTCACATTACGCC	0	0	0	NA	NA	1237	1031	NA	0
ACTCTGTTCAGTATGT	0	0	0	Clone1	chrX:49Mb | 1kb	969	818	23	0
ACTCTGTTCATGCCGG	0	0	0	Clone1	chr12:95Mb | 22kb	1485	1182	45	3
ACTCTTGCACAAGGTT	2.6776003063820424	0	0	NA	NA	738	645	NA	2
ACTCTTGCACATGCGA	0	0	0	Clone1	chr12:95Mb | 15kb	1581	1281	35	0
ACTCTTGCAGGCTAAT	1.77895836945314	0	0	NA	NA	2031	1567	NA	4
ACTCTTGCATAGATGC	0	0	0	Clone1	NA	1009	872	NA	0
ACTGAACCAAACTTGA	1.602751586481028	0	2.1897925590531924	Clone1	NA	2521	1803	NA	3
ACTGAACCATTAAGTG	0	0	0	Clone1	chrX:49Mb | 1kb	2511	1807	75	1
ACTGAAGGTAATGGTG	0	0	1.9545308920992204	Clone1	chr6:152Mb | 8kb	1650	1316	56	1
ACTGAAGGTCTCCAAG	0	0	0	Clone1	chrX:49Mb | 19kb	2047	1570	74	0
ACTGAAGGTTGCCTGA	2.1009095887198717	0	0	NA	NA	1394	1135	NA	4
ACTGAGGAGAAGGACT	0	0	2.283460649775965	Clone1	NA	1135	929	NA	0
ACTGAGGAGCAATGAA	0	0	0	Clone1	chrX:49Mb | 4kb	1437	1164	103	0
ACTGAGGAGCGGTTAC	1.90521073610303	0	0	Clone1	NA	1748	1418	NA	3
ACTGAGGAGGTCACTA	2.305921886458483	0	0	Clone1	NA	1107	934	NA	1
ACTGATTAGCAGGTTC	0	0	1.5076652642862731	Clone1	chrX:49Mb | 9kb	2844	2035	20	2
ACTGATTAGGTTGGCT	2.388404105102571	0	0	Clone1	chrX:49Mb | 9kb	2021	1532	29	1
ACTGATTAGTCAGTCA	0	0	0	NA	NA	1073	854	NA	3
ACTGCAATCCAACCGG	0	0	1.9056978576898294	Clone1	NA	1747	1359	NA	0
ACTGCAATCGCTCATT	2.8875429016956873	0	2.8875429016956873	NA	NA	590	534	NA	1
ACTGCAATCTATGTGG	0	0	0	Clone1	chr12:95Mb | 11kb	1155	938	33	0
ACTGCATGTTCACGAT	0	0	0	Clone1	NA	1892	1421	NA	1
ACTGCCCTCGATGTAT	0	0	0	Clone1	chrX:49Mb | 48kb	1165	964	57	3
ACTGCCTCAATCCTAT	2.4640819950232826	0	2.4640819950232826	NA	NA	930	784	NA	2
ACTGCCTCATCCGTCG	0	0	0	Clone1	NA	1055	892	NA	2
ACTGCCTCATGCTTGC	1.9086273288620228	0	1.9086273288620228	Clone1	chrX:49Mb | 17kb	1741	1354	80	0
ACTGCCTCATGGTTGG	0	0	0	NA	NA	1485	1200	NA	0
ACTGCGCGTAACTTCA	0	0	1.778140340809816	Clone1	NA	2033	1517	NA	1
ACTGCGCGTTCCGCAA	0	0	0	Clone1	chrX:49Mb | 28kb	1852	1411	195	3
ACTGCTAAGAAGCTCC	1.9644806237180248	0	0	Clone1	chr6:152Mb | 11kb	1631	1304	72	1
ACTGCTAAGCCACTAA	0	0	1.646948478840145	Clone1	NA	2386	1756	NA	0
ACTGCTAAGGCGTCAT	0	2.3728223261285772	0	Clone1	NA	1028	846	NA	0
ACTGCTGGTGAGTCGG	2.3198661051212235	0	0	NA	NA	1090	932	NA	4
ACTGCTGGTTAAGCGA	1.5206633542356363	1.5206633542356363	1.5206633542356363	Clone1	NA	2797	1968	NA	0
ACTGCTGGTTCGATAC	0	2.5554027455779567	0	NA	NA	842	722	NA	2
ACTGCTGGTTGAGGAC	2.5385901853688817	0	0	Clone1	NA	1715	1307	NA	0
ACTGCTGGTTTGACAC	2.41072065929993	0	0	Clone1	chrX:49Mb | 6kb	1972	1493	96	0
ACTGGGTTCATCGAGC	0	0	0	Clone1	NA	1089	903	NA	1
ACTGGGTTCCACCTAT	0	0	0	Clone1	NA	1700	1328	NA	1
ACTGGTCAGAATCAGA	0	0	0	Clone1	NA	1593	1245	NA	0
ACTGGTCAGCCAACTA	1.6756305142394838	0	0	Clone1	chrX:49Mb | 1kb	2303	1671	29	1
ACTGGTCAGCCTGGAT	0	0	0	Clone1	chrX:49Mb | 17kb	1133	923	252	2
ACTGGTCAGCGAAGCA	0	0	0	NA	NA	1698	1325	NA	0
ACTGGTCAGCTGAGAG	1.9150144747624316	0	0	Clone1	chrX:49Mb | 6kb	1728	1358	99	2
ACTGGTCAGCTTCCGC	0	0	2.181034166487125	Clone1	NA	1273	1045	NA	1
ACTGGTCAGGCGTCAT	0	0	0	Clone1	NA	805	704	NA	2
ACTGGTCAGTCGAATT	0	0	0	NA	NA	1046	865	NA	1
ACTGGTCAGTTGCAGC	0	0	0	Clone1	chr12:95Mb | 15kb	1531	1256	47	3
ACTGGTTGTAGCAGCG	0	1.599906466168548	0	Clone1	NA	2530	1816	NA	2
ACTGGTTGTCATGGAA	3.5027341710667876	0	0	NA	NA	1242	1033	NA	1
ACTGGTTGTCTTGCCT	0	0	0	Clone1	chr12:95Mb | 11kb	1506	1206	48	3
ACTGGTTGTTTCCGCT	0	0	2.015726797388694	Clone1	NA	1537	1200	NA	0
ACTGTCAAGTAGGCAG	0	0	0	Clone1	chr6:152Mb | 47kb	1389	1119	69	3
ACTGTGATCACAGATT	0	0	2.0700485347172295	Clone1	NA	1444	1175	NA	1
ACTGTGATCATGCAGC	1.8258924755975134	0	1.8258924755975134	Clone1	NA	1920	1436	NA	1
ACTGTGATCTAGCTTC	0	0	0	Clone1	chr6:152Mb | 12kb	1069	916	38	1
ACTGTGATCTCATCCG	1.9406146122525059	0	1.9406146122525059	Clone1	NA	1677	1329	NA	0
ACTGTTAGTGCGTGTC	2.0983952576011893	0	0	Clone1	NA	2796	1960	NA	3
ACTGTTAGTTGCAGGG	0	0	0	Clone1	NA	1709	1333	NA	3
ACTGTTAGTTGTGATC	1.761575270566899	0	0	Clone1	NA	2074	1556	NA	3
ACTGTTGAGCCATTGA	0	0	0	NA	NA	1257	997	NA	3
ACTGTTGAGCGATTCA	0	2.1685888363338797	0	Clone1	chrX:49Mb | 19kb	1291	1040	117	0
ACTGTTGAGGAACCGA	0	0	0	Clone1	NA	979	824	NA	2
ACTTAACAGCCTGTAA	2.239566668720022	0	0	Clone1	chrX:49Mb | 12kb	1192	986	13	1
ACTTAACAGGGTCTCG	1.8462759520322534	0	1.8462759520322534	Clone1	NA	1874	1485	NA	1
ACTTAACAGGTTACAT	2.157011186796337	0	0	Clone1	NA	1308	1058	NA	1
ACTTAACAGTGCTTAG	2.4655589539974816	0	0	Clone1	NA	1857	1424	NA	2
ACTTACCTCCCCTTAG	1.5730164873975954	0	0	Clone1	NA	2617	1858	NA	1
ACTTACCTCCGTGAGT	2.1590420649552766	0	0	Clone1	chrX:49Mb | 17kb	1305	1045	15	0
ACTTACCTCCTTCCAG	0	0	0	Clone1	chrX:49Mb | 48kb	1196	978	75	3
ACTTACCTCGATACAT	0	0	1.9692398979596928	Clone1	NA	1622	1294	NA	1
ACTTACCTCGATCATG	2.079791620451134	0	0	Clone1	chr6:152Mb | 47kb	1428	1148	40	0
ACTTACCTCGCATGTA	2.194385178800358	0	0	NA	NA	1254	1020	NA	3
ACTTACCTCGTAACCA	2.0456270638863985	0	0	Clone1	chrX:49Mb | 1kb	1485	1167	51	3
ACTTACCTCGTAATCG	2.375472808742538	0	0	NA	NA	1025	873	NA	4
ACTTACCTCGTCTCTG	0	0	0	NA	NA	1346	1087	NA	1
ACTTACTCAAAGGTGA	0	0	0	NA	NA	837	712	NA	2
ACTTACTCAAGGTAAG	1.8215362331930305	0	0	NA	NA	1930	1491	NA	4
ACTTACTCAAGTCGCA	0	0	0	NA	NA	1820	1422	NA	0
ACTTACTCAAGTGCGC	0	0	0	Clone1	NA	1285	1070	NA	0
ACTTACTCACTAATGA	0	0	0	Clone1	chrX:49Mb | 19kb	1755	1362	33	1
ACTTAGGTCACTCACT	2.268564009881454	0	2.268564009881454	Clone1	chrX:49Mb | 6kb	1154	958	58	1
ACTTAGGTCATCGTTC	0	0	0	Clone1	chr12:95Mb | 3kb	736	645	21	1
ACTTAGGTCCGCCTAC	1.6266168455583059	0	0	Clone1	chrX:49Mb | 6kb	2447	1753	80	1
ACTTAGGTCCGTATAG	2.553214716022599	0	0	Clone1	NA	844	733	NA	2
ACTTAGGTCCGTGATA	0	0	0	Clone1	chrX:49Mb | 28kb	1679	1344	72	0
ACTTATGGTGATGACA	1.6479643661163565	0	0	Clone1	NA	2383	1788	NA	2
ACTTATGGTGCGCAGA	0	0	0	NA	NA	1409	1181	NA	2
ACTTATGGTTGTCAGT	2.049153095354697	0	0	NA	NA	1479	1166	NA	1
ACTTCATCACTAATGA	0	0	0	Clone1	chr6:152Mb | 12kb	945	772	16	3
ACTTCGCCAAATCGGT	0	0	0	NA	NA	1991	1550	NA	2
ACTTCGCCAAGCTCAG	0	0	0	NA	NA	2373	1714	NA	0
ACTTCGCCACAGCAAT	2.0652224708332643	0	2.0652224708332643	Clone1	NA	1452	1166	NA	0
ACTTCGCCACTAGGCA	1.5308007118038218	0	1.5308007118038218	Clone1	chrX:49Mb | 1kb	2761	1910	23	3
ACTTCGTTCCCGCGAA	0	0	2.2000740895047484	Clone1	chrX:49Mb | 99kb	1246	1018	44	0
ACTTCTATCAATCGGC	0	0	2.624965454699432	Clone1	NA	1562	1241	NA	2
ACTTCTATCAGCAATT	0	0	0	NA	NA	1438	1197	NA	4
ACTTCTATCCGGGTCA	0	0	0	Clone1	NA	570	503	NA	3
ACTTGAGTCGCTCCAC	0	0	0	Clone1	NA	995	835	NA	1
ACTTGAGTCGTGAGGA	2.3332100223141023	0	0	NA	NA	1074	895	NA	1
ACTTGAGTCGTTCACT	1.5387971416453674	0	0	Clone1	NA	2733	1930	NA	1
ACTTGCTTCACATTCC	0	0	0	Clone1	NA	892	781	NA	2
ACTTGCTTCAGTTGAT	2.5510322677947825	0	0	Clone1	chr6:152Mb | 11kb	846	720	29	1
ACTTGCTTCCCGCGAA	0	0	0	Clone1	chrX:49Mb | 9kb_chr12:95Mb | 3kb	1449	1151	27	2
ACTTGCTTCCCTGTAT	0	0	0	Clone1	chrX:49Mb | 28kb	973	818	30	1
ACTTGGATCCAGGTTA	0	0	0	Clone1	chr6:152Mb | 8kb	998	843	31	1
ACTTGGGCATGACCGA	2.185927016750538	0	0	Clone1	NA	1266	1018	NA	0
ACTTGTGAGCCAGAGA	2.661038820016272	0	1.465056330913444	Clone1	chrX:49Mb | 19kb	3005	2092	21	4
ACTTGTGAGCTACCGG	0	0	0	Clone1	NA	2585	1886	NA	1
ACTTGTGAGGTGGAAT	0	0	0	Clone1	chr12:95Mb | 3kb	1525	1202	22	2
ACTTGTGAGTCAATCG	0	0	0	Clone1	NA	1560	1206	NA	0
ACTTGTGAGTCGATCA	0	0	0	Clone1	chrX:49Mb | 4kb	901	751	12	3
ACTTTAGGTAACGCTT	2.3026750979443786	1.7048299152552855	0	NA	NA	2222	1667	NA	4
ACTTTAGGTCTCCAGA	2.539127393634072	0	0	NA	NA	857	748	NA	4
ACTTTAGGTGAAGCAC	0	0	0	Clone1	NA	1154	958	NA	1
ACTTTAGGTGGAGACT	2.462116732362367	0	0	Clone1	chrX:49Mb | 1kb	932	806	12	2
ACTTTAGGTGGCCTGT	0	0	0	NA	NA	775	678	NA	2
ACTTTCATCACGTTAG	0	0	0	Clone1	chr12:95Mb | 22kb	1208	991	90	0
ACTTTCATCCATTACC	2.1271576769937455	0	0	Clone1	NA	1353	1105	NA	2
ACTTTCATCCTTGACT	2.4769690140238048	0	0	NA	NA	1834	1446	NA	4
[truncated: 11,945 more rows]
