# Supplementary material for: Gigabase-scale deletion scanning of the human genome
Source: bioRxiv. 2026 Jun 2:2026.05.29.728882. Preprint. [Version 1] doi: 10.64898/2026.05.29.728882 (PMC13251986; doi:10.64898/2026.05.29.728882)
Supplement: Supplement 2 [file media-2.gz]

Archive with 1 entries (1 files):
- media-2
