# Supplementary material for: Gigabase-scale deletion scanning of the human genome
Source: bioRxiv. 2026 Jun 2:2026.05.29.728882. Preprint. [Version 1] doi: 10.64898/2026.05.29.728882 (PMC13251986; doi:10.64898/2026.05.29.728882)
Supplement: Supplement 2 [file media-2.gz › media-2]

deletion_id	barcode	chr	start	end	strand	sample	selection	cell_line	day	replicate	ploidy	group	n_umi	Accessible heterochromatin	Quiescent genic	Active TSS	Enhancer open	Genic Enhancer	Genic heterochromatin	Poised TSS	Repressed polycomb	Strong transcription	Transcription	Enhancer	Flanking active TSS	Weak repressed polycomb	Heterochromatin	Quiescent	TAD boundary	Mutation constraint (z > 3)	LAD	A compartment	B compartment	Exon	Start codon	Stop codon	Five prime utr	Three prime utr	Protein coding	lncRNA	miRNA	snRNA	snoRNA	Earlier replication	Later replication	Conservation 470 way	GC content	Coding gene dispensability (CRISPR)	Coding gene dispensability (Depmap)
1	AAAACGAGATAG	chr19	13020201	13021527	-	L10K pre selection R1	pre selection	L10K	d3	R1	haploid	pre selection haploid	3	0.39788997739261495	0.6036171816126601	0	0	0	0	0	0	0	0	0	0	0	0	0	0	1	0	1	0	0	0	0	0	0	1	0	0	0	0	1	0	0.574846	50.8145	0	0
2	AAAACGAGATAG	chr19	13020201	13232666	-	L10K pre selection R2	pre selection	L10K	d3	R2	haploid	pre selection haploid	31	0.40126890890777817	0.11229090772170607	0.05179652273775569	0.039573390566019974	9.460337183361102e-4	0.18321049014901208	0.036768235858913895	0.038608530306025436	0.12241958713394142	0.014134026150066363	0	0	0	0	0	0	1	0	1	0	1	1	1	1	1	1	1	0	0	0	1.0000188265416585	0	0.161745	54.4345	-0.922082447	-0.1896189331841413
3	AAAGACGGTGGC	chr13	49895658	50075407	+	L10K pre selection R1	pre selection	L10K	d3	R1	haploid	pre selection haploid	39	0.0033435326842837275	0.39513212795549374	0.021151599443671766	0.01785257301808067	0.0691182197496523	0.1962837273991655	0	0	0.006681502086230876	0.27156606397774685	0.004461752433936022	0.006692628650904034	0.008906815020862309	0	0	1	1	0	1	0	1	1	1	1	1	1	1	1	0	0	1.0000222531293463	0	0.244423	39.8136	-0.262623531	-0.00878451104710467
4	AAAGACGGTGGC	chr13	49916189	50075407	+	L10K pre selection R1	pre selection	L10K	d3	R1	haploid	pre selection haploid	15	0.0037746751329929217	0.3811165752831006	0.023879059659965205	0.020154629786646065	0.07803088827338446	0.17125468694062895	0	0	0.007543069608526621	0.3028093380815104	0.005037087282296711	0.007555630923445066	0	0	0	1	1	0	1	0	1	1	1	1	1	1	1	1	0	0	1.0000188419723777	0	0.279022	39.5514	-0.262623531	-0.00878451104710467
5	AAAGACGGTGGC	chr13	50020196	50075407	+	L10K pre selection R1	pre selection	L10K	d3	R1	haploid	pre selection haploid	5	0	0.27198797362892124	0	0.0072810258639426214	0.13790480330362964	0.08719119032094472	0	0	0.0217525175686445	0.47471564152720425	0	0	0	0	0	0	1	0	1	0	1	0	1	0	1	1	1	1	0	0	1.0000181120046368	0	0.398371	35.7911	-0.036938842	-0.00878451104710467
6	AAAGACGGTGGC	chr13	50054404	50075407	+	L10K pre selection R1	pre selection	L10K	d3	R1	haploid	pre selection haploid	80	0	0.08584079223005142	0	0	0.16235002856598743	0.019091601599695297	0	0	0	0.7331460674157303	0	0	0	0	0	0	0	0	1	0	0	0	0	0	0	0	1	0	0	0	1	0	0.421817	33.6114	0	0
7	AAAGACGGTGGC	chr13	50060247	50075407	+	L10K pre selection R1	pre selection	L10K	d3	R1	haploid	pre selection haploid	202	0	0.11892355385528659	0	0	0.22491920058043666	0.026449442648901787	0	0	0	0.6303014313040037	0	0	0	0	0	0	0	0	1	0	0	0	0	0	0	0	1	0	0	0	1	0	0.464357	33.1174	0	0
8	AAAGACGGTGGC	chr13	50062354	50075407	+	L10K pre selection R1	pre selection	L10K	d3	R1	haploid	pre selection haploid	2	0	0.13811858434196414	0	0	0.261222613758235	0.030718553700015323	0	0	0	0.5706296920484143	0	0	0	0	0	0	0	0	1	0	0	0	0	0	0	0	1	0	0	0	1	0	0.502031	32.2868	0	0
9	AAAGACGGTGGC	chr13	50072640	50075407	+	L10K pre selection R1	pre selection	L10K	d3	R1	haploid	pre selection haploid	205	0	0.2171242774566474	0	0	0.6535404624277457	0	0	0	0	0.13041907514450868	0	0	0	0	0	0	0	0	1	0	0	0	0	0	0	0	1	0	0	0	1	0	0.777442	27.2786	0	0
10	AAAGACGGTGGC	chr13	50073406	50075407	+	L10K pre selection R1	pre selection	L10K	d3	R1	haploid	pre selection haploid	5	0	0.3001998001998002	0	0	0.7007992007992008	0	0	0	0	0	0	0	0	0	0	0	0	0	1	0	0	0	0	0	0	0	1	0	0	0	1	0	0.792422	27.7661	0	0
11	AAAGACGGTGGC	chr13	49931679	50075407	+	L10K pre selection R2	pre selection	L10K	d3	R2	haploid	pre selection haploid	71	0.00418148042496643	0.4067863827063432	0.026452560026160345	0.022326739906351537	0.08644045390978856	0.17715979377856939	0	0	0.008356003311788157	0.25556429113122614	0.005579945592051708	0.008369918388077562	0	0	0	1	1	0	1	0	1	1	1	1	1	1	1	1	0	0	1.0000208726144342	0	0.288225	39.4331	-0.262623531	-0.00878451104710467
12	AAAGACGGTGGC	chr13	50032876	50075407	+	L10K pre selection R2	pre selection	L10K	d3	R2	haploid	pre selection haploid	441	0	0.22893350888742595	0	0	0.09900780588733189	0.08017492711370262	0	0	0.0282375623060284	0.564398570488103	0	0	0	0	0	0	0	0	1	0	0	0	0	0	0	0	1	1	0	0	1.000023511708831	0	0.363422	35.3385	0	0
13	AAAGACGGTGGC	chr13	50053470	50075407	+	L10K pre selection R2	pre selection	L10K	d3	R2	haploid	pre selection haploid	82	0	0.08218616099917951	0	0	0.18875923055884766	0.018278785668702707	0	0	0	0.7112316528398213	0	0	0	0	0	0	0	0	1	0	0	0	0	0	0	0	1	0	0	0	1	0	0.412587	33.7229	0	0
14	AAAGACGGTGGC	chr13	50073386	50075407	+	L10K pre selection R2	pre selection	L10K	d3	R2	haploid	pre selection haploid	277	0	0.2972304648862512	0	0	0.7037586547972304	0	0	0	0	0	0	0	0	0	0	0	0	0	1	0	0	0	0	0	0	0	1	0	0	0	1	0	0.791297	27.7882	0	0
15	AAAGACGGTGGC	chr13	50013540	50075407	+	L10K post selection haploid R2	post selection	L10K	d15	R2	haploid	post selection haploid	5	0	0.31066140815930693	0	0.009746557186267537	0.1392642399948277	0.09402275813021271	0	0	0.019412297148768347	0.42779789228680415	0	0	0	0	0	0	1	0	1	0	1	1	1	1	1	1	1	1	0	0	1.0000161634447533	0	0.419029	35.951	-0.037919146	-0.00878451104710467
16	AAAGACGGTGGC	chr13	50018928	50075407	+	L10K post selection haploid R2	post selection	L10K	d15	R2	haploid	post selection haploid	38	0	0.27652266288951843	0	0.00711756373937677	0.1348087818696884	0.09362606232294618	0	0	0.021264164305949008	0.467528328611898	0	0	0	0	0	0	1	0	1	0	1	0	1	0	1	1	1	1	0	0	1.0000177053824362	0	0.396368	35.87	-0.036938842	-0.00878451104710467
17	AAAGACGGTGGC	chr13	50020040	50075407	+	L10K post selection haploid R2	post selection	L10K	d15	R2	haploid	post selection haploid	2149	0	0.2712216442710591	0	0.0072605114867793676	0.13751625487646293	0.08694552810287531	0	0	0.02169122959109955	0.4761956364687184	0	0	0	0	0	0	1	0	1	0	1	0	1	0	1	1	1	1	0	0	1.0000180609738476	0	0.399153	35.7628	-0.036938842	-0.00878451104710467
18	AAAGACGGTGGC	chr13	50030401	50075407	+	L10K post selection haploid R2	post selection	L10K	d15	R2	haploid	post selection haploid	237	0	0.2180327504610394	0	0.008909725153864954	0.12915768658208723	0.08467571711067168	0	0	0.026684737929655387	0.5333614771035616	0	0	0	0	0	0	0	0	1	0	0	0	0	0	0	0	1	1	0	0	1.0000222187659698	0	0.36068	35.3451	0	0
19	AAAGACGGTGGC	chr13	50062332	50075407	+	L10K post selection haploid R2	post selection	L10K	d15	R2	haploid	post selection haploid	569	0	0.13788620373202815	0	0	0.2607831141021719	0.030666870602630774	0	0	0	0.5713520954420312	0	0	0	0	0	0	0	0	1	0	0	0	0	0	0	0	1	0	0	0	1	0	0.501098	32.3013	0	0
20	AAAGACGGTGGC	chr13	50073169	50075407	+	L10K post selection haploid R2	post selection	L10K	d15	R2	haploid	post selection haploid	5201	0	0.2684234033050469	0	0	0.7324698526127735	0	0	0	0	0	0	0	0	0	0	0	0	0	1	0	0	0	0	0	0	0	1	0	0	0	1	0	0.769721	27.2654	0	0
21	AAAGGGGGCCCA	chr7	27529803	27598951	+	L10K pre selection R1	pre selection	L10K	d3	R1	haploid	pre selection haploid	1	0	0.5497693386744567	0	0.023196286280351124	0.1158223546255188	0.05512733372861502	0	0	0	0.02026059668252614	0.08400699937815442	0	0	0.017382753185150906	0.13528756742686085	1	1	0	1	0	1	0	0	0	0	1	0	0	0	0	1.0000144615251125	0	0.596851	36.1208	-0.007300335	-0.00275611293096978
22	AAAGGGGGCCCA	chr7	27556530	27598951	+	L10K pre selection R1	pre selection	L10K	d3	R1	haploid	pre selection haploid	1	0	0.5582480788270238	0	0	0.033096035076139736	0.06619207015227947	0	0	0	0	0.09443213426995427	0	0	0.02833435481589741	0.22052237046815332	1	1	0	1	0	0	0	0	0	0	1	0	0	0	0	1	0	0.374823	35.7832	0	0
23	AAAGGGGGCCCA	chr7	27557118	27598951	+	L10K pre selection R1	pre selection	L10K	d3	R1	haploid	pre selection haploid	16	0	0.5520390113304967	0	0	0.03356121814791796	0.06712243629583592	0	0	0	0	0.09575943012860352	0	0	0.02873260983888703	0.2236219343118038	1	1	0	1	0	0	0	0	0	0	1	0	0	0	0	1	0	0.383266	35.7087	0	0
24	AAAGGGGGCCCA	chr7	27580540	27598951	+	L10K pre selection R1	pre selection	L10K	d3	R1	haploid	pre selection haploid	241	0	0.16635889637193135	0	0	0.03269606778188138	0.021779274386269823	0	0	0	0	0.20665870084727353	0	0	0.06528351075385617	0.5080925483380404	1	1	0	1	0	0	0	0	0	0	1	0	0	0	0	1	0	0.465675	35.6939	0	0
25	AAAGGGGGCCCA	chr7	27593442	27598951	+	L10K pre selection R1	pre selection	L10K	d3	R1	haploid	pre selection haploid	3	0	0	0	0	0	0	0	0	0	0	0	0	0	0.21814882032667876	0.7825771324863884	0	0	0	1	0	0	0	0	0	0	1	0	0	0	0	1	0	0.495601	35.5019	0	0
26	AAAGGGGGCCCA	chr7	27596156	27598951	+	L10K pre selection R1	pre selection	L10K	d3	R1	haploid	pre selection haploid	7	0	0	0	0	0	0	0	0	0	0	0	0	0	0	1	0	0	0	1	0	0	0	0	0	0	1	0	0	0	0	1	0	0.775996	35.0626	0	0
27	AAAGGGGGCCCA	chr7	27597851	27598951	+	L10K pre selection R1	pre selection	L10K	d3	R1	haploid	pre selection haploid	38	0	0	0	0	0	0	0	0	0	0	0	0	0	0	1	0	0	0	1	0	0	0	0	0	0	1	0	0	0	0	1	0	1.56536	34.2364	0	0
28	AAAGGGGGCCCA	chr7	27408651	27598951	+	L10K pre selection R2	pre selection	L10K	d3	R2	haploid	pre selection haploid	23	0.029469104208595855	0.4753206761919275	0	0.021061371196157665	0.046300334732870554	0.08742991366309164	0	0	0	0.0073620212190161904	0.04001555430607301	0	0.02838660858324444	0.037918875886096236	0.22763937131176398	1	1	0	1	0	1	0	1	0	1	1	1	0	0	0	1.0000157644993983	0	0.364915	40.4284	-0.007300335	-0.00275611293096978
29	AAAGGGGGCCCA	chr7	27596154	27598951	+	L10K pre selection R2	pre selection	L10K	d3	R2	haploid	pre selection haploid	7	0	0	0	0	0	0	0	0	0	0	0	0	0	0	1	0	0	0	1	0	0	0	0	0	0	1	0	0	0	0	1	0	0.775522	35.0804	0	0
30	AAAGGGGGCCCA	chr7	27524093	27598951	+	L10K post selection haploid R1	post selection	L10K	d15	R1	haploid	post selection haploid	1	0	0.5787814424451302	0	0.021426949331409716	0.10698780373769352	0.056279138112985745	0	0	0	0.018715184546948264	0.0775992198666827	0	0	0.016056853551343193	0.12496827368786652	1	1	0	1	0	1	0	1	0	1	1	0	0	0	0	1.0000133584472142	0	0.573428	36.4923	-0.007300335	-0.00275611293096978
31	AAAGGGGGCCCA	chr7	27594264	27598951	+	L10K post selection haploid R1	post selection	L10K	d15	R1	haploid	post selection haploid	4	0	0	0	0	0	0	0	0	0	0	0	0	0	0.1574232081911263	0.8432167235494881	0	0	0	1	0	0	0	0	0	0	1	0	0	0	0	1	0	0.561234	35.8268	0	0
32	AAAGGGGGCCCA	chr7	27481279	27598951	+	L10K post selection haploid R2	post selection	L10K	d15	R2	haploid	post selection haploid	46	0.028927621459468186	0.5877389035717624	0	0.017038742957177944	0.07146924103235236	0.11412983437152108	0	0	0	0.011905874754616607	0.05107373824071792	0	0.028902127080978644	0.010214747648143584	0.07949997025655843	1	1	0	1	0	1	0	1	0	1	1	0	0	0	0	1.0000169962523264	0	0.441841	39.1514	-0.007300335	-0.00275611293096978
33	AAAGGGGGCCCA	chr7	27549402	27598951	+	L10K post selection haploid R2	post selection	L10K	d15	R2	haploid	post selection haploid	1	0	0.48460141271442986	0	0.03237134207870838	0.11315842583249243	0.05667003027245207	0	0	0	0	0.10104944500504541	0	0	0.02425832492431887	0.18879919273461152	1	1	0	1	0	0	0	0	0	0	1	0	0	0	0	1.0000201816347125	0	0.496037	35.983	0	0
34	AAAGGGGGCCCA	chr7	27549943	27598951	+	L10K post selection haploid R2	post selection	L10K	d15	R2	haploid	post selection haploid	79	0	0.4899508253586076	0	0.029810851068171152	0.10626619600481545	0.0572955987675733	0	0	0	0	0.10216490848619642	0	0	0.024526107449652106	0.19088330714766674	1	1	0	1	0	0	0	0	0	0	1	0	0	0	0	1.0000204044155154	0	0.496786	36.0488	0	0
35	AAAGGGGGCCCA	chr7	27583404	27598951	+	L10K post selection haploid R2	post selection	L10K	d15	R2	haploid	post selection haploid	258	0	0.11589915101620787	0	0	0.038718806277334705	0.02579109853357345	0	0	0	0	0.16748134808335477	0	0	0.07730897864677129	0.5757010547980448	1	1	0	1	0	0	0	0	0	0	1	0	0	0	0	1	0	0.498011	35.7497	0	0
36	AAAGGGGGCCCA	chr7	27596126	27598951	+	L10K post selection haploid R2	post selection	L10K	d15	R2	haploid	post selection haploid	97	0	0	0	0	0	0	0	0	0	0	0	0	0	0	1	0	0	0	1	0	0	0	0	0	0	1	0	0	0	0	1	0	0.770325	35.2637	0	0
37	AAAGGGGGCCCA	chr7	27597739	27598951	+	L10K post selection haploid R2	post selection	L10K	d15	R2	haploid	post selection haploid	2	0	0	0	0	0	0	0	0	0	0	0	0	0	0	1	0	0	0	1	0	0	0	0	0	0	1	0	0	0	0	1	0	1.4728	33.6799	0	0
38	AACCTCAGGATC	chr11	118498167	118500526	-	L10K pre selection R1	pre selection	L10K	d3	R1	haploid	pre selection haploid	64	0	0	0	0	0	0	0	0	0	1	0	0	0	0	0	0	1	0	1	0	1	0	0	0	0	1	0	0	0	0	1.0004237288135593	0	0.97252	40.3306	0.092699597	-0.21232677822667503
39	AACCTCAGGATC	chr11	118498167	118510885	-	L10K pre selection R1	pre selection	L10K	d3	R1	haploid	pre selection haploid	82	0	0	0	0	0	0	0	0	0.04725214246403019	0.9529051026024058	0	0	0	0	0	0	1	0	1	0	1	0	0	0	0	1	1	0	0	0	1.000078622533218	0	1.59465	43.1263	0.092699597	-0.21232677822667503
40	AACCTCAGGATC	chr11	118498167	118515855	-	L10K pre selection R1	pre selection	L10K	d3	R1	haploid	pre selection haploid	14	0	0	0	0	0	0	0	0	0.06795183447340154	0.932274294759455	0	0	0	0	0	0	1	0	1	0	1	0	0	0	0	1	1	0	0	0	1.0000565323082142	0	1.15754	42.6266	0.092699597	-0.21232677822667503
41	AACCTCAGGATC	chr11	118498167	118522775	-	L10K pre selection R1	pre selection	L10K	d3	R1	haploid	pre selection haploid	23	0	0	0	0	0	0	0	0	0.06412288187248567	0.93608029582673	0	0	0	0	0	0	1	0	1	0	1	0	1	0	1	1	1	0	0	0	1.0000406355398432	0	1.02775	43.0137	0.092699597	-0.21232677822667503
42	AACCTCAGGATC	chr11	118498167	118525494	-	L10K pre selection R1	pre selection	L10K	d3	R1	haploid	pre selection haploid	156	0.03275029274004684	0	0	0	0	0	0	0	0.12452429742388758	0.8429449648711944	0	0	0	0	0	0	1	0	1	0	1	0	1	0	1	1	1	0	0	0	1.0000365925058547	0	1.2082	43.3322	0.092699597	-0.21232677822667503
43	AACCTCAGGATC	chr11	118498167	118501219	-	L10K pre selection R2	pre selection	L10K	d3	R2	haploid	pre selection haploid	80	0	0	0	0	0	0	0	0	0	1	0	0	0	0	0	0	1	0	1	0	1	0	0	0	0	1	0	0	0	0	1.0003275466754011	0	1.03136	40.6291	0.092699597	-0.21232677822667503
44	AACCTCAGGATC	chr11	118498167	118623936	-	L10K post selection haploid R2	post selection	L10K	d15	R2	haploid	post selection haploid	198	0.17345153852270018	0.17840502504571837	0.028655482229466487	0.011171185497336408	0.004786515067186133	0.13333863401447085	0.011163234475630118	0	0.03183589091198219	0.41537727597996343	0.0031883597042219923	0.009557128090959688	0	0	0	1	1	0	1	0	1	1	1	1	1	1	1	0	1	0	1.0000238530651189	0	0.481043	46.2271	-1.65428037	-1.3546193431535851
45	AAGCGAACGGTG	chr4	26673974	26775900	-	L10K pre selection R1	pre selection	L10K	d3	R1	haploid	pre selection haploid	109	0.003934188193511042	0.14724263443444818	0	0.005906187761829545	0.0019719995683185024	0.017718563285488632	0	0	0	0	0.03146369460496237	0	0	0.06290776732367283	0.729365133870319	1	1	0	1	0	1	0	1	0	1	1	0	0	0	1	1.0000196218862518	0	0.260143	36.4816	-0.094838355	0.25431782976605927
46	AAGCGAACGGTG	chr4	26673974	26715741	-	L10K pre selection R2	pre selection	L10K	d3	R2	haploid	pre selection haploid	15	0.009600651216242099	0.019201302432484198	0	0	0	0.004812296494924344	0	0	0	0	0.009600651216242099	0	0	0.12471269871672093	0.8326470024899445	0	1	0	1	0	1	0	0	0	0	1	0	0	0	1	1.0000239417736065	0	0.170403	36.8061	-0.094838355	0.25431782976605927
47	AAGCGAACGGTG	chr4	26673974	26735562	-	L10K pre selection R2	pre selection	L10K	d3	R2	haploid	pre selection haploid	2	0.0065109029209761485	0.013021805841952297	0	0	0	0.0032635697933072463	0	0	0	0	0.0065109029209761485	0	0	0.0878403611034438	0.8832746107259413	1	1	0	1	0	1	0	0	0	0	1	0	0	0	1	1.0000162366656384	0	0.199985	36.8991	-0.094838355	0.25431782976605927
48	AAGCGAACGGTG	chr4	26673974	26678391	-	L10K post selection haploid R2	post selection	L10K	d15	R2	haploid	post selection haploid	533	0	0	0	0	0	0	0	0	0	0	0	0	0	0.1815301041195111	0.8193752829334541	0	0	0	1	0	0	0	0	0	0	1	0	0	0	0	1	0	0.262062	35.2683	0	0
49	AAGCGAACGGTG	chr4	26673974	26685162	-	L10K post selection haploid R2	post selection	L10K	d15	R2	haploid	post selection haploid	134	0	0	0	0	0	0	0	0	0	0	0	0	0	0.125480382518545	0.8752346054160336	0	0	0	1	0	1	0	0	0	0	1	0	0	0	0	1	0	0.226212	37.1309	-0.094838355	0.25431782976605927
50	AAGGTCGAGTCG	chr7	95120988	95122953	-	L10K pre selection R1	pre selection	L10K	d3	R1	haploid	pre selection haploid	1	0	0.8987792472024415	0	0	0	0.10223804679552391	0	0	0	0	0	0	0	0	0	0	0	0	0	1	0	0	0	0	0	1	1	0	0	0	1	0	0.0964835	37.2723	0	0
51	AAGGTCGAGTCG	chr7	95120988	95135602	-	L10K pre selection R1	pre selection	L10K	d3	R1	haploid	pre selection haploid	9	0	0.5349982894286692	0	0	0	0.06862812179267876	0	0	0	0	0.0959288402326377	0	0	0.027437564146424905	0.2738282586383852	0	0	0	0	1	0	0	0	0	0	1	1	0	0	0	1	0	0.0906684	38.7751	0	0
52	AAGGTCGAGTCG	chr7	95120988	95137128	-	L10K pre selection R1	pre selection	L10K	d3	R1	haploid	pre selection haploid	144	0	0.57896041137476	0	0	0	0.06213989219998761	0	0	0	0	0.08685955021374141	0	0	0.024843566073973113	0.24794002849885385	0	0	0	0	1	0	0	0	0	0	1	1	0	0	0	1	0	0.0913149	38.0706	0	0
53	AAGGTCGAGTCG	chr7	95120988	95152827	-	L10K pre selection R1	pre selection	L10K	d3	R1	haploid	pre selection haploid	66	0	0.7042399497487437	0	0	0	0.11422738693467337	0	0	0	0	0.04403266331658291	0	0	0.012594221105527638	0.12569095477386935	0	0	0	0	1	0	0	0	0	0	1	1	0	0	0	1.000031407035176	0	0.0537172	36.9095	0	0
54	AAGGTCGAGTCG	chr7	95120988	95153381	-	L10K pre selection R1	pre selection	L10K	d3	R1	haploid	pre selection haploid	24	0	0.69781441007594	0	0	0	0.12378835586837068	0	0	0	0	0.04327961968265728	0	0	0.012378835586837068	0.12354139655491758	0	0	0	0	1	0	0	0	0	0	1	1	0	0	0	1.0000308699141816	0	0.053186	36.974	0	0
55	AAGGTCGAGTCG	chr7	95120988	95223164	-	L10K pre selection R1	pre selection	L10K	d3	R1	haploid	pre selection haploid	4	0.0274425751392192	0.4054924298031847	0	0	0	0.06278320952856319	0	0	0	0	0.025494974407156208	0	0	0.06078667410473981	0.4186852227017822	0	0	0	0	1	1	0	0	0	0	1	1	0	0	0	1.0000195738767041	0	0.103664	36.0057	-0.434422631	0.02846570736606302
56	AAGGTCGAGTCG	chr7	95120988	95336240	-	L10K pre selection R1	pre selection	L10K	d3	R1	haploid	pre selection haploid	94	0.01675237975777341	0.27243755023158794	0	0.0027967089889571807	9.337848949840421e-4	0.04284725416138219	0	0	0	0	0.041890240786423415	0.0018629240939731387	0	0.04935587425030081	0.5717736802739103	1	1	0	0	1	1	1	1	1	1	1	1	0	0	0	1.0000185827839798	0	0.202331	36.885	-0.434422631	-0.1428405564288115
57	AAGGTCGAGTCG	chr7	95120988	95337695	-	L10K pre selection R1	pre selection	L10K	d3	R1	haploid	pre selection haploid	2	0.016639902541668975	0.2706083762482234	0	0.002777931594588109	9.275153662993521e-4	0.042559573250641414	0	0	0	0	0.04160898536279233	0.0018504162282887572	0	0.05039038706462152	0.5732875574505787	1	1	0	0	1	1	1	1	1	1	1	1	0	0	0	1.0000184580172398	0	0.201601	36.8774	-0.434422631	-0.1428405564288115
58	AAGGTCGAGTCG	chr7	95120988	95452827	-	L10K pre selection R1	pre selection	L10K	d3	R1	haploid	pre selection haploid	216	0.015091610414657666	0.275602700096432	0.002413813886210222	0.0018141272902603665	0.004224927675988428	0.036864151398264225	0	0	0	0	0.031400675024108	0.002416827386692382	0.002413813886210222	0.06642357762777241	0.5619635969141755	1	1	0	0	1	1	1	1	1	1	1	1	0	0	0	1.0000210945033752	0	0.116751	37.7969	-0.434422631	-0.1428405564288115
59	AAGGTCGAGTCG	chr7	95120988	95137163	-	L10K pre selection R2	pre selection	L10K	d3	R2	haploid	pre selection haploid	111	0	0.5798714144411474	0	0	0	0.06200544015825915	0	0	0	0	0.08667161226508407	0	0	0.02478981206726014	0.24740356083086054	0	0	0	0	1	0	0	0	0	0	1	1	0	0	0	1	0	0.0909483	38.081	0	0
60	AAGGTCGAGTCG	chr7	95120988	95160437	-	L10K pre selection R2	pre selection	L10K	d3	R2	haploid	pre selection haploid	6	0.040583016476552596	0.7012167300380228	0	0	0	0.11181242078580482	0	0	0	0	0.03553865652724968	0	0	0.010164765525982255	0.10144486692015209	0	0	0	0	1	0	0	0	0	0	1	1	0	0	0	1.0000253485424588	0	0.0691498	37.1736	0	0
61	AAGGTCGAGTCG	chr7	95120988	95193780	-	L10K pre selection R2	pre selection	L10K	d3	R2	haploid	pre selection haploid	184	0.027502644485046638	0.5086890222960999	0	0	0	0.0743615457530257	0	0	0	0	0.03027763658593546	0	0	0.024796340307447144	0.3350322146360227	0	0	0	0	1	1	0	0	0	0	1	1	0	0	0	1.0000137375846578	0	0.0556121	36.0229	-0.434422631	0.02846570736606302
62	AAGGTCGAGTCG	chr7	95120988	95246934	-	L10K pre selection R2	pre selection	L10K	d3	R2	haploid	pre selection haploid	10	0.025447211922475326	0.3289637704748823	0	0.001071879441352315	0	0.05093412308351926	0	0	0	0	0.025455151770189047	0	0	0.054102122321293876	0.5146609288033855	1	0	0	0	1	1	0	0	0	0	1	1	0	0	0	1.0000158796954275	0	0.114696	36.0367	-0.434422631	0.02846570736606302
63	AAGGTCGAGTCG	chr7	95120988	95296238	-	L10K pre selection R2	pre selection	L10K	d3	R2	haploid	pre selection haploid	45	0.018288055417658104	0.29235211211348294	0	0.0022881467152826517	0.0011469264084085112	0.03775156775139657	0	0	0	0	0.025375033523346514	0	0	0.05489840286218053	0.5684817775647499	1	0	0	0	1	1	0	1	0	1	1	1	0	0	0	1.0000171183046032	0	0.216664	36.2693	-0.434422631	0.02846570736606302
64	AAGGTCGAGTCG	chr7	95120988	95123091	-	L10K post selection haploid R1	post selection	L10K	d15	R1	haploid	post selection haploid	461	0	0.9054182509505704	0	0	0	0.09553231939163498	0	0	0	0	0	0	0	0	0	0	0	0	0	1	0	0	0	0	0	1	1	0	0	0	1	0	0.103363	36.6619	0	0
65	AAGGTCGAGTCG	chr7	95120988	95221270	-	L10K post selection haploid R1	post selection	L10K	d15	R1	haploid	post selection haploid	60	0.027960870735817635	0.41315078328330823	0	0	0	0.06396896782106638	0	0	0	0	0.025976486543083075	0	0	0.061934724729016885	0.40770619147811693	0	0	0	0	1	1	0	0	0	0	1	1	0	0	0	1.000019943559726	0	0.102384	36.0392	-0.434422631	0.02846570736606302
66	AAGGTCGAGTCG	chr7	95120988	95452913	-	L10K post selection haploid R1	post selection	L10K	d15	R1	haploid	post selection haploid	62	0.01508770027054223	0.27553129311955077	0.0024131884817700333	0.0018136572609557553	0.004223833023023204	0.036854600121713876	0	0	0	0	0.03139253930092852	0.0024162012014726174	0.0024131884817700333	0.06640636768436338	0.5620770894717497	1	1	0	0	1	1	1	1	1	1	1	1	0	0	0	1.0000210890379182	0	0.116669	37.801	-0.434422631	-0.1428405564288115
67	AAGGTCGAGTCG	chr7	95120988	95160545	-	L10K post selection haploid R2	post selection	L10K	d15	R2	haploid	post selection haploid	48	0.040472218008999444	0.7020324586682846	0	0	0	0.11150715405227767	0	0	0	0	0.03544163001162849	0	0	0.010137014004752516	0.1011679053541635	0	0	0	0	1	0	0	0	0	0	1	1	0	0	0	1.0000252793366702	0	0.069338	37.1358	0	0
68	AAGTGTTTGAAG	chr1	235482240	235484256	+	L10K pre selection R1	pre selection	L10K	d3	R1	haploid	pre selection haploid	79	0	0	0	0	0	0	0	0	0	1	0	0	0	0	0	0	0	0	1	0	0	0	0	0	0	1	0	0	0	0	1	0	0.0861567	37.5694	0	0
69	AAGTGTTTGAAG	chr1	235482234	235484256	+	L10K post selection haploid R1	post selection	L10K	d15	R1	haploid	post selection haploid	202	0	0	0	0	0	0	0	0	0	1	0	0	0	0	0	0	0	0	1	0	0	0	0	0	0	1	0	0	0	0	1	0	0.0824921	37.5569	0	0
70	ACACTGGCTCCC	chr4	48534539	48553985	-	L10K pre selection R2	pre selection	L10K	d3	R2	haploid	pre selection haploid	102	0	0.6267804802797347	0	0	0	0.010335784439759346	0	0	0	0.34262354090605235	0.020620147066385562	0	0	0	0	0	1	0	1	0	1	0	0	0	0	1	0	0	0	0	1.0000514218131331	0	0.687631	35.4654	0.136712223	0.09814388127871763
71	ACACTGGCTCCC	chr4	48534539	48561886	-	L10K pre selection R2	pre selection	L10K	d3	R2	haploid	pre selection haploid	80	0	0.7096314172882844	0	0	0	0.03258007898200965	0	0	0	0.2436375603334796	0.01466286382916484	0	0	0	0	0	1	0	1	0	1	0	0	0	0	1	0	0	0	0	1.00003656574521	0	0.542549	37.1017	0.136712223	0.09814388127871763
72	ACACTGGCTCCC	chr4	48534539	48553985	-	L10K pre selection R2	pre selection	L10K	d3	R2	haploid	pre selection haploid	102	0	0.6267804802797347	0	0	0	0.010335784439759346	0	0	0	0.34262354090605235	0.020620147066385562	0	0	0	0	0	1	0	1	0	1	0	0	0	0	1	0	0	0	0	1.0000514218131331	0	0.687631	35.4654	0.136712223	0.09814388127871763
73	ACACTGGCTCCC	chr4	48534539	48561886	-	L10K pre selection R2	pre selection	L10K	d3	R2	haploid	pre selection haploid	80	0	0.7096314172882844	0	0	0	0.03258007898200965	0	0	0	0.2436375603334796	0.01466286382916484	0	0	0	0	0	1	0	1	0	1	0	0	0	0	1	0	0	0	0	1.00003656574521	0	0.542549	37.1017	0.136712223	0.09814388127871763
74	ACAGTTGGGTAT	chr20	35715564	35716978	-	L10K pre selection R1	pre selection	L10K	d3	R1	haploid	pre selection haploid	65	0	0	0	0	0	0	0	0	0	1	0	0	0	0	0	0	0	0	1	0	1	0	0	0	0	1	0	0	0	0	0	1	0.120431	40.3819	-1.673284595	-1.9364130773970636
75	ACAGTTGGGTAT	chr20	35715564	35718712	-	L10K pre selection R1	pre selection	L10K	d3	R1	haploid	pre selection haploid	7	0	0	0	0	0	0	0	0	0	1	0	0	0	0	0	0	0	0	1	0	1	0	0	0	0	1	0	0	0	0	0	1	-0.154175	43.094	-1.673284595	-1.9364130773970636
76	ACAGTTGGGTAT	chr20	35715564	35729194	-	L10K pre selection R1	pre selection	L10K	d3	R1	haploid	pre selection haploid	21	0	0	0	0	0	0	0	0	0.264323967427188	0.7361162057075783	0	0	0	0	0	0	0	0	1	0	1	0	0	0	0	1	0	0	0	0	0	1	-0.285264	43.799	-1.673284595	-1.9364130773970636
77	ACAGTTGGGTAT	chr20	35715564	35740277	-	L10K pre selection R1	pre selection	L10K	d3	R1	haploid	pre selection haploid	134	0	0	0	0.008133042000485554	0.08913975884114267	0	0	0	0.19442421299668206	0.6815165493242696	0	0.027474306061341748	0	0	0	1	0	0	1	0	1	0	0	0	0	1	0	0	0	0	0	1	0.342966	41.3094	-1.673284595	-1.9364130773970636
78	ACAGTTGGGTAT	chr20	35715564	35746495	-	L10K pre selection R1	pre selection	L10K	d3	R1	haploid	pre selection haploid	1	0	0.028999094788568474	0.07765420923315661	0.012996249838355102	0.0906827880512091	0.038827104616578303	0	0	0.1553407474460106	0.5445170050433208	0	0.051823354454933405	0	0	0	1	0	0	1	0	1	1	0	1	0	1	1	0	0	0	0	1	0.395549	42.1855	-1.673284595	-1.9364130773970636
79	ACAGTTGGGTAT	chr20	35715564	35756556	-	L10K pre selection R1	pre selection	L10K	d3	R1	haploid	pre selection haploid	182	0	0.13092479203766497	0.05859536994120947	0.009806552338204084	0.06842631668821506	0.14173151513673066	0	0	0.11721513429122045	0.4108750274437099	0.024418803210304197	0.03910423730880882	0	0	0	1	0	0	1	0	1	1	0	1	0	1	1	0	0	0	0	1.0000243944088014	0.267958	42.4976	-1.673284595	-1.9364130773970636
80	ACAGTTGGGTAT	chr20	35715564	35821408	-	L10K pre selection R1	pre selection	L10K	d3	R1	haploid	pre selection haploid	74	0.011375124002078511	0.21214984174972837	0.03782890075109831	0.024639803486229864	0.045453257121262226	0.33700222022769144	0	0	0.04539657045680004	0.2537011668005102	0.013245783929330625	0.020822901412442724	0	0	0	1	0	0	1	0	1	1	0	1	0	1	1	0	1	0	0.2022674665784874	0.7977514289763333	0.0118245	44.5454	-1.673284595	-1.9364130773970636
81	ACAGTTGGGTAT	chr20	35715564	35717236	-	L10K pre selection R2	pre selection	L10K	d3	R2	haploid	pre selection haploid	15	0	0	0	0	0	0	0	0	0	1	0	0	0	0	0	0	0	0	1	0	1	0	0	0	0	1	0	0	0	0	0	1	0.033128	42.2368	-1.673284595	-1.9364130773970636
82	ACAGTTGGGTAT	chr20	35715564	35720906	-	L10K pre selection R2	pre selection	L10K	d3	R2	haploid	pre selection haploid	125	0	0	0	0	0	0	0	0	0.2822384428223844	0.7183230394909227	0	0	0	0	0	0	0	0	1	0	1	0	0	0	0	1	0	0	0	0	0	1	-0.484412	44.3092	-1.673284595	-1.9364130773970636
83	ACAGTTGGGTAT	chr20	35715564	35745985	-	L10K pre selection R2	pre selection	L10K	d3	R2	haploid	pre selection haploid	8	0	0.026329629873118137	0.07895601867069883	0.013214121359542436	0.09220301097889685	0.025836565643284466	0	0	0.15794490829005325	0.5536453882059036	0	0.052692130694891856	0	0	0	1	0	0	1	0	1	1	0	1	0	1	1	0	0	0	0	1	0.417338	42.0742	-1.673284595	-1.9364130773970636
84	ACAGTTGGGTAT	chr20	35715564	35824900	-	L10K pre selection R2	pre selection	L10K	d3	R2	haploid	pre selection haploid	110	0.0183469456816997	0.2200535957635567	0.036620723085506277	0.023852858593156938	0.04583992610003933	0.33167180368951044	0	0	0.04394669690955486	0.24835142723872064	0.012822740700769181	0.020157860559554406	0	0	0	1	0	0	1	0	1	1	0	1	0	1	1	0	1	0	0.22774541097707088	0.7722728810924024	0.0125105	44.4642	-1.673284595	-1.9364130773970636
85	ACAGTTGGGTAT	chr20	35715564	35841594	-	L10K pre selection R2	pre selection	L10K	d3	R2	haploid	pre selection haploid	5	0.02227229808539169	0.2751227872507558	0.03176996135871333	0.020693321484396697	0.039767993588878926	0.3258801406003285	0	0	0.038125540541612775	0.2194301402036007	0.011124247209020003	0.017487760947703344	0	0	0	1	0	0	1	0	1	1	0	1	0	1	1	0	1	0	0.3300378478310892	0.6699780212804786	0.0106506	44.3912	-1.673284595	-1.9364130773970636
86	ACAGTTGGGTAT	chr20	35715564	35904107	-	L10K pre selection R2	pre selection	L10K	d3	R2	haploid	pre selection haploid	16	0.02551659029192125	0.37455448065173114	0.02123642226748133	0.019146724372029873	0.029775543109300747	0.32096486761710796	0	0	0.025484767481330616	0.1657915393754243	0.007435930074677529	0.011689579090291922	0	0	0	1	1	0	1	0	1	1	0	1	0	1	1	0	1	0	0.5521788017651053	0.4478424134419552	0.0506918	43.7185	-1.673284595	-1.9364130773970636
87	ACAGTTGGGTAT	chr20	35715564	35717268	-	L10K post selection haploid R1	post selection	L10K	d15	R1	haploid	post selection haploid	4	0	0	0	0	0	0	0	0	0	1	0	0	0	0	0	0	0	0	1	0	1	0	0	0	0	1	0	0	0	0	0	1	0.0241907	42.5587	-1.673284595	-1.9364130773970636
88	ACGACCCGTCGG	chr22	37032443	37033730	-	L10K pre selection R1	pre selection	L10K	d3	R1	haploid	pre selection haploid	234	1	0	0	0	0	0	0	0	0	0	0	0	0	0	0	0	0	0	1	0	0	0	0	0	0	0	1	0	0	0	1	0	-0.400209	51.453	0	0
89	ACGACCCGTCGG	chr22	37032443	37097968	-	L10K pre selection R1	pre selection	L10K	d3	R1	haploid	pre selection haploid	17	0.4420535360009767	0.03931263925769923	0	0	0	0.06727100692854744	0.01832860238683881	0.34802978970179776	0.048850837835363065	0	0	0	0.02750053413912035	0.009171931752281537	0	0	1	0	1	0	1	1	1	0	1	1	1	0	0	0	1.0000152611177242	0	-0.163357	54.7495	-0.207139127	-0.05922562768918268
90	ACGACCCGTCGG	chr22	37032443	37149972	-	L10K pre selection R1	pre selection	L10K	d3	R1	haploid	pre selection haploid	12	0.448847102867353	0.08864119799200204	0	0	0	0.0682123713094529	0.010218667574236366	0.328520377775887	0.02723559942142432	0	0	0	0.023849229983833913	0.00511358802007998	0	0	1	0	1	0	1	1	1	1	1	1	1	0	0	0	1.0000170169318472	0	-0.237986	54.9405	-0.207139127	-0.05922562768918268
91	ACGACCCGTCGG	chr22	37032443	37322662	-	L10K pre selection R1	pre selection	L10K	d3	R1	haploid	pre selection haploid	61	0.4799324650265316	0.11805182275515126	0.0013817104265729447	0.0020742884708152436	0	0.08426021638756805	0.011039900764936944	0.22473640686375854	0.011029563779201985	0	6.92578044242299e-4	0	0.04552408517676246	0.004830818000137826	0.017231755220177798	1	1	0	1	0	1	1	1	1	1	1	1	0	0	0	1.0000206739714699	0	-0.241496	53.6458	-0.207139127	-0.09438908642902824
92	ACGACCCGTCGG	chr22	37032443	37033715	-	L10K pre selection R2	pre selection	L10K	d3	R2	haploid	pre selection haploid	40	1	0	0	0	0	0	0	0	0	0	0	0	0	0	0	0	0	0	1	0	0	0	0	0	0	0	1	0	0	0	1	0	-0.390008	51.1164	0	0
93	ACGACCCGTCGG	chr22	37032443	37035510	-	L10K pre selection R2	pre selection	L10K	d3	R2	haploid	pre selection haploid	23	0.6382007822685789	0.06551499348109517	0	0	0	0.06551499348109517	0	0	0	0	0	0	0.2317470664928292	0	0	0	0	0	1	0	0	0	0	0	0	0	1	0	0	0	1	0	-0.33574	52.0443	0	0
94	ACGACCCGTCGG	chr22	37032443	37044422	-	L10K pre selection R2	pre selection	L10K	d3	R2	haploid	pre selection haploid	4	0.2488313856427379	0.0167779632721202	0	0	0	0.0167779632721202	0	0.5176126878130217	0	0	0	0	0.15041736227045074	0.0501669449081803	0	0	0	0	1	0	0	0	0	0	0	0	1	0	0	0	1	0	-0.247787	49.5434	0	0
95	ACGACCCGTCGG	chr22	37032443	37045948	-	L10K pre selection R2	pre selection	L10K	d3	R2	haploid	pre selection haploid	17	0.3337035391677773	0.014882274544646823	0	0	0	0.014882274544646823	0	0.45912927587738783	0	0	0	0	0.13342218273359988	0.04449874130016289	0	0	0	0	1	0	0	0	0	0	0	0	1	0	0	0	1	0	-0.233272	49.5328	0	0
96	ACGACCCGTCGG	chr22	37032443	37059081	-	L10K pre selection R2	pre selection	L10K	d3	R2	haploid	pre selection haploid	30	0.361988062614963	0.06779533766282518	0	0	0	0.08277337737903075	0.04508427493524532	0.23277900822102932	0.12016216824955891	0	0	0	0.06764518187619656	0.022560906940951236	0	0	1	0	1	0	1	1	0	0	0	1	1	0	0	0	1.0000375389466571	0	-0.146393	52.6609	-0.207139127	0.00877180248561796
97	ACGACCCGTCGG	chr22	37032443	37059491	-	L10K pre selection R2	pre selection	L10K	d3	R2	haploid	pre selection haploid	1	0.3716588413619727	0.06676771784539169	0	0	0	0.08151872527635033	0.04440090206661984	0.22925061924655254	0.11834078893859293	0	0	0	0.06661983807164774	0.022218936005027914	0	0	1	0	1	0	1	1	0	0	0	1	1	0	0	0	1.000036969943436	0	-0.128544	52.7913	-0.207139127	0.00877180248561796
98	ACGACCCGTCGG	chr22	37032443	37078914	-	L10K pre selection R2	pre selection	L10K	d3	R2	haploid	pre selection haploid	18	0.4166810122224135	0.05179462902392839	0	0	0	0.09052762954036839	0.025843518677913582	0.2951669822688931	0.06888018591840248	0	0	0	0.038776037183680494	0.012932518505766913	0	0	1	0	1	0	1	1	1	0	1	1	1	0	0	0	1.0000215183336203	0	-0.0844344	54.6466	-0.207139127	-0.05922562768918268
99	ACGACCCGTCGG	chr22	37032443	37095002	-	L10K pre selection R2	pre selection	L10K	d3	R2	haploid	pre selection haploid	22	0.46301150895140664	0.03847506393861892	0	0	0	0.06724744245524297	0.019197570332480818	0.32300191815856777	0.05116687979539642	0	0	0	0.028804347826086957	0.009606777493606139	0	0	1	0	1	0	1	1	1	0	1	1	1	0	0	0	1.0000159846547314	0	-0.157285	54.6812	-0.207139127	-0.05922562768918268
100	ACGACCCGTCGG	chr22	37032443	37116275	-	L10K pre selection R2	pre selection	L10K	d3	R2	haploid	pre selection haploid	499	0.45532188994787254	0.05113738026791359	0	0	0	0.07888301742750468	0.01432610070020159	0.3340808512161082	0.03818305440578292	0	0	0	0.021495115288728783	0.007169014588527191	0	0	1	0	1	0	1	1	1	1	1	1	1	0	0	0	1.0000238569537057	0	-0.203818	54.8301	-0.207139127	-0.05922562768918268
101	ACGACCCGTCGG	chr22	37032443	37144302	-	L10K pre selection R2	pre selection	L10K	d3	R2	haploid	pre selection haploid	23	0.44859645986054	0.09313427498659038	0	0	0	0.0716699445735741	0.01073663507956374	0.31747720364741644	0.028616127301984623	0	0	0	0.025058108349722868	0.0053727874128374755	0	0	1	0	1	0	1	1	1	1	1	1	1	0	0	0	1.0000178794922223	0	-0.229713	54.814	-0.207139127	-0.05922562768918268
102	ACGACCCGTCGG	chr22	37032443	37033728	-	L10K post selection haploid R1	post selection	L10K	d15	R1	haploid	post selection haploid	1	1	0	0	0	0	0	0	0	0	0	0	0	0	0	0	0	0	0	1	0	0	0	0	0	0	0	1	0	0	0	1	0	-0.40089	51.4397	0	0
103	ACGACCCGTCGG	chr22	37032443	37064328	-	L10K post selection haploid R1	post selection	L10K	d15	R1	haploid	post selection haploid	50	0.46697610236467413	0.05663927742582952	0	0	0	0.06915260615944302	0.03766543310543812	0.19447406385247443	0.10038888540425266	0	0	0	0.05651383052123189	0.018848397415793767	0	0	1	0	1	0	1	1	1	0	1	1	1	0	0	0	1.0000313617261494	0	9.88333e-4	54.2782	-0.207139127	0.00877180248561796
104	ACGACCCGTCGG	chr22	37032443	37035599	-	L10K post selection haploid R2	post selection	L10K	d15	R2	haploid	post selection haploid	341	0.6202090592334495	0.06366803927779538	0	0	0	0.06366803927779538	0	0	0	0	0	0	0.25340513145391197	0	0	0	0	0	1	0	0	0	0	0	0	0	1	0	0	0	1	0	-0.328926	51.8695	0	0
105	ACGGATTGTGTG	chr16	50335048	50464312	-	L10K pre selection R1	pre selection	L10K	d3	R1	haploid	pre selection haploid	566	0.18586624376281283	0.2706765172320427	0.0061965729315746725	0.009298727420415426	0	0.05122809731946002	0.004649363710207713	0.024097783622790393	0.0031021544888407537	0.2119831354194871	0.009298727420415426	0.0031021544888407537	0.06192704908521255	0.034115963331141454	0.1253858352995784	1	1	0	1	0	1	1	0	1	0	1	1	0	0	0	1.0000232081383205	0	0.00140391	44.769	-0.244717081	-0.3424307733680298
106	ACGGGTATTACT	chr19	6595734	6597048	-	L10K pre selection R1	pre selection	L10K	d3	R1	haploid	pre selection haploid	294	0	0.6965779467680608	0	0	0	0.30494296577946767	0	0	0	0	0	0	0	0	0	0	1	0	1	0	0	0	0	0	0	1	0	0	0	0	1	0	-0.633339	49.8478	0	0
107	ACGGGTATTACT	chr19	6595734	6600015	-	L10K pre selection R1	pre selection	L10K	d3	R1	haploid	pre selection haploid	139	0.093647828117702	0.7671648762260626	0	0	0	0.14058851004203643	0	0	0	0	0	0	0	0	0	0	1	0	1	0	0	0	0	0	0	1	0	0	0	0	1.0002335357309668	0	-0.193282	43.2936	0	0
108	ACGGGTATTACT	chr19	6595734	6606261	-	L10K pre selection R1	pre selection	L10K	d3	R1	haploid	pre selection haploid	8	0.03808890577507599	0.6148366261398176	0	0	0	0.27232142857142855	0.05708586626139817	0	0	0	0.019091945288753798	0	0	0	0	0	1	0	1	0	0	0	0	0	0	1	0	0	0	0	1.0000949848024316	0	-0.143334	45.371	0	0
109	ACGGGTATTACT	chr19	6595734	6607061	-	L10K pre selection R1	pre selection	L10K	d3	R1	haploid	pre selection haploid	8	0.035399011299435026	0.589159604519774	0	0	0	0.3061440677966102	0.05305437853107345	0	0	0	0.01774364406779661	0	0	0	0	0	1	0	1	0	0	0	0	0	0	1	0	0	0	0	1.000088276836158	0	-0.181405	45.4136	0	0
110	ACGGGTATTACT	chr19	6595734	6642031	-	L10K pre selection R1	pre selection	L10K	d3	R1	haploid	pre selection haploid	45	0.07356689273834723	0.3779860901118839	0	0	0	0.3815499589615102	0.012981122294699556	0	0	0	0.025962244589399112	0	0.04756144973864962	0.05190288997364897	0.03028208561924921	1	1	0	1	0	0	0	0	0	0	1	0	0	0	0	1.0000215992051493	0	-0.252677	43.516	0	0
111	ACGGGTATTACT	chr19	6595734	6647743	-	L10K pre selection R1	pre selection	L10K	d3	R1	haploid	pre selection haploid	155	0.07704287636992886	0.3788309940396078	0	0.006614112670640261	0.01155547010190348	0.3775235531628533	0.01155547010190348	0	0	0	0.02311094020380696	0	0.042338011920784464	0.046202653335896945	0.026956354547202462	1	1	0	1	0	0	0	0	0	0	1	0	0	0	0	1.000019227071717	0	-0.253605	43.9762	0	0
112	ACGGGTATTACT	chr19	6595734	6652816	-	L10K pre selection R1	pre selection	L10K	d3	R1	haploid	pre selection haploid	199	0.07019603034178301	0.37004011702258116	0	0.03507173764518333	0.014049717078639876	0.3720547273268749	0.010528528633743846	0	0	0	0.024578245712383723	0	0.038575407739607236	0.04209659618450327	0.024560727361911602	1	1	0	1	0	0	0	0	0	0	1	0	0	0	0	1.0000350367009443	0	-0.234116	43.928	0	0
113	ACGGGTATTACT	chr19	6595734	6677744	-	L10K pre selection R1	pre selection	L10K	d3	R1	haploid	pre selection haploid	15	0.1562717196473644	0.3373571837924181	0	0.03417834192974113	0.009779175964199924	0.3664874224189438	0.007328285230030118	0	0	0	0.017107461194230043	0	0.026850056699711015	0.02930094743388082	0.017095267707990393	1	1	0	1	0	1	1	1	1	1	1	0	0	0	0	1.0000243869724792	0	-0.287298	45.9883	-0.144826913	-0.02936568411274753
114	ACGGGTATTACT	chr19	6595734	6695849	-	L10K pre selection R1	pre selection	L10K	d3	R1	haploid	pre selection haploid	98	0.1779935275080906	0.3748851332454353	0	0.02799752287346678	0.008010707579208118	0.3327340285269088	0.0060030364776858846	0	0	0	0.014013744056894003	0	0.021994486395780895	0.02400215749730313	0.014003755643453594	1	1	0	1	0	1	1	1	1	1	1	0	0	0	0	1.0000199768268807	0	-0.222756	46.8132	-0.144826913	-0.02936568411274753
115	ACGGGTATTACT	chr19	6595734	6699060	-	L10K pre selection R1	pre selection	L10K	d3	R1	haploid	pre selection haploid	2	0.1782786686925973	0.3748778150918927	0	0.02712746910294502	0.00776176604372526	0.33607866288578975	0.0058164855265322715	0	0	0	0.013578251570257532	0	0.02131098357641275	0.023256264093605736	0.013568573557734184	1	1	0	1	0	1	1	1	1	1	1	0	0	0	0	1.0000193560250468	0	-0.219114	46.9334	-0.144826913	-0.02936568411274753
116	ACGGGTATTACT	chr19	6595734	6724629	-	L10K pre selection R1	pre selection	L10K	d3	R1	haploid	pre selection haploid	9	0.23319575471698112	0.3533856752730884	0	0.024857249255213505	0.006222070506454816	0.321794314796425	0.004662673783515392	0	0	0	0.01088474428997021	0	0.017083540218470705	0.01864293694141013	0.01087698609731877	1	1	0	1	0	1	1	1	1	1	1	1	0	0	0	1.0000232745779543	0	-0.244625	47.7977	-0.144826913	-0.02936568411274753
117	ACGGGTATTACT	chr19	6595734	6749736	-	L10K pre selection R1	pre selection	L10K	d3	R1	haploid	pre selection haploid	9	0.24176801750615248	0.297078628338409	0.02598650675636189	0.02990201489581372	0.005207690759270923	0.2745465997415635	0.006506366759089109	0	0.04635623981351013	0.023389154756725518	0.00911021213872457	0.0026038453796354616	0.014298422757998221	0.015603592137815496	0.00910371875872548	1	1	0	1	0	1	1	1	1	1	1	1	1	0	0	1.0000194801399973	0	-0.165053	49.0679	-0.230023242	-0.07631760446963673
118	ACGGGTATTACT	chr19	6595734	6892472	-	L10K pre selection R1	pre selection	L10K	d3	R1	haploid	pre selection haploid	1149	0.1895908525674077	0.35061451309062847	0.013486599334768938	0.016870044045440607	0.003380074745820401	0.3092515645061822	0.016870044045440607	0	0.03438375137747313	0.012138613394262298	0.004728060686327041	0.0013513559053579072	0.013065353728360613	0.016196051075187286	0.019559275996751353	1	1	0	1	0	1	1	1	1	1	1	1	1	0	0	1.0000202197891075	0	-0.219452	48.5856	-0.230023242	-0.08233612367675186
119	ACGGGTATTACT	chr19	6595734	7019964	-	L10K pre selection R1	pre selection	L10K	d3	R1	haploid	pre selection haploid	108	0.1363950300661668	0.34437841647592937	0.00943353974603459	0.011800174904709934	0.0023642779523420023	0.28904771221339315	0.011800174904709934	0	0.024050576219088186	0.008490657212697799	0.00378095895868053	9.452397396701325e-4	0.03114105286978085	0.048626809450511635	0.07917620353062364	1	1	0	1	0	1	1	1	1	1	1	1	1	0	0	1.000021214857	0	-0.294232	47.1574	-0.230023242	-0.08233612367675186
120	ACGGGTATTACT	chr19	6595734	7038699	-	L10K pre selection R1	pre selection	L10K	d3	R1	haploid	pre selection haploid	49	0.13062627831481424	0.32981312335483987	0.009034553442024897	0.011301093086151081	0.0022642821345204823	0.2768226003801646	0.011301093086151081	0	0.02303337050699151	0.008131549599743547	0.003621045407548209	9.052613518870522e-4	0.02982395940094725	0.0641945431477811	0.10052916025157688	1	1	0	1	0	1	1	1	1	1	1	1	1	0	0	1.0000203175864513	0	-0.318613	46.8862	-0.230023242	-0.08233612367675186
121	ACGGGTATTACT	chr19	6595734	7057116	-	L10K pre selection R1	pre selection	L10K	d3	R1	haploid	pre selection haploid	46	0.12541207630103407	0.3166479909316121	0.008673921665947814	0.010849987970948214	0.0021738989082822732	0.2657726877669962	0.010849987970948214	0	0.022113948715058857	0.007806962978696657	0.0034765043358771348	8.691260839692837e-4	0.028633478043187548	0.08028470923289328	0.1178066812171233	1	1	0	1	0	1	1	1	1	1	1	1	1	0	0	1.0000216739671812	0	-0.33819	46.6618	-0.230023242	-0.08233612367675186
122	ACGGGTATTACT	chr19	6595734	6597112	-	L10K pre selection R2	pre selection	L10K	d3	R2	haploid	pre selection haploid	4	0	0.7106598984771574	0	0	0	0.2907904278462654	0	0	0	0	0	0	0	0	0	0	1	0	1	0	0	0	0	0	0	1	0	0	0	0	1	0	-0.608956	49.6226	0	0
123	ACGGGTATTACT	chr19	6595734	6598253	-	L10K pre selection R2	pre selection	L10K	d3	R2	haploid	pre selection haploid	218	0.15912698412698412	0.6833333333333333	0	0	0	0.15912698412698412	0	0	0	0	0	0	0	0	0	0	1	0	1	0	0	0	0	0	0	1	0	0	0	0	1	0	-0.357754	50.2819	0	0
124	ACGGGTATTACT	chr19	6595734	6599792	-	L10K pre selection R2	pre selection	L10K	d3	R2	haploid	pre selection haploid	19	0.09879280610987928	0.7543729982754372	0	0	0	0.14831239221483125	0	0	0	0	0	0	0	0	0	0	1	0	1	0	0	0	0	0	0	1	0	0	0	0	1	0	-0.206963	43.8837	0	0
125	ACGGGTATTACT	chr19	6595734	6622119	-	L10K pre selection R2	pre selection	L10K	d3	R2	haploid	pre selection haploid	155	0.01519745319487607	0.45042825740923215	0	0	0	0.34181005078450694	0.022777230349427725	0	0	0	0.04555446069885545	0	0.08345334647161373	0.034904873796710374	0.007617676040324414	0	1	0	1	0	0	0	0	0	0	1	0	0	0	0	1.0000378988857728	0	-0.285267	42.8766	0	0
126	ACGGGTATTACT	chr19	6595734	6624588	-	L10K pre selection R2	pre selection	L10K	d3	R2	haploid	pre selection haploid	10	0.013897071564720153	0.4118870213134639	0	0	0	0.31256281407035175	0.020828279327672845	0	0	0	0.04165655865534569	0	0.07631259747010917	0.07593138104314677	0.048587766418298386	0	1	0	1	0	0	0	0	0	0	1	0	0	0	0	1.0000346560388147	0	-0.264538	42.688	0	0
127	ACGGGTATTACT	chr19	6595734	6596968	-	L10K post selection haploid R1	post selection	L10K	d15	R1	haploid	post selection haploid	448	0	0.676923076923077	0	0	0	0.32469635627530363	0	0	0	0	0	0	0	0	0	0	0	0	1	0	0	0	0	0	0	1	0	0	0	0	1	0	-0.644912	49.4165	0	0
128	ACGGGTATTACT	chr19	6595734	6599339	-	L10K post selection haploid R1	post selection	L10K	d15	R1	haploid	post selection haploid	14	0.11120354963948974	0.723516361619523	0	0	0	0.16694398225180254	0	0	0	0	0	0	0	0	0	0	1	0	1	0	0	0	0	0	0	1	0	0	0	0	1	0	-0.241505	46.3856	0	0
129	ACGGGTATTACT	chr19	6595734	6600676	-	L10K post selection haploid R1	post selection	L10K	d15	R1	haploid	post selection haploid	535	0.08112482298199473	0.7983006271495043	0	0	0	0.12178838761885495	0	0	0	0	0	0	0	0	0	0	1	0	1	0	0	0	0	0	0	1	0	0	0	0	1.0002023062917256	0	-0.162377	42.9947	0	0
130	ACGGGTATTACT	chr19	6595734	6603557	-	L10K post selection haploid R1	post selection	L10K	d15	R1	haploid	post selection haploid	7	0.05125255623721881	0.7249488752556237	0	0	0	0.2252044989775051	0	0	0	0	0	0	0	0	0	0	1	0	1	0	0	0	0	0	0	1	0	0	0	0	1.0001278118609407	0	-0.109062	44.4561	0	0
131	ACGGGTATTACT	chr19	6595734	6604298	-	L10K post selection haploid R1	post selection	L10K	d15	R1	haploid	post selection haploid	3	0.046818447168709865	0.6622300058377116	0	0	0	0.23409223584354932	0.05826036193812026	0	0	0	0	0	0	0	0	0	1	0	1	0	0	0	0	0	0	1	0	0	0	0	1.000116754232341	0	-0.112944	44.7525	0	0
132	ACGGGTATTACT	chr19	6595734	6613984	-	L10K post selection haploid R1	post selection	L10K	d15	R1	haploid	post selection haploid	39	0.02197139882746151	0.47465892279875077	0	0	0	0.28557339323872666	0.032929702482055775	0	0	0	0.06585940496411155	0	0.06580461344583859	0.043888006136650046	0.01101309517286724	0	1	0	1	0	0	0	0	0	0	1	0	0	0	0	1.000054791518273	0	-0.334514	44.217	0	0
133	ACGGGTATTACT	chr19	6595734	6614331	-	L10K post selection haploid R1	post selection	L10K	d15	R1	haploid	post selection haploid	5	0.02156145822131412	0.46666308205183354	0	0	0	0.2980965695236047	0.03231530272072266	0	0	0	0.06463060544144532	0	0.06457683621894827	0.0430691472201312	0.010807613721905581	0	1	0	1	0	0	0	0	0	0	1	0	0	0	0	1.0000537692224971	0	-0.339422	44.2985	0	0
134	ACGGGTATTACT	chr19	6595734	6642100	-	L10K post selection haploid R1	post selection	L10K	d15	R1	haploid	post selection haploid	956	0.07345741583453749	0.3774235986800958	0	0	0	0.3824702913710182	0.012961804731813574	0	0	0	0.025923609463627147	0	0.04749067224534691	0.05182565186447258	0.0302370220199711	1	1	0	1	0	0	0	0	0	0	1	0	0	0	0	1.0000215670627817	0	-0.253318	43.5069	0	0
135	ACGGGTATTACT	chr19	6595734	6642948	-	L10K post selection haploid R1	post selection	L10K	d15	R1	haploid	post selection haploid	1	0.0721380917081436	0.37064492216456635	0	0	0	0.3935613682092555	0.012729005612623107	0	0	0	0.025458011225246213	0	0.046637721063221435	0.05089484274065445	0.02969395319284126	1	1	0	1	0	0	0	0	0	0	1	0	0	0	0	1.000021179709838	0	-0.255517	43.6421	0	0
136	ACGGGTATTACT	chr19	6595734	7019870	-	L10K post selection haploid R1	post selection	L10K	d15	R1	haploid	post selection haploid	17	0.13642525881967382	0.3444547398599981	0.009435630468457126	0.01180279013620599	0.0023648019389961262	0.28911177284698103	0.01180279013620599	0	0.02405590646418492	0.00849253896736196	0.0037817969193916115	9.454492298479029e-4	0.031147954552420563	0.0486375864402304	0.07897212457295638	1	1	0	1	0	1	1	1	1	1	1	1	1	0	0	1.0000212195587745	0	-0.293933	47.1564	-0.230023242	-0.08233612367675186
137	ACGGGTATTACT	chr19	6595734	7038820	-	L10K post selection haploid R1	post selection	L10K	d15	R1	haploid	post selection haploid	26	0.13059060635947342	0.3297230566457603	0.009032086249427314	0.011298006937689438	0.0022636637951463255	0.27674700453861206	0.011298006937689438	0	0.023027080460496473	0.008129329003107743	0.003620056557741482	9.050141394353705e-4	0.02981581495281965	0.06417701264085834	0.10077479140665377	1	1	0	1	0	1	1	1	1	1	1	1	1	0	0	1.0000203120380422	0	-0.318931	46.889	-0.230023242	-0.08233612367675186
138	ACGGGTATTACT	chr19	6595734	7050986	-	L10K post selection haploid R1	post selection	L10K	d15	R1	haploid	post selection haploid	6	0.12710075496482176	0.32091166889619616	0.008790716370897062	0.010996083496429459	0.002203170544730073	0.269351327723266	0.010996083496429459	0	0.02241171392610263	0.00791208404996782	0.0035233156069262588	8.808289017315647e-4	0.029019028979490526	0.07565024283200769	0.11163462953566479	1	1	0	1	0	1	1	1	1	1	1	1	1	0	0	1.0000219658080232	0	-0.331432	46.8072	-0.230023242	-0.08233612367675186
139	ACGGGTATTACT	chr19	6595734	7057282	-	L10K post selection haploid R1	post selection	L10K	d15	R1	haploid	post selection haploid	23	0.12536697078750036	0.31653410580458413	0.008670802016687285	0.010846085681043616	0.0021731170471607567	0.26567710037287484	0.010846085681043616	0	0.022105995246441874	0.007804155138457672	0.0034752539817007513	8.688134954251878e-4	0.02862317977072857	0.08025583415845339	0.11812396950269635	1	1	0	1	0	1	1	1	1	1	1	1	1	0	0	1.0000216661719556	0	-0.338644	46.6655	-0.230023242	-0.08233612367675186
140	ACGGGTATTACT	chr19	6595734	6598057	-	L10K post selection haploid R2	post selection	L10K	d15	R2	haploid	post selection haploid	1	0.17254733218588642	0.6566265060240963	0	0	0	0.17254733218588642	0	0	0	0	0	0	0	0	0	0	1	0	1	0	0	0	0	0	0	1	0	0	0	0	1	0	-0.392659	51.0202	0	0
141	ACGGGTATTACT	chr19	6595734	6602731	-	L10K post selection haploid R2	post selection	L10K	d15	R2	haploid	post selection haploid	27	0.057302086310374395	0.7817947985138611	0	0	0	0.16218919691340383	0	0	0	0	0	0	0	0	0	0	1	0	1	0	0	0	0	0	0	1	0	0	0	0	1.0001428979708489	0	-0.126261	43.8902	0	0
142	ACGGGTATTACT	chr19	6595734	6603085	-	L10K post selection haploid R2	post selection	L10K	d15	R2	haploid	post selection haploid	1	0.05454298150163221	0.7441512513601741	0	0	0	0.20252992383025029	0	0	0	0	0	0	0	0	0	0	1	0	1	0	0	0	0	0	0	1	0	0	0	0	1.0001360174102285	0	-0.120815	44.1355	0	0
143	ACGGGTATTACT	chr19	6595734	6606287	-	L10K post selection haploid R2	post selection	L10K	d15	R2	haploid	post selection haploid	68	0.037995072958120144	0.6133219632366875	0	0	0	0.27411407996967974	0.05694523403448929	0	0	0	0.019044911881750996	0	0	0	0	0	1	0	1	0	0	0	0	0	0	1	0	0	0	0	1.000094750805382	0	-0.143297	45.407	0	0
144	ACGGGTATTACT	chr19	6595734	6607784	-	L10K post selection haploid R2	post selection	L10K	d15	R2	haploid	post selection haploid	9	0.033275246867479874	0.5870882084474317	0	0	0	0.31466268359472244	0.04987137996846735	0	0	0	0.016679113766492407	0	0	0	0	0	1	0	1	0	0	0	0	0	0	1	0	0	0	0	1.000082980665505	0	-0.24211	45.2598	0	0
145	ACGGGTATTACT	chr19	6595734	6609854	-	L10K post selection haploid R2	post selection	L10K	d15	R2	haploid	post selection haploid	316	0.028397422278875435	0.5294242617378373	0	0	0	0.2980667091565753	0.04256072516110757	0	0	0	0.08512145032221514	0	0	0.0038949082926138376	0.014234119396643298	0	1	0	1	0	0	0	0	0	0	1	0	0	0	0	1.0000708165144112	0	-0.365969	44.5992	0	0
146	ACGGGTATTACT	chr19	6595734	6892292	-	L10K post selection haploid R2	post selection	L10K	d15	R2	haploid	post selection haploid	1	0.18970592698248914	0.35082732272498895	0.013494785186084388	0.0168802835186253	0.0033821263222495357	0.30943926840864716	0.0168802835186253	0	0.0344046210029033	0.012145981069534224	0.004730930438799699	0.001352176126841539	0.012466322047214888	0.016205881460350218	0.019571147731142876	1	1	0	1	0	1	1	1	1	1	1	1	1	0	0	1.0000202320617482	0	-0.219174	48.5941	-0.230023242	-0.08233612367675186
147	ACTAGGGTTCAC	chrX	87249202	87250620	+	L10K pre selection R1	pre selection	L10K	d3	R1	haploid	pre selection haploid	2	0	0.718816067653277	0	0	0	0.28259337561663145	0	0	0	0	0	0	0	0	0	0	0	1	0.5630725863284003	0.4369274136715997	0	0	0	0	0	0	0	0	0	0	0	1.0007047216349543	0.0107433	34.33	0	0
148	ACTAGGGTTCAC	chrX	87246034	87250620	+	L10K post selection haploid R1	post selection	L10K	d15	R1	haploid	post selection haploid	11	0	0.789622847176804	0	0	0	0.08742097231305865	0	0	0	0	0.1236102027468934	0	0	0	0	0	0	1	0.8648354044037497	0.13516459559625027	0	0	0	0	0	0	0	0	0	0	0	1.000218007412252	-0.344875	34.2608	0	0
149	ACTGACGTTGCA	chr21	17602707	17675975	-	L10K pre selection R2	pre selection	L10K	d3	R2	haploid	pre selection haploid	94	0.005472983117007193	0.11983239842225225	0.021864635794128486	0	0.008202650507035718	0.008229947180936004	0.010932317897064243	0	0	0.09955096971434031	0.01367563362404291	0.00821629884398586	0.02459430318415701	0.052027460453943686	0.6279872797499625	1	0	1	0	1	1	1	0	1	0	1	1	0	0	0	1.0000136483369502	0	0.252383	40.425	-0.384107469	0.01308614362040619
150	ACTGACGTTGCA	chr21	17602707	17676024	-	L10K post selection haploid R2	post selection	L10K	d15	R2	haploid	post selection haploid	306	0.0054693254044027384	0.12042063340516654	0.021850023186666304	0	0.008197168498867945	0.008224446929812597	0.010925011593333152	0	0	0.09948443765514607	0.013666493903270684	0.008210807714340271	0.02457786628113151	0.051992689380506836	0.6275675823126654	1	0	1	0	1	1	1	0	1	0	1	1	0	0	0	1.0000136392154724	0	0.252154	40.4206	-0.384107469	0.01308614362040619
151	ACTGACGTTGCA	chr21	17602707	17677875	-	L10K post selection haploid R2	post selection	L10K	d15	R2	haploid	post selection haploid	9	0.005334645931168434	0.13943247881440488	0.021311977011800078	0	0.007995317218534236	0.010695898575210526	0.010655988505900039	0	0	0.09703468185023081	0.01332996314970267	0.008008620574971065	0.02397264829916588	0.05071239473719219	0.6121140363713765	1	0	1	0	1	1	1	0	1	0	1	1	0	0	0	1.000013303356437	0	0.242866	40.5327	-0.384107469	0.01308614362040619
152	ACTTCATCGCAT	chr5	21024722	21241031	+	L10K pre selection R1	pre selection	L10K	d3	R1	haploid	pre selection haploid	208	0	0	0	0	0	0	0	0	0	0	0	0	0	0.10192778882159863	0.8985160186768989	1	0	1	0	1	0	0	0	0	0	0	1	0	0	0	0	1.000018491979104	-0.154502	35.3541	0	0
153	ACTTCATCGCAT	chr5	21077878	21241031	+	L10K pre selection R1	pre selection	L10K	d3	R1	haploid	pre selection haploid	2	0	0	0	0	0	0	0	0	0	0	0	0	0	0.10319085036223445	0.8972504504946247	1	0	1	0	1	0	0	0	0	0	0	0	0	0	0	0	1.0000183875357025	-0.16725	35.285	0	0
154	ACTTCATCGCAT	chr5	21155897	21241031	+	L10K pre selection R1	pre selection	L10K	d3	R1	haploid	pre selection haploid	21	0	0	0	0	0	0	0	0	0	0	0	0	0	0.08130616080342985	0.9191284430610207	0	0	1	0	1	0	0	0	0	0	0	0	0	0	0	0	1.0000117460503906	-0.163128	35.1155	0	0
155	ACTTCATCGCAT	chr5	21168100	21241031	+	L10K pre selection R1	pre selection	L10K	d3	R1	haploid	pre selection haploid	16	0	0	0	0	0	0	0	0	0	0	0	0	0	0.06599297976197005	0.9343635167004881	0	0	1	0	1	0	0	0	0	0	0	0	0	0	0	0	1.0000137114024021	-0.147084	34.6028	0	0
156	ACTTCATCGCAT	chr5	21168464	21241031	+	L10K pre selection R1	pre selection	L10K	d3	R1	haploid	pre selection haploid	1	0	0	0	0	0	0	0	0	0	0	0	0	0	0.06632399955903429	0.9340342850843347	0	0	1	0	1	0	0	0	0	0	0	0	0	0	0	0	1.000013780178591	-0.146331	34.6119	0	0
157	ACTTCATCGCAT	chr5	21201478	21241031	+	L10K pre selection R1	pre selection	L10K	d3	R1	haploid	pre selection haploid	153	0	0	0	0	0	0	0	0	0	0	0	0	0	0.05071547757496081	0.949587905142337	0	0	1	0	1	0	0	0	0	0	0	0	0	0	0	0	1	-0.107451	34.8924	0	0
158	ACTTCATCGCAT	chr5	21218606	21241031	+	L10K pre selection R1	pre selection	L10K	d3	R1	haploid	pre selection haploid	108	0	0	0	0	0	0	0	0	0	0	0	0	0	0.06260590386158922	0.9377508249353429	0	0	1	0	1	0	0	0	0	0	0	0	0	0	0	0	1	-0.155882	36.4094	0	0
159	ACTTCATCGCAT	chr5	21239146	21241031	+	L10K pre selection R1	pre selection	L10K	d3	R1	haploid	pre selection haploid	1	0	0	0	0	0	0	0	0	0	0	0	0	0	0	1	0	0	1	0	1	0	0	0	0	0	0	0	0	0	0	0	1	-0.266814	35.0451	0	0
160	ACTTCATCGCAT	chr5	21225905	21241031	+	L10K pre selection R2	pre selection	L10K	d3	R2	haploid	pre selection haploid	1	0	0	0	0	0	0	0	0	0	0	0	0	0	0.06623917498512594	0.9340252528591261	0	0	1	0	1	0	0	0	0	0	0	0	0	0	0	0	1	-0.116289	36.5344	0	0
161	ACTTCATCGCAT	chr5	21226246	21241031	+	L10K pre selection R2	pre selection	L10K	d3	R2	haploid	pre selection haploid	2	0	0	0	0	0	0	0	0	0	0	0	0	0	0.06776680643852293	0.9325037197348843	0	0	1	0	1	0	0	0	0	0	0	0	0	0	0	0	1	-0.117878	36.2029	0	0
162	ACTTCATCGCAT	chr5	21077882	21241031	+	L10K post selection haploid R1	post selection	L10K	d15	R1	haploid	post selection haploid	32	0	0	0	0	0	0	0	0	0	0	0	0	0	0.10319338032485442	0.897247931351517	1	0	1	0	1	0	0	0	0	0	0	0	0	0	0	0	1.0000183879865154	-0.167245	35.2847	0	0
163	ACTTCATCGCAT	chr5	21201425	21241031	+	L10K post selection haploid R1	post selection	L10K	d15	R1	haploid	post selection haploid	240	0	0	0	0	0	0	0	0	0	0	0	0	0	0.05064761279571793	0.9496553639508167	0	0	1	0	1	0	0	0	0	0	0	0	0	0	0	0	1	-0.107734	34.9068	0	0
164	ACTTCATCGCAT	chr5	21226043	21241031	+	L10K post selection haploid R2	post selection	L10K	d15	R2	haploid	post selection haploid	87	0	0	0	0	0	0	0	0	0	0	0	0	0	0.0668490226165855	0.9334178397491494	0	0	1	0	1	0	0	0	0	0	0	0	0	0	0	0	1	-0.117086	36.3531	0	0
165	ACTTCTAGACTC	chr4	125344898	125350855	+	L10K pre selection R2	pre selection	L10K	d3	R2	haploid	pre selection haploid	2	0	0	0	0	0.13444108761329304	0	0	0	0	0	0.2017455521987244	0	0	0	0.6644847264182612	0	0	0	1	0	0	0	0	0	0	1	0	0	0	0	1.0001678415575697	0	0.55596	32.0228	0	0
166	ACTTCTAGACTC	chr4	125345391	125350855	+	L10K pre selection R2	pre selection	L10K	d3	R2	haploid	pre selection haploid	4	0	0	0	0	0.1465690759377859	0	0	0	0	0	0.1483989021043001	0	0	0	0.7055809698078682	0	0	0	1	0	0	0	0	0	0	1	0	0	0	0	1.0001829826166515	0	0.635738	31.6581	0	0
167	ACTTGTCTGCTG	chr2	137204630	137276762	-	L10K pre selection R1	pre selection	L10K	d3	R1	haploid	pre selection haploid	89	0	0.030554669845978957	0	0.005559175412086008	0.01666366295592863	0.005573038692415399	0	0	0	0	0.06386813247750683	0	0	0.04728764920355454	0.8310759291863641	0	0	0	0	1	1	0	0	0	0	1	0	0	0	0	0	1.0000138632803295	0.091502	37.1308	-0.051999129	0.06389874128395416
168	ACTTGTCTGCTG	chr2	137204630	137495763	-	L10K pre selection R1	pre selection	L10K	d3	R1	haploid	pre selection haploid	96	0.009634738642686873	0.0481427796135113	0	0.0027547452375881894	0.007570397136713678	0.020653719593039632	0	0	0	0	0.04678945090576848	0	0.030923904456367172	0.08741335604910454	0.7467420500525531	1	0	0	0	1	1	0	0	0	0	1	0	0	0	0	0.3289378774035324	0.6710792968186471	0.00799956	37.3855	-0.051999129	0.06389874128395416
169	ACTTGTCTGCTG	chr2	137204630	137502136	-	L10K pre selection R1	pre selection	L10K	d3	R1	haploid	pre selection haploid	1	0.00942834958505178	0.047111496536215956	0	0.0026957348902714893	0.007408229050072771	0.020211289146137738	0	0	0	0	0.04578715794922472	0	0.030261472839294538	0.08554084441710615	0.7521671758983822	1	0	0	0	1	1	0	0	0	0	1	0	0	0	0	0.34331629171750583	0.6567038758751895	0.0073546	37.3466	-0.051999129	0.06389874128395416
170	ACTTGTCTGCTG	chr2	137204630	137228527	-	L10K pre selection R2	pre selection	L10K	d3	R2	haploid	pre selection haploid	4	0	0.025148547995648172	0	0	0	0	0	0	0	0	0.09218344631349903	0	0	0.042011883839651855	0.8412837894384467	0	0	0	0	1	0	0	0	0	0	1	0	0	0	0	0	1	0.119337	35.263	0	0
171	ACTTGTCTGCTG	chr2	137204630	137271842	-	L10K pre selection R2	pre selection	L10K	d3	R2	haploid	pre selection haploid	203	0	0.03279127549729963	0	0.0059661077470132265	0.017883445166857602	0.005980985821195305	0	0	0	0	0.06854328775683276	0	0	0.04775861812446997	0.8216714028536146	0	0	0	0	1	1	0	0	0	0	1	0	0	0	0	0	1.000014878074182	0.0798563	37.3651	-0.051999129	0.06389874128395416
172	AGCCCAGCGGTG	chr1	154918660	155114398	+	L10K pre selection R1	pre selection	L10K	d3	R1	haploid	pre selection haploid	9	0.3200282008184368	0.08702915617224978	0.10530349087305034	0.058322562187402616	0.001026877627861591	0.17875333990671252	0.0501177588523493	0	0.13392323451126245	0.0439820373047783	0.0051190616075488275	0.008189476803294182	0.009201027899396646	0	0	1	1	0	1	0	1	1	1	1	1	1	1	1	0	0	1.0000204353756788	0	0.477178	53.5999	-1.880335625	-0.7430134313817595
173	AGCCCAGCGGTG	chr1	155055589	155114398	+	L10K pre selection R1	pre selection	L10K	d3	R1	haploid	pre selection haploid	2	0.29614011222581194	0.0987757184152355	0.04086039789151505	0.044278183982315936	0	0.24511137561639176	0.10552627104233973	0	0.13948308110865498	2.0404693079408264e-4	0	0	0.030624043530011903	0	0	1	1	0	1	0	1	1	1	1	1	1	0	0	0	0	1.0000170039108995	0	0.406366	53.602	-0.795021617	-0.2243177703644576
174	AGCCCAGCGGTG	chr1	155088380	155114398	+	L10K pre selection R1	pre selection	L10K	d3	R1	haploid	pre selection haploid	33	0.2392866751220262	0.20784811099581074	0	0	0	0.4693493216495638	0.015411814443291441	0	0	0	0	0	0.06921864791114186	0	0	0	1	0	1	0	0	0	0	0	0	0	0	0	0	0	1.000038433452477	0	-0.343234	48.7409	0	0
175	AGCCCAGCGGTG	chr1	155096371	155114398	+	L10K pre selection R1	pre selection	L10K	d3	R1	haploid	pre selection haploid	1508	0.10001109385400488	0.2999778122919902	0	0	0	0.5885844242289772	0	0	0	0	0	0	0.01275793210561349	0	0	0	0	0	1	0	0	0	0	0	0	0	0	0	0	0	1.0000554692700243	0	-0.359991	47.9381	0	0
176	AGCCCAGCGGTG	chr1	155099691	155114398	+	L10K pre selection R1	pre selection	L10K	d3	R1	haploid	pre selection haploid	1	0.12258634756595051	0.326760946423715	0	0	0	0.5519445199891215	0	0	0	0	0	0	0	0	0	0	0	0	1	0	0	0	0	0	0	0	0	0	0	0	1.0000679902094098	0	-0.358118	47.7242	0	0
177	AGCCCAGCGGTG	chr1	155100161	155114398	+	L10K pre selection R1	pre selection	L10K	d3	R1	haploid	pre selection haploid	53	0.1266329540665824	0.33754740834386854	0	0	0	0.5371540946762186	0	0	0	0	0	0	0	0	0	0	0	0	1	0	0	0	0	0	0	0	0	0	0	0	1	0	-0.339815	47.5578	0	0
178	AGCCCAGCGGTG	chr1	155105493	155114398	+	L10K pre selection R1	pre selection	L10K	d3	R1	haploid	pre selection haploid	54	0.19200538962497193	0.3595328991690995	0	0	0	0.44969683359532897	0	0	0	0	0	0	0	0	0	0	0	0	1	0	0	0	0	0	0	0	0	0	0	0	1	0	-0.370337	48.5368	0	0
179	AGCCCAGCGGTG	chr1	155109429	155114398	+	L10K pre selection R1	pre selection	L10K	d3	R1	haploid	pre selection haploid	1	0.16116700201207243	0.35653923541247484	0	0	0	0.4835010060362173	0	0	0	0	0	0	0	0	0	0	0	0	1	0	0	0	0	0	0	0	0	0	0	0	1	0	-0.238349	48.6577	0	0
180	AGCCCAGCGGTG	chr1	155110360	155114398	+	L10K pre selection R1	pre selection	L10K	d3	R1	haploid	pre selection haploid	2	0.19831641495419658	0.35652389205248824	0	0	0	0.4461500371379054	0	0	0	0	0	0	0	0	0	0	0	0	1	0	0	0	0	0	0	0	0	0	0	0	1	0	-0.160942	49.7375	0	0
181	AGCCCAGCGGTG	chr1	155111726	155114398	+	L10K pre selection R1	pre selection	L10K	d3	R1	haploid	pre selection haploid	248	0.2996632996632997	0.07444818555929666	0	0	0	0.6270108492330715	0	0	0	0	0	0	0	0	0	0	0	0	1	0	0	0	0	0	0	0	0	0	0	0	1	0	-0.515011	51.1826	0	0
182	AGCCCAGCGGTG	chr1	155113310	155114398	+	L10K pre selection R1	pre selection	L10K	d3	R1	haploid	pre selection haploid	3	0	0.1827364554637282	0	0	0	0.8181818181818182	0	0	0	0	0	0	0	0	0	0	0	0	1	0	0	0	0	0	0	0	0	0	0	0	1	0	-0.221424	46.7279	0	0
183	AGCCCAGCGGTG	chr1	154891325	155114398	+	L10K pre selection R2	pre selection	L10K	d3	R2	haploid	pre selection haploid	10	0.3023525825510817	0.13413934389485105	0.09239983144606723	0.055663143172220875	9.010462895720703e-4	0.19571532316630355	0.04397643831195029	0	0.11751257430269776	0.03859257466132315	0.004491782995777186	0.0071859562297712865	0.008073554067260192	0	0	1	1	0	1	0	1	1	1	1	1	1	1	1	0	0	1.0000224140868053	0	0.398635	52.5148	-1.880335625	-0.7430134313817595
184	AGCCCAGCGGTG	chr1	154963190	155114398	+	L10K pre selection R2	pre selection	L10K	d3	R2	haploid	pre selection haploid	8	0.3216276808920104	0.058323247954817505	0.10455065505360131	0.05165036472696731	0	0.1774365282489799	0.06487709064936611	0	0.14827821095305174	0.051630524638083715	0.0013292859552010794	0.009271934871601557	0.011910666693120119	0	0	1	1	0	1	0	1	1	1	1	1	1	1	1	0	0	1.0000198400888836	0	0.592812	54.049	-0.962844629	-0.7430134313817595
185	AGCCCAGCGGTG	chr1	155022347	155114398	+	L10K pre selection R2	pre selection	L10K	d3	R2	haploid	pre selection haploid	3	0.3783187763438057	0.08925389996958241	0.03697909877026029	0.04785338721592144	0	0.22895754573501934	0.08698344414026854	0	0.10433233389823143	0.008701603441533047	0	0	0.019565028462173555	0	0	1	1	0	1	0	1	1	1	1	1	1	1	0	0	0	1.0000217268500413	0	0.345308	53.8034	-0.795021617	-0.2243177703644576
186	AGCCCAGCGGTG	chr1	155090340	155114398	+	L10K pre selection R2	pre selection	L10K	d3	R2	haploid	pre selection haploid	22	0.21634315640716573	0.2247807473294817	0	0	0	0.4685149008686978	0.0166673594081217	0	0	0	0	0	0.07485764163099048	0	0	0	1	0	1	0	0	0	0	0	0	0	0	0	0	0	1.000041564487302	0	-0.325625	48.5385	0	0
187	AGCCCAGCGGTG	chr1	155093525	155114398	+	L10K pre selection R2	pre selection	L10K	d3	R2	haploid	pre selection haploid	2	0.14750407205135577	0.25907827919900356	0	0	0	0.5083357286576603	0	0	0	0	0	0	0.08627958225543739	0	0	0	1	0	1	0	0	0	0	0	0	0	0	0	0	0	1.0000479064865382	0	-0.313503	47.4316	0	0
188	AGCCCAGCGGTG	chr1	155101127	155114398	+	L10K pre selection R2	pre selection	L10K	d3	R2	haploid	pre selection haploid	1	0.1358499095840868	0.36211573236889694	0	0	0	0.503465943339361	0	0	0	0	0	0	0	0	0	0	0	0	1	0	0	0	0	0	0	0	0	0	0	0	1	0	-0.323866	47.4885	0	0
189	AGCCCAGCGGTG	chr1	155108385	155114398	+	L10K pre selection R2	pre selection	L10K	d3	R2	haploid	pre selection haploid	86	0.13318922514133688	0.3686398403724642	0	0	0	0.49950116395078153	0	0	0	0	0	0	0	0	0	0	0	0	1	0	0	0	0	0	0	0	0	0	0	0	1	0	-0.330924	48.6014	0	0
190	AGCCCAGCGGTG	chr1	155112805	155114398	+	L10K pre selection R2	pre selection	L10K	d3	R2	haploid	pre selection haploid	11	0.12296110414052698	0.12484316185696362	0	0	0	0.7534504391468005	0	0	0	0	0	0	0	0	0	0	0	0	1	0	0	0	0	0	0	0	0	0	0	0	1	0	-0.50252	47.0433	0	0
191	AGCCCAGCGGTG	chr1	155055567	155114398	+	L10K post selection haploid R1	post selection	L10K	d15	R1	haploid	post selection haploid	45	0.29602937177046507	0.09873878161544737	0.040845118302964376	0.044261626325809086	0	0.24501971716072884	0.10548680989937449	0	0.1394309219472396	5.779167799836824e-4	0	0	0.030612591786782703	0	0	1	1	0	1	0	1	1	1	1	1	1	0	0	0	0	1.0000169975523525	0	0.406405	53.602	-0.795021617	-0.2243177703644576
192	AGCCCAGCGGTG	chr1	155088364	155114398	+	L10K post selection haploid R1	post selection	L10K	d15	R1	haploid	post selection haploid	42	0.23975417706932975	0.2077203764163626	0	0	0	0.4690608795851738	0.015402342999807951	0	0	0	0	0	0.06917610908392549	0	0	0	1	0	1	0	0	0	0	0	0	0	0	0	0	0	1.0000384098329171	0	-0.342886	48.7486	0	0
193	AGCCCAGCGGTG	chr1	155105587	155114398	+	L10K post selection haploid R1	post selection	L10K	d15	R1	haploid	post selection haploid	585	0.18338629142078983	0.3633681343622333	0	0	0	0.45449387199273716	0	0	0	0	0	0	0	0	0	0	0	0	1	0	0	0	0	0	0	0	0	0	0	0	1	0	-0.373548	48.4417	0	0
194	AGCCCAGCGGTG	chr1	155096145	155114398	+	L10K post selection haploid R2	post selection	L10K	d15	R2	haploid	post selection haploid	1	0.09877287169935357	0.296263832584639	0	0	0	0.5812972499178263	0	0	0	0	0	0	0.0249808261203024	0	0	0	0	0	1	0	0	0	0	0	0	0	0	0	0	0	1.0000547825134216	0	-0.355866	47.8464	0	0
195	AGCGAGGTTGCG	chr13	111235287	111243938	-	L10K pre selection R1	pre selection	L10K	d3	R1	haploid	pre selection haploid	406	0.13892741562644476	0.8615349052242256	0	0	0	0	0	0	0	0	0	0	0	0	0	0	1	0	1	0	1	0	0	0	0	1	0	0	0	0	1	0	-0.174425	41.7593	0.505931676	-0.38886317885570626
196	AGCGAGGTTGCG	chr13	111235287	111254159	-	L10K pre selection R1	pre selection	L10K	d3	R1	haploid	pre selection haploid	53	0.12743072113601442	0.6824034334763949	0	0	0	0.021247284480474752	0	0	0	0.16960737561595932	0	0	0	0	0	0	1	0	1	0	1	0	0	0	0	1	0	0	0	0	1.000052985746834	0	-0.144992	42.483	0.505931676	-0.38886317885570626
197	AGCGAGGTTGCG	chr13	111235287	111236644	-	L10K pre selection R2	pre selection	L10K	d3	R2	haploid	pre selection haploid	5	0	1	0	0	0	0	0	0	0	0	0	0	0	0	0	0	0	0	1	0	0	0	0	0	0	1	0	0	0	0	1	0	-0.0320413	34.5026	0	0
198	AGCGAGGTTGCG	chr13	111235287	111245152	-	L10K pre selection R2	pre selection	L10K	d3	R2	haploid	pre selection haploid	63	0.12183255625380093	0.7618082302858301	0	0	0	0	0	0	0	0.1168660044597608	0	0	0	0	0	0	1	0	1	0	1	0	0	0	0	1	0	0	0	0	1	0	-0.135033	41.4962	0.505931676	-0.38886317885570626
199	AGCGAGGTTGCG	chr13	111235287	111252381	-	L10K pre selection R2	pre selection	L10K	d3	R2	haploid	pre selection haploid	114	0.11722725943258262	0.6727113190991518	0	0	0	0.023457151213805205	0	0	0	0.1872477332553378	0	0	0	0	0	0	1	0	1	0	1	0	0	0	0	1	0	0	0	0	1.0000584966364434	0	-0.133985	42.1388	0.505931676	-0.38886317885570626
200	AGCGAGGTTGCG	chr13	111235287	111285315	-	L10K pre selection R2	pre selection	L10K	d3	R2	haploid	pre selection haploid	4	0.0840912270882888	0.5541785764256731	0	0	0.02800375782046413	0.012033020847908213	0	0	0.02000839513082412	0.30220472126166825	0	0	0	0	0	0	1	0	1	0	1	0	0	0	0	1	0	0	0	0	1.000019988406724	0	-0.169451	43.881	0.505931676	-0.38886317885570626
201	AGGTAGGGGGCT	chr17	76703788	76961601	+	L10K pre selection R1	pre selection	L10K	d3	R1	haploid	pre selection haploid	113	0.3004724336149317	0.2751247023047623	0.024067738757398746	0.015557727664129955	0.014774217071221889	0.2378730402538264	0.012431442823120545	0.003886522842048919	0.04036243183069965	0.04735584568720085	0.007005050152435477	0.015534455072261397	0.006989535091189773	0	0	1	1	0	1	0	1	1	1	1	1	1	1	1	1	0	1.0000193938265571	0	-0.213543	50.0181	-1.740180011	-2.648539046816188
202	AGGTAGGGGGCT	chr17	76919410	76961601	+	L10K pre selection R1	pre selection	L10K	d3	R1	haploid	pre selection haploid	11	0.6683257489571482	0.2136423966628745	0	0	0	0.09982935153583618	0	0	0	0	0	0	0.018984641638225257	0	0	0	1	0	1	0	1	0	1	0	1	1	1	0	0	0	1.0000237011755784	0	-0.271146	53.5911	-0.133541897	0.01533122745905171
203	AGGTAGGGGGCT	chr17	76931692	76961601	+	L10K pre selection R1	pre selection	L10K	d3	R1	haploid	pre selection haploid	4	0.6190237378803076	0.241123370110331	0	0	0	0.11404212637913741	0	0	0	0	0	0	0.02678034102306921	0	0	0	1	0	1	0	1	0	1	0	1	1	1	0	0	0	1.000033433634236	0	-0.256947	53.3258	-0.133541897	0.01533122745905171
204	AGGTAGGGGGCT	chr17	76934188	76961601	+	L10K pre selection R1	pre selection	L10K	d3	R1	haploid	pre selection haploid	96	0.5843364704165754	0.2630772597942657	0	0	0	0.12442547603414314	0	0	0	0	0	0	0.029218647406434668	0	0	0	1	0	1	0	1	0	1	0	1	1	1	0	0	0	1.0000364777121178	0	-0.251247	53.0653	-0.133541897	0.01533122745905171
205	AGGTAGGGGGCT	chr17	76944732	76961601	+	L10K pre selection R1	pre selection	L10K	d3	R1	haploid	pre selection haploid	203	0.6326022525192649	0.22572614107883818	0	0	0	0.14273858921161825	0	0	0	0	0	0	0	0	0	0	1	0	1	0	1	0	1	0	1	1	1	0	0	0	1.0000592768227623	0	-0.265812	54.8047	-0.133541897	0.01533122745905171
206	AGGTAGGGGGCT	chr17	76945277	76961601	+	L10K pre selection R1	pre selection	L10K	d3	R1	haploid	pre selection haploid	105	0.6203369065849923	0.23326186830015314	0	0	0	0.14750382848392038	0	0	0	0	0	0	0	0	0	0	1	0	1	0	1	0	1	0	1	1	1	0	0	0	1.000061255742726	0	-0.251471	54.7366	-0.133541897	0.01533122745905171
207	AGGTAGGGGGCT	chr17	76959899	76961601	+	L10K pre selection R1	pre selection	L10K	d3	R1	haploid	pre selection haploid	20	0	0.5308279506752789	0	0	0	0.4721080446271286	0	0	0	0	0	0	0	0	0	0	1	0	1	0	0	0	0	0	0	0	1	0	0	0	1	0	-0.375895	46.5805	0	0
208	AGGTAGGGGGCT	chr17	76960346	76961601	+	L10K pre selection R1	pre selection	L10K	d3	R1	haploid	pre selection haploid	17	0	0.47929936305732485	0	0	0	0.5238853503184714	0	0	0	0	0	0	0	0	0	0	0	0	1	0	0	0	0	0	0	0	1	0	0	0	1	0	-0.392278	45.8805	0	0
209	AGGTAGGGGGCT	chr17	76604192	76961601	+	L10K pre selection R2	pre selection	L10K	d3	R2	haploid	pre selection haploid	6	0.29176016339777844	0.28366302006099436	0.020721300467250497	0.01906773733247531	0.011779189166503456	0.23720656948602445	0.009529671805489495	0.011200022383257324	0.03583559497495873	0.03528160935620156	0.010662824207492795	0.011205618197588203	0.005041828712123332	0.0022635068968411627	0.016230659466718894	1	1	0	1	0	1	1	1	1	1	1	1	1	1	0	1.0000195853501581	0	-0.233764	49.6038	-1.740180011	-2.648539046816188
210	AGGTAGGGGGCT	chr17	76779648	76961601	+	L10K pre selection R2	pre selection	L10K	d3	R2	haploid	pre selection haploid	26	0.4201666355232641	0.2753608054783077	0	0.011013772711784298	0.005506886355892149	0.251970278202183	0.009909097903865812	0.005506886355892149	0.0044022115479736635	0.002203853721270211	0.005512382250458907	0	0.009903602009299054	0	0	0	1	0	1	0	1	1	1	1	1	1	1	0	0	0	1.000021983578267	0	-0.34292	51.6066	-0.133541897	0.01533122745905171
211	AGGTAGGGGGCT	chr17	76836708	76961601	+	L10K pre selection R2	pre selection	L10K	d3	R2	haploid	pre selection haploid	29	0.546335292327894	0.23905071500632535	0	0.011217512450558072	0.0032107226928435313	0.1660688263647573	0.012826877191858696	0.008022803337229972	0	0	0	0	0.014428235143401604	0	0	0	1	0	1	0	1	1	1	1	1	1	1	0	0	0	1.0000240203692732	0	-0.311401	53.0701	-0.133541897	0.01533122745905171
212	AGGTAGGGGGCT	chr17	76837743	76961601	+	L10K pre selection R2	pre selection	L10K	d3	R2	haploid	pre selection haploid	2	0.5509006208672765	0.23781073640187633	0	0.011311249081617	0.003237552378107364	0.16232167222406124	0.012934062119022437	0.008089844096916656	0	0	0	0	0.014548801459724365	0	0	0	1	0	1	0	1	1	1	1	1	1	1	0	0	0	1.0000242210901105	0	-0.309548	53.1352	-0.133541897	0.01533122745905171
213	AGGTAGGGGGCT	chr17	76839420	76961601	+	L10K pre selection R2	pre selection	L10K	d3	R2	haploid	pre selection haploid	32	0.5469954657805569	0.2410747900672767	0	0.011302810561293808	0.0032819891637066016	0.1624380023244013	0.013111587631566024	0.008200880653451408	0	0	0	0	0.01474848995760423	0	0	0	1	0	1	0	1	1	1	1	1	1	1	0	0	0	1.0000245535348906	0	-0.304518	53.1192	-0.133541897	0.01533122745905171
214	AGGTAGGGGGCT	chr17	76897446	76961601	+	L10K pre selection R2	pre selection	L10K	d3	R2	haploid	pre selection haploid	10	0.648653282623605	0.20295841386620114	0	0	0	0.12425961718311615	0	0.012485192343662323	0	0	0	0	0.012485192343662323	0	0	0	1	0	1	0	1	0	1	0	1	1	1	0	0	0	1.0000311740133425	0	-0.278678	53.3863	-0.133541897	0.01533122745905171
215	AGGTAGGGGGCT	chr17	76927258	76961601	+	L10K pre selection R2	pre selection	L10K	d3	R2	haploid	pre selection haploid	1	0.5925343582576287	0.2624621476822735	0	0	0	0.12264150943396226	0	0	0	0	0	0	0.023322851153039833	0	0	0	1	0	1	0	1	0	1	0	1	1	1	0	0	0	1.000029117167482	0	-0.275956	53.0105	-0.133541897	0.01533122745905171
216	AGGTAGGGGGCT	chr17	76928450	76961601	+	L10K pre selection R2	pre selection	L10K	d3	R2	haploid	pre selection haploid	4	0.5974601833976834	0.25377051158301156	0	0	0	0.12554295366795368	0	0	0	0	0	0	0.024161438223938222	0	0	0	1	0	1	0	1	0	1	0	1	1	1	0	0	0	1.000030164092664	0	-0.273948	53.0801	-0.133541897	0.01533122745905171
217	AGGTAGGGGGCT	chr17	76931430	76961601	+	L10K pre selection R2	pre selection	L10K	d3	R2	haploid	pre selection haploid	181	0.6223319634097839	0.2390295638340183	0	0	0	0.11305183613946705	0	0	0	0	0	0	0.026547792655442132	0	0	0	1	0	1	0	1	0	1	0	1	1	1	0	0	0	1.0000331433116798	0	-0.259817	53.3247	-0.133541897	0.01533122745905171
218	AGGTAGGGGGCT	chr17	76940780	76961601	+	L10K pre selection R2	pre selection	L10K	d3	R2	haploid	pre selection haploid	48	0.6639611948900201	0.2213524157141485	0	0	0	0.11564691192008453	0	0	0	0	0	0	0	0	0	0	1	0	1	0	1	0	1	0	1	1	1	0	0	0	1.0000480261262126	0	-0.296329	54.7409	-0.133541897	0.01533122745905171
219	AGGTAGGGGGCT	chr17	76947812	76961601	+	L10K pre selection R2	pre selection	L10K	d3	R2	haploid	pre selection haploid	3	0.5505438723712835	0.27614213197969545	0	0	0	0.1746192893401015	0	0	0	0	0	0	0	0	0	0	1	0	1	0	1	0	1	0	1	1	1	0	0	0	1.0000725163161712	0	-0.211547	53.9952	-0.133541897	0.01533122745905171
220	AGGTAGGGGGCT	chr17	76828259	76961601	+	L10K post selection haploid R1	post selection	L10K	d15	R1	haploid	post selection haploid	105	0.5267393113999235	0.24797702166592922	0	0.010506738261476044	0.0030072819720570257	0.179979451489767	0.012014128975649265	0.007514455201997855	0	0	0	0	0.01351402023353307	0	0	0	1	0	1	0	1	1	1	1	1	1	1	0	0	0	1.0000224983688684	0	-0.31784	52.847	-0.133541897	0.01533122745905171
221	AGGTAGGGGGCT	chr17	76956536	76961601	+	L10K post selection haploid R1	post selection	L10K	d15	R1	haploid	post selection haploid	41	0.644492696407422	0.19798657718120805	0	0	0	0.15870509277536518	0	0	0	0	0	0	0	0	0	0	1	0	1	0	0	0	0	0	0	0	1	0	0	0	1	0	-0.403743	53.4255	0	0
222	AGGTAGGGGGCT	chr17	76837744	76961601	+	L10K post selection haploid R2	post selection	L10K	d15	R2	haploid	post selection haploid	6	0.5509050687077137	0.2378126564291366	0	0.011311340405948748	0.003237578517334367	0.16231490900870352	0.012934166545560238	0.00808990941239161	0	0	0	0	0.014548918923283114	0	0	0	1	0	1	0	1	1	1	1	1	1	1	0	0	0	1.0000242212856658	0	-0.309534	53.135	-0.133541897	0.01533122745905171
223	AGGTAGGGGGCT	chr17	76839308	76961601	+	L10K post selection haploid R2	post selection	L10K	d15	R2	haploid	post selection haploid	31	0.5472549757142624	0.24085400755556283	0	0.011455999476670973	0.0032789834333654963	0.1622892374114838	0.013099579701375375	0.008193370075392089	0	0	0	0	0.014734982910036469	0	0	0	1	0	1	0	1	1	1	1	1	1	1	0	0	0	1.00002453104813	0	-0.305261	53.1232	-0.133541897	0.01533122745905171
224	AGGTAGGGGGCT	chr17	76897437	76961601	+	L10K post selection haploid R2	post selection	L10K	d15	R2	haploid	post selection haploid	1	0.6485623003194888	0.20292994623236968	0	0	0	0.12438245149224655	0	0.012483441128340995	0	0	0	0	0.012483441128340995	0	0	0	1	0	1	0	1	0	1	0	1	1	1	0	0	0	1.00003116964077	0	-0.278783	53.3888	-0.133541897	0.01533122745905171
225	AGGTAGGGGGCT	chr17	76960358	76961601	+	L10K post selection haploid R2	post selection	L10K	d15	R2	haploid	post selection haploid	3	0	0.48392282958199356	0	0	0	0.5192926045016077	0	0	0	0	0	0	0	0	0	0	0	0	1	0	0	0	0	0	0	0	1	0	0	0	1	0	-0.399348	45.8085	0	0
226	AGTAGCTCAACG	chr7	157220420	157222248	-	L10K pre selection R1	pre selection	L10K	d3	R1	haploid	pre selection haploid	501	0	0	0	0	0	0	0	0	0	1	0	0	0	0	0	0	0	0	1	0	1	0	0	0	0	1	0	0	0	0	1	0	-0.215314	45.6893	0.016770583	-0.02311209955934863
227	AGTAGCTCAACG	chr7	157220420	157222994	-	L10K pre selection R1	pre selection	L10K	d3	R1	haploid	pre selection haploid	4	0	0	0	0	0	0	0	0	0.07572815533980583	0.9246601941747573	0	0	0	0	0	0	0	0	1	0	1	0	0	0	0	1	0	0	0	0	1	0	-0.240732	46.0995	0.016770583	-0.02311209955934863
228	AGTAGCTCAACG	chr7	157220420	157224109	-	L10K pre selection R1	pre selection	L10K	d3	R1	haploid	pre selection haploid	1	0	0	0	0	0	0	0	0	0.35501355013550134	0.6452574525745257	0	0	0	0	0	0	0	0	1	0	1	0	0	0	0	1	0	0	0	0	1	0	-0.203405	45.0908	0.016770583	-0.02311209955934863
229	AGTAGCTCAACG	chr7	157220420	157225158	-	L10K pre selection R1	pre selection	L10K	d3	R1	haploid	pre selection haploid	189	0	0	0	0	0	0	0	0	0.3802489976788352	0.6205950622494197	0	0	0	0	0	0	0	0	1	0	1	0	0	0	0	1	0	0	0	0	1	0	-0.265621	44.5167	0.016770583	-0.02311209955934863
230	AGTAGCTCAACG	chr7	157220420	157225961	-	L10K pre selection R1	pre selection	L10K	d3	R1	haploid	pre selection haploid	68	0	0	0	0	0	0	0	0	0.32515337423312884	0.675568386863948	0	0	0	0	0	0	0	0	1	0	1	0	0	0	0	1	0	0	0	0	1	0	-0.149596	43.6672	0.016770583	-0.02311209955934863
231	AGTAGCTCAACG	chr7	157220420	157226956	-	L10K pre selection R1	pre selection	L10K	d3	R1	haploid	pre selection haploid	669	0	0	0	0	0	0	0	0	0.27566161847942483	0.7249502830044363	0	0	0	0	0	0	0	0	1	0	1	0	0	0	0	1	0	0	0	0	1	0	-0.245476	42.4357	0.016770583	-0.02311209955934863
232	AGTAGCTCAACG	chr7	157220420	157231132	-	L10K pre selection R1	pre selection	L10K	d3	R1	haploid	pre selection haploid	332	0	0	0	0	0	0.056100065341174274	0	0	0.16820685148884532	0.7762531503780453	0	0	0	0	0	0	0	0	1	0	1	0	0	0	0	1	0	0	0	0	1	0	-0.311355	44.0702	0.016770583	-0.02311209955934863
233	AGTAGCTCAACG	chr7	157220420	157233105	-	L10K pre selection R1	pre selection	L10K	d3	R1	haploid	pre selection haploid	729	0	0	0	0	0	0.04737505912029008	0	0	0.14204635030742552	0.8110515528929528	0	0	0	0	0	0	0	0	1	0	1	0	0	0	0	1	0	0	0	0	1	0	-0.217688	43.7761	0.016770583	-0.02311209955934863
234	AGTAGCTCAACG	chr7	157220420	157235988	-	L10K pre selection R1	pre selection	L10K	d3	R1	haploid	pre selection haploid	26	0	0	0	0	0	0.03860235082535808	0	0	0.11574282227503373	0.8460402081058513	0	0	0	0	0	0	0	0	1	0	1	0	0	0	0	1	0	0	0	0	1	0	-0.212515	42.8263	0.016770583	-0.02311209955934863
235	AGTAGCTCAACG	chr7	157220420	157237940	-	L10K pre selection R1	pre selection	L10K	d3	R1	haploid	pre selection haploid	173	0	0.011471947948176475	0	0	0	0.080018263797728445	0	0	0.10284801095827864	0.8061754466069289	0	0	0	0	0	0	0	0	1	0	1	0	0	0	0	1	0	0	0	0	1	0	-0.159388	42.6941	0.016770583	-0.02311209955934863
236	AGTAGCTCAACG	chr7	157220420	157238988	-	L10K pre selection R1	pre selection	L10K	d3	R1	haploid	pre selection haploid	101	0	0.010824492433625935	0	0	0	0.07550218105444557	0	0	0.12940923043782648	0.7848564812321611	0	0	0	0	0	0	0	0	1	0	1	0	0	0	0	1	0	0	0	0	1	0	-0.161474	42.9556	0.016770583	-0.02311209955934863
237	AGTAGCTCAACG	chr7	157220420	157253525	-	L10K pre selection R1	pre selection	L10K	d3	R1	haploid	pre selection haploid	8	0.06651362290823416	0.09076904488612336	0	0.006071406995710747	0.0302362109587386	0.06660424092309551	0	0	0.14513985380293604	0.5954811816589138	0	0	0	0	0	0	0	0	1	0	1	0	0	0	0	1	0	0	0	0	1.0000302060049537	0	-0.158617	43.4647	0.016770583	-0.02311209955934863
238	AGTAGCTCAACG	chr7	157220420	157257434	-	L10K pre selection R1	pre selection	L10K	d3	R1	haploid	pre selection haploid	76	0.059489396190733485	0.08118330406591923	0	0.005430230987437525	0.027043090638930165	0.059570444414426584	0	0	0.162258543833581	0.6058084560313386	0	0	0	0	0	0	0	0	1	0	1	0	0	0	0	1	0	0	0	0	1.0000270160745643	0	-0.134079	43.4971	0.016770583	-0.02311209955934863
239	AGTAGCTCAACG	chr7	157220420	157258828	-	L10K pre selection R1	pre selection	L10K	d3	R1	haploid	pre selection haploid	10	0.05733031320784191	0.07823687156655992	0	0.005233148480824807	0.02606160014579916	0.057408419901585565	0	0	0.15636960087479496	0.620115077195449	0	0	0	0	0	0	0	0	1	0	1	0	0	0	0	1	0	0	0	0	1.0000260355645811	0	-0.147575	43.555	0.016770583	-0.02311209955934863
240	AGTAGCTCAACG	chr7	157220420	157265706	-	L10K pre selection R1	pre selection	L10K	d3	R1	haploid	pre selection haploid	56	0.04862322520811712	0.06635458299291187	0	0.004438359794201426	0.022103473402963324	0.048689469384149975	0	0	0.15030803541855278	0.660167376951443	0	0	0	0	0	0	0	0	1	0	1	0	0	0	0	1	0	0	0	0	1.0000220813920109	0	-0.25654	43.5057	0.016770583	-0.02311209955934863
241	AGTAGCTCAACG	chr7	157220420	157282343	-	L10K pre selection R1	pre selection	L10K	d3	R1	haploid	pre selection haploid	1	0.2317033783347329	0.06469220334603708	0	0.00972159421226019	0.01616497642271171	0.03560816484723209	0	0	0.1422550222853821	0.5004683160002584	0	0	0	0	0	0	1	0	1	0	1	0	1	0	1	1	1	0	0	0	1.0000161488275952	0	-0.273496	46.3301	0.016770583	-0.02311209955934863
242	AGTAGCTCAACG	chr7	157220420	157287227	-	L10K pre selection R1	pre selection	L10K	d3	R1	haploid	pre selection haploid	12	0.22462878697162017	0.09895521494431804	0	0.00901089689857502	0.014983235540653814	0.057418273260687346	0	0	0.13185546641120824	0.46388157106933303	0	0	0	0	0	0	1	0	1	0	1	0	1	0	1	1	1	0	0	0	1.0000149682672734	0	-0.321354	46.5529	0.016770583	-0.02311209955934863
243	AGTAGCTCAACG	chr7	157220420	157287729	-	L10K pre selection R1	pre selection	L10K	d3	R1	haploid	pre selection haploid	2	0.22785618778784728	0.09821720398157778	0	0.008943693359084832	0.014871490120338731	0.05956024364878918	0	0	0.1308720843856782	0.4604219283910266	0	0	0	0	0	0	1	0	1	0	1	0	1	0	1	1	1	0	0	0	1.0000148566334868	0	-0.325271	46.6259	0.016770583	-0.02311209955934863
244	AGTAGCTCAACG	chr7	157220420	157299155	-	L10K pre selection R1	pre selection	L10K	d3	R1	haploid	pre selection haploid	13	0.28972769762243444	0.09415007112375534	0	0.007645803698435277	0.012713371266002844	0.09103840682788052	0	0	0.11188020727494412	0.3936064824222719	0	0	0	0	0	0	1	0	1	0	1	0	1	0	1	1	1	0	0	0	1.0000127006705954	0	-0.392349	47.9685	0.016770583	-0.02311209955934863
245	AGTAGCTCAACG	chr7	157220420	157329727	-	L10K pre selection R1	pre selection	L10K	d3	R1	haploid	pre selection haploid	2	0.27213927617374756	0.1173564606433198	0	0.011005598858272039	0.009157609690050134	0.2125279028067479	0	0.01464668642734292	0.08058879496468693	0.2835199619424013	0	0	0	0	0	0	1	0	1	0	1	0	1	0	1	1	1	0	0	0	1.0000182969224576	0	-0.552778	48.4963	0.016770583	-0.02311209955934863
246	AGTAGCTCAACG	chr7	157220420	157332308	-	L10K pre selection R1	pre selection	L10K	d3	R1	haploid	pre selection haploid	379	0.26651413454405704	0.12539212969997052	0	0.010751727158165683	0.008946366488216	0.21933344654076808	0	0.014308823923710105	0.07872981258211263	0.2769798639723297	0	0	0	0	0	0	1	0	1	0	1	0	1	0	1	1	1	0	0	0	1.0000178748581183	0	-0.557013	48.3964	0.016770583	-0.02311209955934863
247	AGTAGCTCAACG	chr7	157220420	157348462	-	L10K pre selection R1	pre selection	L10K	d3	R1	haploid	pre selection haploid	101	0.23759205891770732	0.14135876229079294	0.01875151316354662	0.014096826847231009	0.010957256546628867	0.2440039674171958	0	0.012503612067820967	0.06879720094030911	0.24360566372234327	0	0.0015697851503010708	0.007817686246026726	0	0	0	1	0	1	0	1	0	1	1	1	1	1	0	0	0	1.0000156197527392	0	-0.568266	48.3457	-0.526231912	-0.3526655097860649
248	AGTAGCTCAACG	chr7	157220420	157381959	-	L10K pre selection R1	pre selection	L10K	d3	R1	haploid	pre selection haploid	799	0.1970162188931534	0.16346415748421445	0.014863191779125913	0.011173703107589451	0.012405596137179646	0.21077132598737155	0	0.009910857991828649	0.08054970905039	0.28596013371301227	0.007434691098180017	0.0012442738640584376	0.006196607651355701	0	0	0	1	0	1	0	1	1	1	1	1	1	1	0	0	0	1.0000185712517025	0	-0.547683	47.7435	-0.526231912	-0.3526655097860649
249	AGTAGCTCAACG	chr7	157220420	157505113	-	L10K pre selection R1	pre selection	L10K	d3	R1	haploid	pre selection haploid	1	0.29384180910029717	0.21179582288351703	0.008433616444322676	0.006340140642233416	0.007039136757360534	0.18084680393685854	0.0028170597202610524	0.018974758863903	0.063980976065530007	0.18967031268660386	0.004218564493807386	7.060212017113111e-4	0.012353614758301896	0	0	1	1	0	1	0	1	1	1	1	1	1	1	0	0	0	1.0000210752597525	0	-0.54585	49.4525	-0.526231912	-0.3526655097860649
250	AGTAGCTCAACG	chr7	157220420	157519215	-	L10K pre selection R1	pre selection	L10K	d3	R1	haploid	pre selection haploid	7	0.2994384128301584	0.2071681013132706	0.008035582805660049	0.006040910855567009	0.006706917093937	0.18437328478292883	0.002684105543581574	0.018079224621480875	0.060961324783464305	0.1807186173844362	0.004019464785338492	6.726997684038608e-4	0.022102036171836304	0	0	1	1	0	1	0	1	1	1	1	1	1	1	0	0	0	1.0000200805901016	0	-0.53694	49.4312	-0.526231912	-0.3526655097860649
251	AGTAGCTCAACG	chr7	157220420	157675745	-	L10K pre selection R1	pre selection	L10K	d3	R1	haploid	pre selection haploid	53	0.3598432771245218	0.2739948959646495	0.005273144955482445	0.0044056346441889984	0.004401242186916627	0.14345106582975714	0.0017613753662211252	0.012744714775787019	0.04220272947294905	0.11859195389676846	0.003957604002407067	4.4144195587337426e-4	0.014503893913371958	4.4144195587337426e-4	0.014936550954700588	1	1	0	1	0	1	1	1	1	1	1	1	1	0	0	0.8336620355525491	0.16635773050517652	-0.611141	50.281	-0.526231912	-0.3526655097860649
252	AGTAGCTCAACG	chr7	157220420	157222146	-	L10K pre selection R2	pre selection	L10K	d3	R2	haploid	pre selection haploid	13	0	0	0	0	0	0	0	0	0	1	0	0	0	0	0	0	0	0	1	0	1	0	0	0	0	1	0	0	0	0	1	0	-0.203763	46.3268	0.016770583	-0.02311209955934863
253	AGTAGCTCAACG	chr7	157220420	157229140	-	L10K pre selection R2	pre selection	L10K	d3	R2	haploid	pre selection haploid	91	0	0	0	0	0	0.06891411535374384	0	0	0.20662768031189083	0.7251461988304093	0	0	0	0	0	0	0	0	1	0	1	0	0	0	0	1	0	0	0	0	1	0	-0.317561	43.1995	0.016770583	-0.02311209955934863
254	AGTAGCTCAACG	chr7	157220420	157232930	-	L10K pre selection R2	pre selection	L10K	d3	R2	haploid	pre selection haploid	1	0	0	0	0	0	0.04803772680041563	0	0	0.14403325073934936	0.8084086004316202	0	0	0	0	0	0	0	0	1	0	1	0	0	0	0	1	0	0	0	0	1	0	-0.217119	43.773	0.016770583	-0.02311209955934863
255	AGTAGCTCAACG	chr7	157220420	157234348	-	L10K pre selection R2	pre selection	L10K	d3	R2	haploid	pre selection haploid	428	0	0	0	0	0	0.043147390336707586	0	0	0.1293703783473329	0.8279129872926987	0	0	0	0	0	0	0	0	1	0	1	0	0	0	0	1	0	0	0	0	1	0	-0.212065	43.3099	0.016770583	-0.02311209955934863
256	AGTAGCTCAACG	chr7	157220420	157235130	-	L10K pre selection R2	pre selection	L10K	d3	R2	haploid	pre selection haploid	11	0	0	0	0	0	0.040853782883556525	0	0	0.12249337230643736	0.8370607028753994	0	0	0	0	0	0	0	0	1	0	1	0	0	0	0	1	0	0	0	0	1	0	-0.22172	43.4262	0.016770583	-0.02311209955934863
257	AGTAGCTCAACG	chr7	157220420	157242084	-	L10K pre selection R2	pre selection	L10K	d3	R2	haploid	pre selection haploid	19	0.03697207477498269	0.05017309023771059	0	0	0	0.0739903069466882	0	0	0.11091622432494808	0.7286406646665128	0	0	0	0	0	0	0	0	1	0	1	0	0	0	0	1	0	0	0	0	1	0	-0.179437	43.5543	0.016770583	-0.02311209955934863
258	AGTAGCTCAACG	chr7	157220420	157250885	-	L10K pre selection R2	pre selection	L10K	d3	R2	haploid	pre selection haploid	612	0.07227729271975317	0.09863454342545788	0	0.006597518545263572	0.03285629882491958	0.07237576314580188	0	0	0.15394209938948336	0.5641698943084094	0	0	0	0	0	0	0	0	1	0	1	0	0	0	0	1	0	0	0	0	1.0000328234753495	0	-0.132552	43.9357	0.016770583	-0.02311209955934863
259	AGTAGCTCAACG	chr7	157220420	157251555	-	L10K pre selection R2	pre selection	L10K	d3	R2	haploid	pre selection haploid	6	0.07072199383350462	0.09651207605344296	0	0.006455549845837616	0.03214928057553957	0.07081834532374101	0	0	0.15432297019527236	0.5698869475847893	0	0	0	0	0	0	0	0	1	0	1	0	0	0	0	1	0	0	0	0	1.0000321171634121	0	-0.142043	43.7257	0.016770583	-0.02311209955934863
260	AGTAGCTCAACG	chr7	157220420	157259365	-	L10K pre selection R2	pre selection	L10K	d3	R2	haploid	pre selection haploid	97	0.05653982437220767	0.07715811636625071	0	0.0051609921429671855	0.025702254403533097	0.056616854105684795	0	0	0.1542135264211986	0.6253530529451035	0	0	0	0	0	0	0	0	1	0	1	0	0	0	0	1	0	0	0	0	1.0000256765778257	0	-0.154236	43.5614	0.016770583	-0.02311209955934863
261	AGTAGCTCAACG	chr7	157220420	157279017	-	L10K pre selection R2	pre selection	L10K	d3	R2	haploid	pre selection haploid	29	0.18809515683129116	0.06836410799003378	0	0.010273388170244719	0.017082494283081333	0.03762927062357077	0	0	0.15032936277688658	0.5288747056213523	0	0	0	0	0	0	1	0	1	0	1	0	1	0	1	1	0	0	0	0	1.0000170654288543	0	-0.267392	45.2279	0.016770583	-0.02311209955934863
262	AGTAGCTCAACG	chr7	157220420	157280678	-	L10K pre selection R2	pre selection	L10K	d3	R2	haploid	pre selection haploid	1	0.2104747838497154	0.06647969597902388	0	0.009990208931445924	0.01661162647903218	0.03659204434192403	0	0	0.14618563202177268	0.5142966195920942	0	0	0	0	0	0	1	0	1	0	1	0	1	0	1	1	0	0	0	0	1.0000165950314477	0	-0.265576	45.9232	0.016770583	-0.02311209955934863
263	AGTAGCTCAACG	chr7	157220420	157282404	-	L10K pre selection R2	pre selection	L10K	d3	R2	haploid	pre selection haploid	41	0.23245946599983866	0.06462853916270066	0	0.00971202710333145	0.016149068322981366	0.03557312252964427	0	0	0.14211502782931354	0.4999758005969186	0	0	0	0	0	0	1	0	1	0	1	0	1	0	1	1	1	0	0	0	1.0000161329353876	0	-0.27392	46.3497	0.016770583	-0.02311209955934863
264	AGTAGCTCAACG	chr7	157220420	157349203	-	L10K pre selection R2	pre selection	L10K	d3	R2	haploid	pre selection haploid	33	0.2362249968940241	0.14629922971797737	0.018643620325506274	0.014015716238041993	0.010894210460926822	0.24260001242390358	0	0.012431668530252205	0.06840135420549137	0.24220400049695615	0	0.0015607528885575848	0.007772704683811653	0	0	0	1	0	1	0	1	0	1	1	1	1	1	0	0	0	1.0000155298794882	0	-0.566026	48.3331	-0.526231912	-0.3526655097860649
265	AGTAGCTCAACG	chr7	157220420	157370232	-	L10K pre selection R2	pre selection	L10K	d3	R2	haploid	pre selection haploid	67	0.20708483242442244	0.14980675909300262	0.01602664655270237	0.012048353614172334	0.013376676256399645	0.22726999659575603	0	0.010686656031185545	0.08017328269242321	0.27651138419229304	0	0.0013416726185311021	0.006681663140047926	0	0	0	1	0	1	0	1	1	1	1	1	1	1	0	0	0	1.0000200249644557	0	-0.545903	47.9207	-0.526231912	-0.3526655097860649
266	AGTAGCTCAACG	chr7	157220420	157371762	-	L10K pre selection R2	pre selection	L10K	d3	R2	haploid	pre selection haploid	111	0.2049913111277033	0.14829228969955663	0.015864625387365123	0.011926550947186193	0.013241444929729158	0.2249724136563964	0	0.010578619427393405	0.07936277198152542	0.28382548251323153	0	0.0013281089974428947	0.0066141149574146145	0	0	0	1	0	1	0	1	1	1	1	1	1	1	0	0	0	1.00001982252235	0	-0.544855	47.8892	-0.526231912	-0.3526655097860649
267	AGTAGCTCAACG	chr7	157220420	157466187	-	L10K pre selection R2	pre selection	L10K	d3	R2	haploid	pre selection haploid	23	0.2833729370788711	0.1874979655610169	0.009769375996875102	0.007344324729012727	0.008154031444288922	0.18013736532013933	0.003263240128902054	0.014603203020735003	0.07411461215455226	0.2197112724195176	0.004886722437420657	8.178444712086195e-4	0.007332118095114091	0	0	1	1	0	1	0	1	1	1	1	1	1	1	0	0	0	1.000020344389831	0	-0.542306	49.1125	-0.526231912	-0.3526655097860649
268	AGTAGCTCAACG	chr7	157220420	157678884	-	L10K pre selection R2	pre selection	L10K	d3	R2	haploid	pre selection haploid	4	0.3605531501859466	0.2757942263858746	0.0052370409954958395	0.004375470319435508	0.0043711079362655815	0.14246889075501948	0.001749315651140218	0.012657454767539506	0.04191377749664642	0.1177799832048248	0.003930507236103083	4.384195085775359e-4	0.014404589227094762	4.384195085775359e-4	0.014834283969332446	1	1	0	1	0	1	1	1	1	1	1	1	1	0	0	0.8279541513528841	0.1720654793713806	-0.611397	50.2843	-0.526231912	-0.3526655097860649
269	AGTAGCTCAACG	chr7	157220420	157223596	-	L10K post selection haploid R1	post selection	L10K	d15	R1	haploid	post selection haploid	3	0	0	0	0	0	0	0	0	0.2508655964746616	0.7494491658797607	0	0	0	0	0	0	0	0	1	0	1	0	0	0	0	1	0	0	0	0	1	0	-0.180781	44.937	0.016770583	-0.02311209955934863
270	AGTAGCTCAACG	chr7	157220420	157234991	-	L10K post selection haploid R1	post selection	L10K	d15	R1	haploid	post selection haploid	241	0	0	0	0	0	0.041243480647817736	0	0	0.12366181718363986	0.8355064507274225	0	0	0	0	0	0	0	0	1	0	1	0	0	0	0	1	0	0	0	0	1	0	-0.222615	43.3505	0.016770583	-0.02311209955934863
271	AGTAGCTCAACG	chr7	157220420	157236594	-	L10K post selection haploid R1	post selection	L10K	d15	R1	haploid	post selection haploid	186	0	0.01205564142194745	0	0	0	0.03715610510046368	0	0	0.1114064914992272	0.8398145285935085	0	0	0	0	0	0	0	0	1	0	1	0	0	0	0	1	0	0	0	0	1	0	-0.133043	42.436	0.016770583	-0.02311209955934863
272	AGTAGCTCAACG	chr7	157220420	157236966	-	L10K post selection haploid R1	post selection	L10K	d15	R1	haploid	post selection haploid	12	0	0.012147217018190609	0	0	0	0.05850003021695776	0	0	0.10890191575512177	0.820934308333837	0	0	0	0	0	0	0	0	1	0	1	0	0	0	0	1	0	0	0	0	1	0	-0.143483	42.5033	0.016770583	-0.02311209955934863
273	AGTAGCTCAACG	chr7	157220420	157237435	-	L10K post selection haploid R1	post selection	L10K	d15	R1	haploid	post selection haploid	1	0	0.01181241184767278	0	0	0	0.08239304184297132	0	0	0.10590032910202163	0.8004231311706629	0	0	0	0	0	0	0	0	1	0	1	0	0	0	0	1	0	0	0	0	1	0	-0.151587	42.7623	0.016770583	-0.02311209955934863
274	AGTAGCTCAACG	chr7	157220420	157240437	-	L10K post selection haploid R1	post selection	L10K	d15	R1	haploid	post selection haploid	12	0	0.011939254670796283	0	0	0	0.08007792986312319	0	0	0.12004196223398941	0.7885902687581177	0	0	0	0	0	0	0	0	1	0	1	0	0	0	0	1	0	0	0	0	1	0	-0.167994	43.2402	0.016770583	-0.02311209955934863
275	AGTAGCTCAACG	chr7	157220420	157324284	-	L10K post selection haploid R1	post selection	L10K	d15	R1	haploid	post selection haploid	3	0.28130746642276033	0.11384970875655899	0	0.011582342463775092	0.009637510229624995	0.18593366389062727	0	0.015414239637991625	0.0848120155971694	0.2983777018244837	0	0	0	0	0	0	1	0	1	0	1	0	1	0	1	1	1	0	0	0	1.0000192557646945	0	-0.543591	48.477	0.016770583	-0.02311209955934863
276	AGTAGCTCAACG	chr7	157220420	157332327	-	L10K post selection haploid R1	post selection	L10K	d15	R1	haploid	post selection haploid	869	0.2664688851556636	0.12537084033313078	0	0.010749901704971941	0.008944847553347393	0.21946598992029168	0	0.014306394538370805	0.0787164456517854	0.27693283768810095	0	0	0	0	0	0	1	0	1	0	1	0	1	0	1	1	1	0	0	0	1.0000178718232835	0	-0.557039	48.3988	0.016770583	-0.02311209955934863
277	AGTAGCTCAACG	chr7	157220420	157427150	-	L10K post selection haploid R1	post selection	L10K	d15	R1	haploid	post selection haploid	12	0.26209421905761593	0.16087089019063422	0.011614126570277317	0.008731153044294277	0.009693756620922842	0.17924742781682476	0	0.00774436344815243	0.08810966908688102	0.26119933633562453	0.0058094818870899866	9.722779844338779e-4	0.0048420411065587645	0	0	0	1	0	1	0	1	1	1	1	1	1	1	0	0	0	1.0000193488156106	0	-0.533989	48.6427	-0.526231912	-0.3526655097860649
278	AGTAGCTCAACG	chr7	157220420	157437652	-	L10K post selection haploid R1	post selection	L10K	d15	R1	haploid	post selection haploid	3	0.27913346498920516	0.1607260407028398	0.011052648538665857	0.008309050650683828	0.009225117730731518	0.1751989798971611	0.0027666146487872467	0.007369966809830919	0.08385005961341048	0.2485718099920362	0.00552862594541345	9.252737843697781e-4	0.008295240594200696	0	0	1	1	0	1	0	1	1	1	1	1	1	1	0	0	0	1.0000184134086443	0	-0.550425	48.8967	-0.526231912	-0.3526655097860649
279	AGTAGCTCAACG	chr7	157220420	157227794	-	L10K post selection haploid R2	post selection	L10K	d15	R2	haploid	post selection haploid	903	0	0	0	0	0	0.08067796610169492	0	0	0.24433898305084745	0.6756610169491526	0	0	0	0	0	0	0	0	1	0	1	0	0	0	0	1	0	0	0	0	1	0	-0.286692	42.9292	0.016770583	-0.02311209955934863
280	AGTAGCTCAACG	chr7	157220420	157234227	-	L10K post selection haploid R2	post selection	L10K	d15	R2	haploid	post selection haploid	4	0	0	0	0	0	0.04352549246813441	0	0	0.13050405561993048	0.8264049826187717	0	0	0	0	0	0	0	0	1	0	1	0	0	0	0	1	0	0	0	0	1	0	-0.213321	43.3939	0.016770583	-0.02311209955934863
281	AGTAGCTCAACG	chr7	157220420	157282692	-	L10K post selection haploid R2	post selection	L10K	d15	R2	haploid	post selection haploid	303	0.23453181956867342	0.06582306938801728	0	0.009667110946959356	0.01607438215599056	0.03540860404990927	0	0	0.14145777463748335	0.49766351388242097	0	0	0	0	0	0	1	0	1	0	1	0	1	0	1	1	1	0	0	0	1.0000160583238322	0	-0.278576	46.4286	0.016770583	-0.02311209955934863
282	AGTAGCTCAACG	chr7	157220420	157466169	-	L10K post selection haploid R2	post selection	L10K	d15	R2	haploid	post selection haploid	1	0.2833936927772126	0.1875116988809766	0.009770091556459817	0.0073448626653102745	0.008154628687690743	0.1801505595116989	0.0032634791454730417	0.014531027466937945	0.07412004069175993	0.21972736520854527	0.004887080366225839	8.179043743641913e-4	0.00733265513733469	0	0	1	1	0	1	0	1	1	1	1	1	1	1	0	0	0	1.0000203458799592	0	-0.542261	49.1105	-0.526231912	-0.3526655097860649
283	AGTCGAGTACAG	chr12	85299456	85301259	-	L10K pre selection R1	pre selection	L10K	d3	R1	haploid	pre selection haploid	231	0	0	0	0	0	0	0	0	0	0	0	0	0	0	1	0	0	1	0	1	1	0	0	0	0	1	0	0	0	0	0	1.0005543237250554	0.594883	31.2923	0.235015963	-0.00242737852866185
284	AGTCGAGTACAG	chr12	85299456	85302812	-	L10K pre selection R1	pre selection	L10K	d3	R1	haploid	pre selection haploid	1	0	0	0	0	0	0	0	0	0	0	0	0	0	0	1	0	0	1	0	1	1	0	1	0	1	1	0	0	0	0	0	1.0002978850163837	1.60027	33.3135	0.235015963	-0.00242737852866185
285	AGTCGAGTACAG	chr12	85299456	85306965	-	L10K pre selection R1	pre selection	L10K	d3	R1	haploid	pre selection haploid	99	0	0	0	0	0	0	0	0	0	0	0	0	0	0.05339547270306258	0.9468708388814914	0	0	1	0	1	1	0	1	0	1	1	0	0	0	0	0	1.000133155792277	0.869882	31.9883	0.235015963	-0.00242737852866185
286	AGTCGAGTACAG	chr12	85299456	85309728	-	L10K pre selection R1	pre selection	L10K	d3	R1	haploid	pre selection haploid	1	0	0	0	0	0	0	0	0	0	0	0	0	0	0.039034361919595056	0.9611603231772607	0	0	1	0	1	1	0	1	0	1	1	0	0	0	0	0	1.0000973425484279	1.05471	32.4085	0.235015963	-0.00242737852866185
287	AGTCGAGTACAG	chr12	85299456	85310864	-	L10K pre selection R1	pre selection	L10K	d3	R1	haploid	pre selection haploid	132	0	0	0	0	0	0	0	0	0	0	0	0	0	0.03514769041984398	0.9650276097817513	0	0	1	0	1	1	0	1	0	1	1	0	0	0	0	0	1.0000876501007976	0.960618	32.4299	0.235015963	-0.00242737852866185
288	AGTCGAGTACAG	chr12	85299456	85326279	-	L10K pre selection R1	pre selection	L10K	d3	R1	haploid	pre selection haploid	376	0	0.1196316731285416	0	0	0	0.11213838353713093	0	0	0	0	0.007493289591410677	0.014949299135102893	0	0.03288100208768267	0.7138383537130928	0	0	1	0	1	1	0	1	0	1	1	1	0	0	0	0	1.0000372800477184	0.464273	35.5702	0.235015963	-0.00242737852866185
289	AGTCGAGTACAG	chr12	85299456	85335685	-	L10K pre selection R1	pre selection	L10K	d3	R1	haploid	pre selection haploid	55	0	0.08857300579630141	0	0	0	0.08302511730609992	0	0	0	0	0.0055478884902014905	0.011068175545128347	0.1459011868617168	0.03320452663538504	0.6334253381175821	0	0	1	0	1	1	0	1	0	1	1	1	0	0	0	0	1.0000276014352747	0.417607	35.1956	0.235015963	-0.00242737852866185
290	AGTCGAGTACAG	chr12	85299456	85347429	-	L10K pre selection R1	pre selection	L10K	d3	R1	haploid	pre selection haploid	4	0	0.06689039896610664	0	0	0	0.06270062950764997	0	0	0	0	0.004189769458456664	0.008358694292741902	0.12508858965272857	0.04179347146370951	0.6916454746320924	0	0	1	0	1	1	0	1	0	1	1	1	0	0	0	0	1.0000208446241714	0.338414	35.1769	0.235015963	-0.00242737852866185
291	AGTCGAGTACAG	chr12	85299456	85363355	-	L10K pre selection R1	pre selection	L10K	d3	R1	haploid	pre selection haploid	205	0.012535211267605633	0.055805946791862286	0	0	0	0.047073552425665105	0	0	0	0	0.025070422535211266	0.006275430359937402	0.1941001564945227	0.03137715179968701	0.6283881064162754	0	0	1	0	1	1	0	1	0	1	1	1	0	0	0	0	1.0000312989045383	0.27962	34.8347	0.235015963	-0.00242737852866185
292	AGTCGAGTACAG	chr12	85299456	85369036	-	L10K pre selection R1	pre selection	L10K	d3	R1	haploid	pre selection haploid	1	0.011511763268708411	0.12090944366996738	0	0	0	0.05188197927595177	0	0	0	0	0.023023526537416822	0.005763067504060016	0.17825268392233512	0.0317040571420359	0.5776145786924591	0	0	1	0	1	1	0	1	0	1	1	1	0	0	0	0	1.0000287434788233	0.262405	34.9641	0.235015963	-0.00242737852866185
293	AGTCGAGTACAG	chr12	85299456	85378061	-	L10K pre selection R1	pre selection	L10K	d3	R1	haploid	pre selection haploid	8	0.010190061827341425	0.10702745337506042	0	0	0	0.045925247436582446	0	0	0	0	0.02038012365468285	0.005101391751265807	0.15778693738391472	0.02806401546955703	0.626109966160344	0	0	1	0	1	1	0	1	0	1	1	1	0	0	0	0	1.0000254433503803	0.247058	34.6777	0.235015963	-0.00242737852866185
294	AGTCGAGTACAG	chr12	85299456	85404299	-	L10K pre selection R1	pre selection	L10K	d3	R1	haploid	pre selection haploid	201	0.007639922170081264	0.08024302773644652	0	0	0	0.034432108656670866	0	0	0	0	0.015279844340162527	0.0038247300751592843	0.12212429895845256	0.032524512609209875	0.7044561443668689	0	0	1	0	1	1	0	1	0	1	1	1	0	0	0	0	1.000028613940712	0.221081	34.5143	0.235015963	-0.00242737852866185
295	AGTCGAGTACAG	chr12	85299456	85404730	-	L10K pre selection R1	pre selection	L10K	d3	R1	haploid	pre selection haploid	1	0.007608644027546901	0.07991450961766801	0	0	0	0.03429114224649727	0	0	0	0	0.015217288055093802	0.0038090714794585608	0.12162431726430777	0.0323913559724531	0.7056661125623367	0	0	1	0	1	1	0	1	0	1	1	1	0	0	0	0	1.0000284967941107	0.219461	34.5346	0.235015963	-0.00242737852866185
296	AGTCGAGTACAG	chr12	85299456	85449151	-	L10K pre selection R1	pre selection	L10K	d3	R1	haploid	pre selection haploid	99	0.0053508443779392905	0.05620056648140231	0	0	0	0.024115540829414278	0	0	0	0	0.010701688755878581	0.0026787622915775975	0.23118854211201367	0.049540401881145786	0.6206979478409577	1	0	1	0	1	1	0	1	0	1	1	1	0	0	0	0	1.0000200406156476	0.244812	34.811	0.235015963	-0.00242737852866185
297	AGTCGAGTACAG	chr12	85299456	85480709	-	L10K pre selection R1	pre selection	L10K	d3	R1	haploid	pre selection haploid	5	0.005528153861432024	0.046415527381464684	0	0	0	0.01991680183609741	0.004419212817372307	0.0011089410440597173	0	0	0.008838425634744613	0.002212364968497247	0.23398104317697815	0.04312732408664085	0.6348880576428658	1	0	1	0	1	1	0	1	0	1	1	1	0	0	0	0	1.0000220684784888	0.194968	35.0093	0.235015963	-0.00242737852866185
298	AGTCGAGTACAG	chr12	85299456	85499330	-	L10K pre selection R1	pre selection	L10K	d3	R1	haploid	pre selection haploid	359	0.005013133208255159	0.04209130706691682	0	0	0	0.018061288305190746	0.0040075046904315195	0.0010056285178236398	0	0	0.008015009380863039	0.002006253908692933	0.21218261413383366	0.04111569731081926	0.6669068167604753	1	0	1	0	1	1	0	1	0	1	1	1	0	0	0	0	1.0000200125078174	0.175411	34.888	0.235015963	-0.00242737852866185
299	AGTCGAGTACAG	chr12	85299456	85576337	-	L10K pre selection R1	pre selection	L10K	d3	R1	haploid	pre selection haploid	4	0.0036188701324029733	0.030384784854197818	0	0	0	0.013038045087799134	0.002892929117819143	7.259410145838299e-4	0	0	0.010845775456692743	0.0014482703823289343	0.17195772928539957	0.046326594000332275	0.7191294486459936	1	0	1	0	1	1	0	1	0	1	1	1	0	0	0	0	1.0000216698810322	0.120892	34.7625	0.235015963	-0.00242737852866185
300	AGTCGAGTACAG	chr12	85299456	85615491	-	L10K pre selection R1	pre selection	L10K	d3	R1	haploid	pre selection haploid	46	0.003170524876912757	0.026620385019428167	0	0	0	0.01142274930704097	0.0025345213836398383	6.360034932729183e-4	0	0	0.013302282018504221	0.0012688427900618916	0.16332000151881432	0.045032844359503346	0.7330557278284753	1	0	1	0	1	1	0	1	0	1	1	1	0	0	0	0	1.0000221493753876	0.104186	34.731	0.235015963	-0.00242737852866185
301	AGTCGAGTACAG	chr12	85299456	85690363	-	L10K pre selection R1	pre selection	L10K	d3	R1	haploid	pre selection haploid	34	0.0035890797834784655	0.02612891012719105	0	0.0010258168162329754	0	0.010260726309003654	0.0020490754857920533	5.141874814534366e-4	0	0	0.01629795245940221	0.0010258168162329754	0.1356227040633602	0.047179899106695185	0.7566869954055686	1	0	1	0	1	1	0	1	0	1	1	1	0	0	0	0	1.0000204651733913	0.0757481	34.9663	0.235015963	-0.00242737852866185
302	AGTCGAGTACAG	chr12	85299456	85301181	-	L10K pre selection R2	pre selection	L10K	d3	R2	haploid	pre selection haploid	1	0	0	0	0	0	0	0	0	0	0	0	0	0	0	1	0	0	1	0	1	1	0	0	0	0	1	0	0	0	0	0	1.0005793742757823	0.402036	30.5739	0.235015963	-0.00242737852866185
303	AGTCGAGTACAG	chr12	85299456	85302772	-	L10K pre selection R2	pre selection	L10K	d3	R2	haploid	pre selection haploid	543	0	0	0	0	0	0	0	0	0	0	0	0	0	0	1	0	0	1	0	1	1	0	1	0	1	1	0	0	0	0	0	1.0003014772384684	1.6096	33.269	0.235015963	-0.00242737852866185
304	AGTCGAGTACAG	chr12	85299456	85314333	-	L10K pre selection R2	pre selection	L10K	d3	R2	haploid	pre selection haploid	121	0	0.07635434870278263	0	0	0	0.0807904288210781	0	0	0	0	0	0	0	0.026952547385401263	0.8163731684366178	0	0	1	0	1	1	0	1	0	1	1	0	0	0	0	0	1.0000672133351256	0.734246	33.6479	0.235015963	-0.00242737852866185
305	AGTCGAGTACAG	chr12	85299456	85320691	-	L10K pre selection R2	pre selection	L10K	d3	R2	haploid	pre selection haploid	1	0	0.1511113203993219	0	0	0	0.14164626106611414	0	0	0	0	0.00946505933320776	0.018883028818986628	0	0.037766057637973256	0.6422584290826898	0	0	1	0	1	1	0	1	0	1	1	1	0	0	0	0	1.000047089847429	0.410428	35.7099	0.235015963	-0.00242737852866185
306	AGTCGAGTACAG	chr12	85299456	85323173	-	L10K pre selection R2	pre selection	L10K	d3	R2	haploid	pre selection haploid	163	0	0.13529808584197656	0	0	0	0.1268235095707901	0	0	0	0	0.00847457627118644	0.016906990471371952	0	0.033813980942743904	0.6796947466059533	0	0	1	0	1	1	0	1	0	1	1	1	0	0	0	0	1.000042162071001	0.407135	35.6158	0.235015963	-0.00242737852866185
307	AGTCGAGTACAG	chr12	85299456	85359650	-	L10K pre selection R2	pre selection	L10K	d3	R2	haploid	pre selection haploid	43	0	0.053310075587673394	0	0	0	0.04997092781792508	0	0	0	0	0.026613506105158235	0.006661682864025251	0.1636846914195531	0.03330841432012625	0.6670653708779799	0	0	1	0	1	1	0	1	0	1	1	1	0	0	0	0	1.0000332253509427	0.296307	34.7975	0.235015963	-0.00242737852866185
308	AGTCGAGTACAG	chr12	85299456	85414242	-	L10K pre selection R2	pre selection	L10K	d3	R2	haploid	pre selection haploid	10	0.006978142124108131	0.07329227177293596	0	0	0	0.03144955439204788	0	0	0	0	0.013956284248216261	0.0034934269560141827	0.12064083911941248	0.033200623764015086	0.7175115648984641	0	0	1	0	1	1	0	1	0	1	1	1	0	0	0	0	1.0000261353637607	0.239365	34.4732	0.235015963	-0.00242737852866185
309	AGTCGAGTACAG	chr12	85299456	85430514	-	L10K pre selection R2	pre selection	L10K	d3	R2	haploid	pre selection haploid	27	0.006111751196026217	0.06419246293654003	0	0	0	0.02754484621430043	0	0	0	0	0.012223502392052435	0.0030596906736660586	0.22132779893025278	0.03759375548417125	0.6284268917052626	0	0	1	0	1	1	0	1	0	1	1	1	0	0	0	0	1.0000228904539177	0.278486	34.6114	0.235015963	-0.00242737852866185
310	AGTCGAGTACAG	chr12	85299456	85467773	-	L10K pre selection R2	pre selection	L10K	d3	R2	haploid	pre selection haploid	6	0.004758849320928243	0.04998277070782685	0	0	0	0.021447498187953756	0	0	0	0	0.009517698641856486	0.0023823952280801817	0.2197150631542675	0.04644185410948324	0.6461935146567807	1	0	1	0	1	1	0	1	0	1	1	1	0	0	0	0	1.0000237645409285	0.217121	34.8011	0.235015963	-0.00242737852866185
311	AGTCGAGTACAG	chr12	85299456	85309784	-	L10K post selection haploid R1	post selection	L10K	d15	R1	haploid	post selection haploid	14	0	0	0	0	0	0	0	0	0	0	0	0	0	0.038822732113466936	0.9613708974731339	0	0	1	0	1	1	0	1	0	1	1	0	0	0	0	0	1.0000968147933005	1.04883	32.4051	0.235015963	-0.00242737852866185
312	AGTCGAGTACAG	chr12	85299456	85323022	-	L10K post selection haploid R2	post selection	L10K	d15	R2	haploid	post selection haploid	1	0	0.13616497645012093	0	0	0	0.1276361013281283	0	0	0	0	0.008528875121992617	0.017015318029447956	0	0.03403063605889591	0.6776424661603089	0	0	1	0	1	1	0	1	0	1	1	1	0	0	0	0	1.0000424322145374	0.407696	35.6649	0.235015963	-0.00242737852866185
313	AGTCGAGTACAG	chr12	85299456	85347652	-	L10K post selection haploid R2	post selection	L10K	d15	R2	haploid	post selection haploid	1668	0	0.06658090752536465	0	0	0	0.06241052347656493	0	0	0	0	0.004170384048799718	0.008320019918252174	0.12450982426292093	0.04160009959126087	0.6930721829159491	0	0	1	0	1	1	0	1	0	1	1	1	0	0	0	0	1.0000207481793473	0.336478	35.1589	0.235015963	-0.00242737852866185
314	AGTCGAGTACAG	chr12	85299456	85368925	-	L10K post selection haploid R2	post selection	L10K	d15	R2	haploid	post selection haploid	14	0.011530156902259968	0.12110263423060313	0	0	0	0.05196487692529149	0	0	0	0	0.023060313804519936	0.0057722758025046785	0.17853749820066214	0.030675111558946307	0.5780048941989347	0	0	1	0	1	1	0	1	0	1	1	1	0	0	0	0	1.0000287894054989	0.262989	34.9364	0.235015963	-0.00242737852866185
315	AGTCGAGTACAG	chr12	85299456	85499175	-	L10K post selection haploid R2	post selection	L10K	d15	R2	haploid	post selection haploid	1	0.005017023833366713	0.042123973562988186	0	0	0	0.018075305427598637	0.004010614860805127	0.0010064089725615863	0	0	0.008021229721610254	0.0020078109353094333	0.21234728620068094	0.04114760664930903	0.666648307630683	1	0	1	0	1	1	0	1	0	1	1	1	0	0	0	0	1.000020028039255	0.175684	34.8885	0.235015963	-0.00242737852866185
316	AGTCTGAACAGC	chr18	42644574	42667690	-	L10K pre selection R1	pre selection	L10K	d3	R1	haploid	pre selection haploid	1	0	0.0433014664532595	0	0	0	0	0	0	0	0	0.05199636631050742	0	0	0.18198728208677598	0.7235367911061124	0	0	0	1	0	0	0	0	0	0	0	1	0	0	0	1.000043258208245	0	0.0696952	37.0194	0	0
317	AGTCTGAACAGC	chr18	42644574	42679160	-	L10K pre selection R2	pre selection	L10K	d3	R2	haploid	pre selection haploid	5	0	0.028941509815826754	0	0	0	0	0	0	0	0	0.03475294185676699	0	0	0.13788417613554227	0.7990574493306734	0	0	0	1	0	0	0	0	0	0	0	1	0	0	0	1.0000289125972186	0	0.0699696	36.6692	0	0
318	AGTCTGAACAGC	chr18	42644574	42667592	-	L10K post selection haploid R2	post selection	L10K	d15	R2	haploid	post selection haploid	2	0	0.04348581606498979	0	0	0	0	0	0	0	0	0.05221773317694079	0	0	0.18276206611929277	0.7223597897389114	0	0	0	1	0	0	0	0	0	0	0	1	0	0	0	1.0000434423736912	0	0.0704901	37.0597	0	0
319	AGTGGAATAGAG	chr9	23666391	23746899	-	L10K pre selection R1	pre selection	L10K	d3	R1	haploid	pre selection haploid	252	0	0.08945583723558857	0	0	0	1.242097156839608e-4	0	0	0	0	0.0820405172092561	0	0	0.0348656671924878	0.7938367139077619	0	0	0.6658882857817139	0	1	1	0	1	0	1	1	1	0	0	0	0	1.0000124209715684	0.565943	38.3423	0.026241375	0.11362164676819284
320	AGTGGAATAGAG	chr9	23666391	23779420	-	L10K pre selection R2	pre selection	L10K	d3	R2	haploid	pre selection haploid	39	0	0.09382464832345395	0	0.01258957798814474	0.012412633814031673	8.847208705653367e-5	0	0	0	0	0.09386888436698222	0	0	0.03193842342740865	0.7557020260107936	0	0	0.474298858710077	0.260284880120322	0.739715119879678	1	1	1	1	1	1	1	0	0	0	0	1.0000176944174113	0.581747	38.1865	0.026241375	0.11362164676819284
321	AGTGGTTGTACT	chr7	24634840	24657831	+	L10K pre selection R1	pre selection	L10K	d3	R1	haploid	pre selection haploid	360	0	0.7063761308281141	0	0	0	0.14822546972860126	0	0	0	0.13052366040361865	0.008742171189979123	0	0	0	0.007002435629784273	0	1	0	1	0	1	0	0	0	0	1	0	0	0	0	1.0000434933890048	0	0.331227	35.3904	0	0.02637341052604358
322	AGTGGTTGTACT	chr7	24634873	24657831	+	L10K pre selection R2	pre selection	L10K	d3	R2	haploid	pre selection haploid	1	0	0.7073914369092731	0	0	0	0.14843852084150005	0	0	0	0.1307112679123655	0.008754736704560303	0	0	0	0.00557515571235681	0	1	0	1	0	1	0	0	0	0	1	0	0	0	0	1.0000435559040028	0	0.331587	35.3794	0	0.02637341052604358
323	AGTGGTTGTACT	chr7	24637176	24657831	+	L10K pre selection R2	pre selection	L10K	d3	R2	haploid	pre selection haploid	95	0	0.7002323780015491	0	0	0	0.15525755228505034	0	0	0	0.14528466305189774	0	0	0	0	0	0	1	0	1	0	1	0	0	0	0	1	0	0	0	0	1.0000484120836561	0	0.357639	35.6437	0	0.02637341052604358
324	AGTGGTTGTACT	chr7	24619230	24657831	+	L10K post selection haploid R1	post selection	L10K	d15	R1	haploid	post selection haploid	3	0	0.46665975856173253	0	0	0.005206984094088389	0.09867364385265012	0	0	0	0.07774208590228486	0.031138282990518625	0	0	0.05196621936687218	0.2695974301849645	0	1	0	1	0	1	1	0	1	0	1	0	0	0	0	1.000025905393503	0	0.279547	35.3504	0	0.02637341052604358
325	AGTGGTTGTACT	chr7	24632782	24657831	+	L10K post selection haploid R1	post selection	L10K	d15	R1	haploid	post selection haploid	2	0	0.6483433133732535	0	0	0	0.13604790419161678	0	0	0	0.11980039920159681	0.008023952095808383	0	0	0.016007984031936127	0.07265469061876248	0	1	0	1	0	1	0	0	0	0	1	0	0	0	0	1.0000399201596806	0	0.311132	35.3922	0	0.02637341052604358
326	AGTGGTTGTACT	chr7	24634593	24657831	+	L10K post selection haploid R1	post selection	L10K	d15	R1	haploid	post selection haploid	3228	0	0.6988682817677181	0	0	0	0.14665002797022247	0	0	0	0.12913636559232325	0.008649253410215586	0	0	3.4424889194887903e-4	0.01725547570893756	0	1	0	1	0	1	0	0	0	0	1	0	0	0	0	1.0000430311114936	0	0.329814	35.3817	0	0.02637341052604358
327	ATAGCGCTCAGT	chr7	151351018	151352649	+	L10K pre selection R1	pre selection	L10K	d3	R1	haploid	pre selection haploid	7	0	0	0	0	0	0	0	0	0.2346813725490196	0.7659313725490197	0	0	0	0	0	0	0	0	1	0	1	0	0	0	0	1	0	0	0	0	1	0	-0.227417	44.8559	-0.208297847	0.07339659214198056
328	ATAGCGCTCAGT	chr7	151213540	151352649	+	L10K pre selection R2	pre selection	L10K	d3	R2	haploid	pre selection haploid	2	0.15970814463374308	0.18712529652792753	0.053238444396520736	0.021601610236503487	0.0014448997196463231	0.11090503917762921	0.044619365969376754	0.08917403493638128	0.10398964847962044	0.08953346272733807	0.008655021206239667	0.007202932930774207	0.08631298972036518	0.018733376464668248	0.01871181079721084	0	1	0	1	0	1	1	1	1	1	1	1	1	0	0	1.0000215656674574	0	0.145492	49.2653	-0.50565864	-0.02028554568454238
329	ATAGCGCTCAGT	chr7	151308218	151352649	+	L10K pre selection R2	pre selection	L10K	d3	R2	haploid	pre selection haploid	3	0.16177529708318328	0.3785334893770256	0.009025027007562117	0.01352628736046093	0	0.1938917897011163	0.01352628736046093	0	0.03603258912495499	0.0821705077421678	0.01807256031688873	0.01352628736046093	0.07206517824990998	0.009025027007562117	0	0	1	0	1	0	1	1	0	1	0	1	0	0	0	0	1.0000225063017645	0	-0.0781453	44.2889	-0.208297847	0.07339659214198056
330	ATAGCGCTCAGT	chr7	151213475	151352649	+	L10K post selection haploid R2	post selection	L10K	d15	R2	haploid	post selection haploid	67	0.15963355487695347	0.1870379019220406	0.05321358002514819	0.021591521465780493	0.0014442248967127718	0.11085324232081911	0.044598527034309325	0.08913238728219867	0.10440811927429496	0.08949164720675408	0.008650978983294413	0.007199568888090533	0.08627267828273756	0.018724627267828274	0.018703071672354948	0	1	0	1	0	1	1	1	1	1	1	1	1	0	0	1.0000215555954732	0	0.14575	49.2688	-0.50565864	-0.02028554568454238
331	ATAGCGCTCAGT	chr7	151229649	151352649	+	L10K post selection haploid R2	post selection	L10K	d15	R2	haploid	post selection haploid	52	0.18062454776790432	0.20797391891122835	0.043942732172909164	0.022796562629572116	0	0.11891773237615955	0.050463004365818166	0.10085283859480818	0.0878204242241933	0.029682685506621898	0.00978853830456663	0.008146275233534686	0.09761709254396306	0.02118681961935269	0.021162429573743303	0	1	0	1	0	1	1	1	1	1	1	1	1	0	0	1.0000243900456094	0	0.109336	49.3859	-0.208297847	-0.02028554568454238
332	ATAGCGCTCAGT	chr7	151282114	151352649	+	L10K post selection haploid R2	post selection	L10K	d15	R2	haploid	post selection haploid	247	0.13459793580582965	0.2753487580809799	0.005685040263128048	0.008520471815810367	0	0.17894408528978112	0.01987637518430305	0.04540943631620733	0.02269762957922196	0.05176080299421572	0.011384257684019508	0.008520471815810367	0.16454009300215494	0.036945673131450606	0.036903141658160374	0	1	0	1	0	1	1	0	1	0	1	0	0	0	0	1.0000283543155268	0	-0.136113	45.0871	-0.208297847	0.07339659214198056
333	ATAGCGCTCAGT	chr7	151350147	151352649	+	L10K post selection haploid R2	post selection	L10K	d15	R2	haploid	post selection haploid	29	0	0	0	0	0	0	0	0	0.500998801438274	0.49940071913703554	0	0	0	0	0	0	0	0	1	0	1	0	0	0	0	1	0	0	0	0	1	0	-0.199192	45.2838	-0.208297847	0.07339659214198056
334	ATAGCGCTCAGT	chr7	151351218	151352649	+	L10K post selection haploid R2	post selection	L10K	d15	R2	haploid	post selection haploid	1	0	0	0	0	0	0	0	0	0.12779329608938547	0.8729050279329609	0	0	0	0	0	0	0	0	1	0	1	0	0	0	0	1	0	0	0	0	1	0	-0.224848	43.7456	-0.208297847	0.07339659214198056
335	ATAGCTGGTCCT	chr11	93733064	93734184	-	L10K pre selection R1	pre selection	L10K	d3	R1	haploid	pre selection haploid	2	0	0	0	0	0	0	0	0	0	1	0	0	0	0	0	0	0	0	1	0	0	0	0	0	0	1	0	1	0	1	1	0	0.478818	35.9286	0	0
336	ATAGCTGGTCCT	chr11	93733064	93744552	-	L10K pre selection R1	pre selection	L10K	d3	R1	haploid	pre selection haploid	1	0.08712681695534859	0.048132996779528245	0.19166158934633126	0	0.15675863869788492	0	0	0	0	0.23822787013665245	0.017494995212812257	0.2613804508660458	0	0	0	0	0	0	1	0	1	1	1	1	1	1	0	1	0	1	1	0	-0.152269	40.4318	-1.021032094	-0.5341646217203554
337	ATAGCTGGTCCT	chr11	93733064	93807161	-	L10K pre selection R1	pre selection	L10K	d3	R1	haploid	pre selection haploid	105	0.05402305055467084	0.21081540662366055	0.04862479419147615	0.0054117520041026745	0.027018273097789414	0.11630543334502956	0	0	0.010810008367297362	0.3981618937083322	0.05674917001808416	0.07294393910766822	0	0	0	0	0	0	0.22857567005857107	0.771424329941429	1	1	1	1	1	1	0	1	0	1	1.000026991281816	0	0.0736143	41.4897	-1.584521987	-1.1016216865746504
338	ATAGCTGGTCCT	chr11	93733064	93810714	-	L10K pre selection R1	pre selection	L10K	d3	R1	haploid	pre selection haploid	44	0.051551171266306935	0.20116933458680505	0.04639991757994102	0.005164131820581834	0.025782024700261426	0.11098376067275373	0	0	0.010315385506947753	0.4256996046412796	0.05415255437792173	0.06960631543701948	0	0	0	0	0	0	0.21811695921494895	0.7818830407850511	1	1	1	1	1	1	0	1	0	1	1.0000257562684318	0	0.0845753	41.4632	-1.584521987	-1.1016216865746504
339	ATAGCTGGTCCT	chr11	93733064	93854173	-	L10K pre selection R1	pre selection	L10K	d3	R1	haploid	pre selection haploid	122	0.0760383122780943	0.31572124514903804	0.029749814218479068	0.003311039550821567	0.01653042688465032	0.11420196515564363	0	0	0.006613822145157295	0.3132854429857155	0.04111138634299397	0.044628849805961525	0.021484600776153908	0.0066303360581289736	0.011576252993146727	0	1	0.2821732309470729	0.13984807200066054	0.8601519279993395	1	1	1	1	1	1	0	1	0	1	1.0000247708694576	0	0.0484504	42.7441	-1.584521987	-1.1016216865746504
340	ATATCGCGCTGG	chr11	84710458	85055343	+	L10K pre selection R1	pre selection	L10K	d3	R1	haploid	pre selection haploid	1	0.015677644207071323	0.46991179694159807	0.005227814408239244	0.01337833371026948	0.10082751981814281	0.033732885649171034	0.00174550431156962	0	0	0.008704325487262458	0.0807107276027441	0.002908207349674965	0	0.01860324860968552	0.24927947205743348	1	0	0	0.8853447226039909	0.11465527739600911	0	0	0	0	0	1	1	0	0	0	1.0000202965617624	0	0.165702	36.3492	0	0
341	ATATCGCGCTGG	chr11	84853777	85055343	+	L10K pre selection R1	pre selection	L10K	d3	R1	haploid	pre selection haploid	1	0.014898272038577744	0.391135453720103	0.003978825899080702	0.020901238794048628	0.14580759747379282	0.03582927760992623	9.971870395451637e-4	0	0	0.014893310909027768	0.10630212286733444	0.003978825899080702	0	0.011941438826792085	0.2501203073915869	0	0	0	1	0	0	0	0	0	0	1	1	0	0	0	1.0000198445181998	0	0.204477	36.2129	0	0
342	ATATCGCGCTGG	chr11	85031341	85055343	+	L10K pre selection R1	pre selection	L10K	d3	R1	haploid	pre selection haploid	44	0	0.12756738740990708	0	0.06686664166979128	0.7144940215806358	0.03345415156438779	0	0	0	0	0.05836770403699538	0	0	0	0	0	0	0	1	0	0	0	0	0	0	1	0	0	0	0	1.0000416614589842	0	0.253194	34.9629	0	0
343	ATATCGCGCTGG	chr11	85040010	85055343	+	L10K pre selection R1	pre selection	L10K	d3	R1	haploid	pre selection haploid	48	0	0	0	0.05236728837876614	0.9349810877787922	0.013108125733663753	0	0	0	0	0	0	0	0	0	0	0	0	1	0	0	0	0	0	0	1	0	0	0	0	1.0000652145558888	0	0.281914	34.7238	0	0
344	ATATCGCGCTGG	chr11	85041642	85055343	+	L10K pre selection R1	pre selection	L10K	d3	R1	haploid	pre selection haploid	1	0	0	0	0.058604583272514964	0.9272368997226682	0.014669391329732885	0	0	0	0	0	0	0	0	0	0	0	0	1	0	0	0	0	0	0	1	0	0	0	0	1.0000729820464165	0	0.269525	34.7449	0	0
345	ATATCGCGCTGG	chr11	85042307	85055343	+	L10K pre selection R1	pre selection	L10K	d3	R1	haploid	pre selection haploid	81	0	0	0	0.06159392498274143	0.9235253509242924	0.015417657436526809	0	0	0	0	0	0	0	0	0	0	0	0	1	0	0	0	0	0	0	1	0	0	0	0	1.0000767047633659	0	0.276708	34.5873	0	0
346	ATATCGCGCTGG	chr11	85048464	85055343	+	L10K pre selection R1	pre selection	L10K	d3	R1	haploid	pre selection haploid	745	0	0	0	0.11671511627906976	0.8550872093023256	0.029215116279069767	0	0	0	0	0	0	0	0	0	0	0	0	1	0	0	0	0	0	0	1	0	0	0	0	1.0001453488372094	0	0.203763	36.0954	0	0
347	ATATCGCGCTGG	chr11	85052268	85055343	+	L10K pre selection R1	pre selection	L10K	d3	R1	haploid	pre selection haploid	342	0	0	0	0.1306892067620286	0.805591677503251	0.0653446033810143	0	0	0	0	0	0	0	0	0	0	0	0	1	0	0	0	0	0	0	1	0	0	0	0	1	0	0.0754917	37.7106	0	0
348	ATATCGCGCTGG	chr11	84853890	85055343	+	L10K pre selection R2	pre selection	L10K	d3	R2	haploid	pre selection haploid	90	0.014906628808561756	0.3913548502387642	0.003981057710445064	0.02046621064858479	0.14577025028046106	0.03584937504343423	9.977463837898479e-4	0	0	0.014901664896204593	0.10636175007694064	0.003981057710445064	0	0.011948137043692356	0.25026060539875106	0	0	0	1	0	0	0	0	0	0	1	1	0	0	0	1.0000198556494286	0	0.204711	36.214	0	0
349	ATATCGCGCTGG	chr11	84955280	85055343	+	L10K pre selection R2	pre selection	L10K	d3	R2	haploid	pre selection haploid	42	0.020007195394947233	0.36111888391429486	0	0.028062040294211704	0.22143827950111927	0.03207946913975056	0	0	0	0.03000079948832747	0.0660377358490566	0	0	0.0160297409657819	0.225925407739047	0	0	0	1	0	0	0	0	0	0	1	1	0	0	0	1.0000199872081867	0	0.135229	36.1025	0	0
350	ATATCGCGCTGG	chr11	85018425	85055343	+	L10K pre selection R2	pre selection	L10K	d3	R2	haploid	pre selection haploid	13	0.04336520490804193	0.2655814079471275	0	0.04347355020450175	0.46453045857146724	0.027194669411414178	0	0	0	0	0.037947940085051056	0	0	0.005444351147105826	0.11313957582816436	0	0	0	1	0	0	0	0	0	0	1	0	0	0	0	1.000027086324115	0	0.108072	35.7636	0	0
351	ATATCGCGCTGG	chr11	85053996	85055343	+	L10K pre selection R2	pre selection	L10K	d3	R2	haploid	pre selection haploid	1	0	0	0	0.14910979228486648	0.8523738872403561	0	0	0	0	0	0	0	0	0	0	0	0	0	1	0	0	0	0	0	0	1	0	0	0	0	1	0	-0.00172235	37.9659	0	0
352	ATATCGCGCTGG	chr11	85052266	85055343	+	L10K post selection haploid R1	post selection	L10K	d15	R1	haploid	post selection haploid	10	0	0	0	0.13060428849902533	0.8057179987004548	0.06530214424951267	0	0	0	0	0	0	0	0	0	0	0	0	1	0	0	0	0	0	0	1	0	0	0	0	1	0	0.0762528	37.6991	0	0
353	ATATCGCGCTGG	chr11	84710401	85055343	+	L10K post selection haploid R2	post selection	L10K	d15	R2	haploid	post selection haploid	918	0.01567505355957361	0.46983414651116273	0.005226950539654378	0.013376123011628008	0.10081085860562469	0.03372731146885138	0.0017452158762462204	0	0	0.008702887143673012	0.08069739058337175	0.002907726783845447	0	0.018600174521587624	0.24940352464030288	1	0	0	0.885198424087458	0.11480157591254207	0	0	0	0	0	1	1	0	0	0	1.0000202932078632	0	0.165675	36.3498	0	0
354	ATATCGCGCTGG	chr11	84853833	85055343	+	L10K post selection haploid R2	post selection	L10K	d15	R2	haploid	post selection haploid	343	0.014902412275260407	0.3912441504434001	0.003979931616636312	0.02074328448571046	0.14572901727449122	0.035839234582727496	9.974641582841631e-4	0	0	0.014897449767010238	0.10633166427639186	0.003979931616636312	0	0.011944757358159109	0.250189815940569	0	0	0	1	0	0	0	0	0	0	1	1	0	0	0	1.0000198500330006	0	0.204823	36.2136	0	0
355	ATCGGGTAGATT	chr2	169972584	170008807	+	L10K pre selection R1	pre selection	L10K	d3	R1	haploid	pre selection haploid	5	0	0.4256570229681979	0	0	0.011070008833922262	0.07751766784452296	0	0	0	0.07180322438162544	0	0	0.005990503533568905	0.044307641342756186	0.36453732332155475	0	1	0	1	0	1	0	0	0	0	1	0	0	0	0	1.0000276060070672	0	0.333416	37.1057	-0.105059564	-0.06123613854998536
356	ATCGGGTAGATT	chr2	169892659	170008807	+	L10K pre selection R2	pre selection	L10K	d3	R2	haploid	pre selection haploid	37	0	0.6955634572833171	0	0	0.022410868797837262	0.1070521485333494	0	0	0	0.022393649536371386	0.01552316421148697	0	0.010340166510258375	0.013818457326365273	0.1136901738284445	1	1	0	1	0	1	0	0	0	0	1	0	0	0	0	1.0000258288921988	0	0.417673	36.4454	-0.105059564	-0.06123613854998536
357	ATCGGGTAGATT	chr2	169898137	170008807	+	L10K pre selection R2	pre selection	L10K	d3	R2	haploid	pre selection haploid	370	0	0.6858978413495858	0	0	0.02352016336709707	0.10691147635785346	0	0	0	0.023502091785562614	0.016291530753313875	0	0.010851984711442022	0.014502444181402535	0.11931761708125886	1	1	0	1	0	1	0	0	0	0	1	0	0	0	0	1.0000271073723017	0	0.401692	36.5158	-0.105059564	-0.06123613854998536
358	ATCGGGTAGATT	chr2	169964258	170008807	+	L10K pre selection R2	pre selection	L10K	d3	R2	haploid	pre selection haploid	46	0	0.48850729517396185	0	0	0.009001122334455668	0.08552188552188553	0	0	0	0.058383838383838385	0	0	0.02695847362514029	0.036026936026936025	0.2964085297418631	0	1	0	1	0	1	0	0	0	0	1	0	0	0	0	1.0000224466891134	0	0.299063	37.0127	-0.105059564	-0.06123613854998536
359	ATCGGGTAGATT	chr2	169970239	170008807	+	L10K pre selection R2	pre selection	L10K	d3	R2	haploid	pre selection haploid	108	0	0.4247193341803002	0	0	0.010396950919131946	0.08320153491145739	0	0	0	0.06743757940314761	0	0	0.031138997640592185	0.041613731234929605	0.3423734086961031	0	1	0	1	0	1	0	0	0	0	1	0	0	0	0	1.0000259275584018	0	0.31378	37.2003	-0.105059564	-0.06123613854998536
360	ATCGGGTAGATT	chr2	169985790	170008807	+	L10K pre selection R2	pre selection	L10K	d3	R2	haploid	pre selection haploid	1	0	0.6616126509688071	0	0	0.017421148666261186	0.12199148492484142	0	0	0	0.11299852289512555	0	0	0	0.017421148666261186	0.06959770614301851	0	1	0	1	0	1	0	0	0	0	1	0	0	0	0	1.000043444261013	0	0.419555	36.9831	-0.105059564	-0.06123613854998536
361	ATCGGGTAGATT	chr2	169986606	170008807	+	L10K pre selection R2	pre selection	L10K	d3	R2	haploid	pre selection haploid	84	0	0.685433744707684	0	0	0.018061435906675076	0.12647509233402396	0	0	0	0.11715160796324656	0	0	0	0.018061435906675076	0.0358526258895595	0	1	0	1	0	1	0	0	0	0	1	0	0	0	0	1.0000450409872985	0	0.419502	37.3262	-0.105059564	-0.06123613854998536
362	ATCGGTCCCGTG	chr4	34990305	34994097	-	L10K pre selection R1	pre selection	L10K	d3	R1	haploid	pre selection haploid	709	0	0	0	0	0	0	0	0	0	0	0.15844977590297918	0	0	0.15871341945689427	0.6844186659636172	0	0	1	0	1	0	0	0	0	0	0	0	0	0	0	0	1	-0.158708	34.2141	0	0
363	ATCGGTCCCGTG	chr4	34990305	34998121	-	L10K pre selection R1	pre selection	L10K	d3	R1	haploid	pre selection haploid	56	0	0	0	0	0	0	0	0	0	0	0.07688371498017142	0	0	0.0770116412946143	0.8468722016118716	0	0	1	0	1	0	0	0	0	0	0	0	0	0	0	0	1	-0.188084	35.2815	0	0
364	ATCGGTCCCGTG	chr4	34990305	35031244	-	L10K pre selection R1	pre selection	L10K	d3	R1	haploid	pre selection haploid	119	0	0	0	0	0	0	0	0	0	0	0.014680019540791402	0	0	0.039179286761113825	0.9463849535906205	0	0	1	0	1	0	0	0	0	0	0	0	0	0	0	0	1.0000244259892526	-0.0931576	33.7986	0	0
365	ATCGGTCCCGTG	chr4	34990305	35094236	-	L10K pre selection R1	pre selection	L10K	d3	R1	haploid	pre selection haploid	433	0.02695993534233922	0.005782627102336143	0	0	0.013489589346880652	0	0	0	0	0	0.021196551591425163	0	0	0.040488011392064045	0.892362313820575	0	0	1	0	1	0	0	0	0	0	0	0	0	0	0	0	1.0000192433514221	-0.113282	34.1373	0	0
366	ATCGGTCCCGTG	chr4	34990305	35102902	-	L10K pre selection R1	pre selection	L10K	d3	R1	haploid	pre selection haploid	59	0.028446331195935984	0.00533757260342102	0	0	0.0124513756905096	0	0	0	0	0	0.019565178777598183	0	0	0.04093323149611894	0.8935593882662214	0	0	1	0	1	0	0	0	0	0	0	0	0	0	0	0	1.0000266434572551	-0.113692	34.3498	0	0
367	ATCGGTCCCGTG	chr4	34990305	35254124	-	L10K pre selection R1	pre selection	L10K	d3	R1	haploid	pre selection haploid	5	0.012140853612311424	0.003039951482071109	0	0.003039951482071109	0.010632249260859677	0	0	0	0	0	0.03717686301266015	0	0	0.04103934500795997	0.8932529755136077	0	0	1	0	1	0	0	0	0	0	0	0	0	0	0	0	1.0000227427791677	-0.108843	34.8415	0	0
368	ATCGGTCCCGTG	chr4	34990305	35009342	-	L10K pre selection R2	pre selection	L10K	d3	R2	haploid	pre selection haploid	273	0	0	0	0	0	0	0	0	0	0	0.031568442063241935	0	0	0.052684105473264	0.9161676646706587	0	0	1	0	1	0	0	0	0	0	0	0	0	0	0	0	1.0000525265258955	-0.113028	32.6385	0	0
369	ATCGGTCCCGTG	chr4	34990305	35218730	-	L10K pre selection R2	pre selection	L10K	d3	R2	haploid	pre selection haploid	102	0.01402204652710287	0.003510983863483141	0	0.003510983863483141	0.012279687951459116	0	0	0	0	0	0.032426256205510755	0	0	0.04300736343498551	0.8915797676271527	0	0	1	0	1	0	0	0	0	0	0	0	0	0	0	0	1.0000218889268297	-0.111163	34.8114	0	0
370	ATCGGTCCCGTG	chr4	34990305	34991375	-	L10K post selection haploid R1	post selection	L10K	d15	R1	haploid	post selection haploid	1	0	0	0	0	0	0	0	0	0	0	0.5611577964519141	0	0	0.16433239962651727	0.2773109243697479	0	0	1	0	1	0	0	0	0	0	0	0	0	0	0	0	1	-0.116076	30.3738	0	0
371	ATCGGTCCCGTG	chr4	34990305	34994056	-	L10K post selection haploid R1	post selection	L10K	d15	R1	haploid	post selection haploid	2	0	0	0	0	0	0	0	0	0	0	0.16018123667377399	0	0	0.16044776119402984	0.6809701492537313	0	0	1	0	1	0	0	0	0	0	0	0	0	0	0	0	1	-0.155756	34.1829	0	0
372	ATCGGTCCCGTG	chr4	34990305	35026878	-	L10K post selection haploid R2	post selection	L10K	d15	R2	haploid	post selection haploid	7	0	0	0	0	0	0	0	0	0	0	0.016432438344178926	0	0	0.04385629135451414	0.9399846885765845	0	0	1	0	1	0	0	0	0	0	0	0	0	0	0	0	1.0000273418275278	-0.0825372	34.0776	0	0
373	ATGGAGTTGAGA	chr3	105866025	105899288	-	L10K pre selection R1	pre selection	L10K	d3	R1	haploid	pre selection haploid	196	0.006042568542568543	0.09626022126022125	0.054142616642616645	0	0	0.012055074555074555	0	0	0	0	0.0180976430976431	0.02411014911014911	0.23451779701779701	0.060275372775372774	0.49512987012987014	1	0	1	0	1	1	1	0	1	0	1	1	0	0	0	0	1	0.251445	37.0123	-0.054015016	-0.00618078813113548
374	ATGGAGTTGAGA	chr3	105866025	105901642	-	L10K pre selection R1	pre selection	L10K	d3	R1	haploid	pre selection haploid	642	0.0056432141052276934	0.08989836599472177	0.05056432141052277	0	0	0.011258352518389579	0	0	0	0	0.016901566623617272	0.022516705036779158	0.2190184738053793	0.061934976697175584	0.5229097647257005	1	0	1	0	1	1	1	0	1	0	1	1	0	0	0	0	1.0000280756920659	0.242993	36.8369	-0.054015016	-0.00618078813113548
375	ATGGAGTTGAGA	chr3	105866025	105902610	-	L10K pre selection R1	pre selection	L10K	d3	R1	haploid	pre selection haploid	3	0.0054939047723172795	0.08751981632318373	0.04922648007434538	0	0	0.010960476685070792	0	0	0	0	0.016454381457388072	0.021920953370141584	0.21322363745695075	0.07125676488274203	0.5246269064669545	1	0	1	0	1	1	1	0	1	0	1	1	0	0	0	0	1.0000273328595637	0.244949	36.8621	-0.054015016	-0.00618078813113548
376	ATGGAGTTGAGA	chr3	105866025	106030011	-	L10K pre selection R1	pre selection	L10K	d3	R1	haploid	pre selection haploid	1	0.003671022703019142	0.07568282851689463	0.010982577887271552	0.006110240445889003	0.004896729618811247	0.017117210510589256	0	0	0	0	0.022007842085043326	0.004890631574454072	0.06709068401763554	0.08065883271234915	0.7075012043637605	1	0	1	0	1	1	1	0	1	0	1	1	0	0	0	0	1.0000182941330715	0.0228678	36.6873	-0.054015016	-0.00618078813113548
377	ATGGAGTTGAGA	chr3	105866025	105889145	-	L10K pre selection R2	pre selection	L10K	d3	R2	haploid	pre selection haploid	3	0.00869339561437654	0.13848881968772978	0.0778945547337918	0	0	0.017343540504303447	0	0	0	0	0.02603693611867999	0.034687081008606895	0.33739890143159895	0.05203062151291034	0.308161411703646	1	0	1	0	1	1	1	0	1	0	1	1	0	0	0	0	1	0.303255	38.3045	-0.054015016	-0.00618078813113548
378	ATGGAGTTGAGA	chr3	105866025	105945026	-	L10K pre selection R2	pre selection	L10K	d3	R2	haploid	pre selection haploid	97	0.007620060251639199	0.040530619477987896	0.02279689121794385	0	0	0.0050758208652945495	0	0	0	0	0.007620060251639199	0.010151641730589099	0.139262297157034	0.10654160654160655	0.6610085820612136	1	0	1	0	1	1	1	0	1	0	1	1	0	0	0	0	1.0000126579073947	0.012071	36.9935	-0.054015016	-0.00618078813113548
379	ATGGAGTTGAGA	chr3	105866025	105953043	-	L10K pre selection R2	pre selection	L10K	d3	R2	haploid	pre selection haploid	11	0.006918029395879061	0.05290798561233753	0.020696629471724567	0	0	0.006918029395879061	0	0	0	0	0.020731104701272134	0.009216378032383732	0.12643215849412198	0.09723163906733012	0.6596030751904757	1	0	1	0	1	1	1	0	1	0	1	1	0	0	0	0	1.000022983486365	-0.00732509	36.6977	-0.054015016	-0.00618078813113548
380	ATGGAGTTGAGA	chr3	105866025	105953002	-	L10K post selection haploid R2	post selection	L10K	d15	R2	haploid	post selection haploid	162	0.006921290441261009	0.05293292556738485	0.020706385522775875	0	0	0.006921290441261009	0	0	0	0	0.020740877003380166	0.009220722481547058	0.12649175653613556	0.09680608889604268	0.6599140012416933	1	0	1	0	1	1	1	0	1	0	1	1	0	0	0	0	1.0000229943204029	-0.00733764	36.698	-0.054015016	-0.00618078813113548
381	ATGTGGGTGGGG	chr2	17614976	17814648	+	L10K pre selection R1	pre selection	L10K	d3	R1	haploid	pre selection haploid	1	0.03009420402357855	0.24758980933826807	0.010021384964416822	0.012059717638338683	0.044137164263570935	0.04620554606782089	0	0	0	0.3966986022146209	0.027084282802381895	0.009024755475201955	0	0.01407801755870849	0.16369263746225077	1	1	0.4258212176909247	1	0	1	1	1	1	1	1	0	0	0	0	1.000020032753552	0	0.140223	39.2232	-1.295461194	-0.6483872040854397
382	ATGTGGGTGGGG	chr2	17615441	17814648	+	L10K pre selection R1	pre selection	L10K	d3	R1	haploid	pre selection haploid	13	0.03016445122685836	0.2481677442672985	0.010044777318179992	0.012087867957110155	0.04424019115698165	0.04631340106823019	0	0	0	0.3976245933898237	0.027147504116300552	0.009045821452953696	0	0.014110879081161399	0.16174049234970483	1	1	0.4244809445403799	1	0	1	1	1	1	1	1	0	0	0	0	1.0000200795148788	0	0.14085	39.2304	-1.295461194	-0.6483872040854397
383	ATGTGGGTGGGG	chr2	17785082	17814648	+	L10K pre selection R1	pre selection	L10K	d3	R1	haploid	pre selection haploid	45	0.027124835120235398	0.22065140190076774	0	0	0	0.04748537220549937	0	0	0	0	0.03385531166503196	0	0	0.07467785030608448	0.5971860520174519	0	0	0	1	0	1	0	0	1	1	1	0	0	0	0	1.000033821490175	0	-0.0404234	43.3471	-1.295461194	-0.6483872040854397
384	ATGTGGGTGGGG	chr2	17809933	17814648	+	L10K pre selection R1	pre selection	L10K	d3	R1	haploid	pre selection haploid	5	0	0	0	0	0	0	0	0	0	0	0	0	0	0.12765055131467345	0.8731976251060221	0	0	0	1	0	0	0	0	0	0	0	0	0	0	0	1	0	-0.159255	42.0361	0	0
385	ATGTGGGTGGGG	chr2	17811186	17814648	+	L10K pre selection R1	pre selection	L10K	d3	R1	haploid	pre selection haploid	380	0	0	0	0	0	0	0	0	0	0	0	0	0	0.17383771296563674	0.8273173548946	0	0	0	1	0	0	0	0	0	0	0	0	0	0	0	1	0	-0.195731	42.9463	0	0
386	ATGTGGGTGGGG	chr2	17813252	17814648	+	L10K pre selection R1	pre selection	L10K	d3	R1	haploid	pre selection haploid	10	0	0	0	0	0	0	0	0	0	0	0	0	0	0	1	0	0	0	1	0	0	0	0	0	0	0	0	0	0	0	1	0	-0.178753	39.9284	0	0
387	ATGTGGGTGGGG	chr2	17545692	17814648	+	L10K pre selection R2	pre selection	L10K	d3	R2	haploid	pre selection haploid	16	0.023832805987574222	0.2061370404934618	0.0074398509798964145	0.01565305978279056	0.036492822272705304	0.040266659726275945	0	0	0	0.2945080440367791	0.033510932974415986	0.006699955755009165	0	0.02312637336079745	0.31298683432667673	1	1	0.5737311168699829	1	0	1	1	1	1	1	1	0	0	0	0	1.0000223083987403	0	0.130482	39.3339	-1.295461194	-0.6483872040854397
388	ATGTGGGTGGGG	chr2	17754435	17814648	+	L10K pre selection R2	pre selection	L10K	d3	R2	haploid	pre selection haploid	3	0.013319161656757564	0.209403128840469	0.009399807353771548	0.0033380941309330055	0.036569568538878	0.03663599827282692	0	0	0	0.30228850433454013	0.046534028631215335	0.013302554223270336	0	0.03666921313980138	0.2932374530840004	0	1	0	1	0	1	1	1	1	1	1	0	0	0	0	1.0000166074334873	0	0.166468	38.884	-1.295461194	-0.6483872040854397
389	ATGTGGGTGGGG	chr2	17813395	17814648	+	L10K pre selection R2	pre selection	L10K	d3	R2	haploid	pre selection haploid	317	0	0	0	0	0	0	0	0	0	0	0	0	0	0	1	0	0	0	1	0	0	0	0	0	0	0	0	0	0	0	1	0	-0.156432	39.7606	0	0
390	ATGTGGGTGGGG	chr2	17784920	17814648	+	L10K post selection haploid R1	post selection	L10K	d15	R1	haploid	post selection haploid	977	0.026977025799724174	0.2248982475024387	0	0	0	0.047226613744155536	0	0	0	0	0.033670826465740523	0	0	0.07427091392243264	0.5939318510545258	0	0	0	1	0	1	0	0	1	1	1	0	0	0	0	1.0000336371892764	0	-0.0397423	43.4076	-1.295461194	-0.6483872040854397
391	ATGTGGGTGGGG	chr2	17811247	17814648	+	L10K post selection haploid R1	post selection	L10K	d15	R1	haploid	post selection haploid	2	0	0	0	0	0	0	0	0	0	0	0	0	0	0.16313932980599646	0.8377425044091711	0	0	0	1	0	0	0	0	0	0	0	0	0	0	0	1	0	-0.184093	42.711	0	0
392	ATGTGGGTGGGG	chr2	17813399	17814648	+	L10K post selection haploid R1	post selection	L10K	d15	R1	haploid	post selection haploid	38	0	0	0	0	0	0	0	0	0	0	0	0	0	0	1	0	0	0	1	0	0	0	0	0	0	0	0	0	0	0	1	0	-0.155645	39.6958	0	0
393	ATTACATGTAGA	chr2	186611379	186629090	-	L10K pre selection R2	pre selection	L10K	d3	R2	haploid	pre selection haploid	100	0	0.4910230352303523	0	0	0.11308717253839205	0.05662827461607949	0	0	0	0.04522357723577236	0.21482610659439927	0	0	0	0.08028455284552846	0	0	1	1	0	1	0	0	0	0	1	0	0	0	0	1	0	-0.0419966	35.8591	-1.185473243	-0.5975285674970312
394	ATTATCTCGGGC	chr8	144226384	144227938	+	L10K pre selection R1	pre selection	L10K	d3	R1	haploid	pre selection haploid	1	0	0.1395498392282958	0	0	0	0.34726688102893893	0	0	0.25787781350482314	0.25787781350482314	0	0	0	0	0	0	0	0	1	0	0	0	0	0	0	1	0	0	0	0	1	0	-0.049926	45.8172	0	0
395	CACGTAGAGTAA	chr18	32448476	32451036	-	L10K pre selection R1	pre selection	L10K	d3	R1	haploid	pre selection haploid	1	0	0	0	0	0	0	0	0	0	0	0	0	0	0	1	0	0	1	1	0	0	0	0	0	0	1	0	0	0	0	0.4049199531433034	0.5954705193283873	0.21777	39.3047	0	0
396	CACGTAGAGTAA	chr18	32448476	32460772	-	L10K pre selection R1	pre selection	L10K	d3	R1	haploid	pre selection haploid	606	0	0	0	0	0	0	0	0	0	0	0.113930226884606	0	0	0.016345450109782875	0.8700496055948606	0	0	1	1	0	0	0	0	0	0	1	0	0	0	0	0.8760673334959747	0.12401398715133773	0.277954	37.1958	0	0
397	CACGTAGAGTAA	chr18	32448476	32491511	-	L10K pre selection R1	pre selection	L10K	d3	R1	haploid	pre selection haploid	237	0.009317780462868297	0.05579050097592713	0	0	0	0.023282832977042475	0.06508504507853889	0	0	0	0.04651919323357189	0	0.1255228181057719	0.055883446416953246	0.6191095826749697	0	1	1	1	0	1	1	0	1	0	1	1	0	0	0	0.9645877869690491	0.03543544939120736	0.298184	38.8358	0	-0.0079449949390995
398	CACGTAGAGTAA	chr18	32448476	32492904	-	L10K pre selection R1	pre selection	L10K	d3	R1	haploid	pre selection haploid	261	0.009025636408652006	0.054041279344572236	0	0	0	0.022552837110896038	0.06304440793175628	0	0	0	0.045060658578856154	0	0.12158725156992055	0.06315694703909609	0.6220711697314817	0	1	1	1	0	1	1	0	1	0	1	1	0	0	0	0.9656980800828288	0.034324427738639175	0.289121	38.7553	0	-0.0079449949390995
399	CACGTAGAGTAA	chr18	32448476	32494218	-	L10K pre selection R1	pre selection	L10K	d3	R1	haploid	pre selection haploid	368	0.008766368624707605	0.052488905406291676	0	0	0	0.021904990927573618	0.061233412762608484	0	0	0	0.04376625931836565	0	0.11809457184705857	0.061342719104562446	0.6329274424502109	0	1	1	1	0	1	1	0	1	0	1	1	0	0	0	0.9666834269724329	0.03333843429595785	0.26567	38.7097	0	-0.0079449949390995
400	CACGTAGAGTAA	chr18	32448476	32495326	-	L10K pre selection R1	pre selection	L10K	d3	R1	haploid	pre selection haploid	152	0.008559048899703315	0.05124757209024354	0	0	0	0.021386950118460653	0.059785276728351586	0	0	0	0.04273121171373076	0	0.11530170113764915	0.059891998036327936	0.6416085035538196	0	1	1	1	0	1	1	0	1	0	1	1	0	0	0	0.9674713453288083	0.03254999893278692	0.256346	38.6856	0	-0.0079449949390995
401	CACGTAGAGTAA	chr18	32448476	32511659	-	L10K pre selection R1	pre selection	L10K	d3	R1	haploid	pre selection haploid	54	0.019023803494555583	0.050677386680172194	0	0	0	0.025370346923271715	0.044330843251456066	0	0	0	0.0348664218789567	0	0.08549632818435046	0.06028424917700684	0.6805045581159788	0	1	1	1	0	1	1	0	1	0	1	1	0	0	0	0.9758957964041529	0.024135857179032667	0.188492	39.3577	0	-0.0079449949390995
402	CACGTAGAGTAA	chr18	32448476	32519837	-	L10K pre selection R1	pre selection	L10K	d3	R1	haploid	pre selection haploid	240	0.016843698326840614	0.04486981867100137	0	0	0	0.022462935455844848	0.03925058154199714	0	0	0	0.030870771559093076	0	0.0756985510495782	0.05337574619545416	0.7171183543062134	0	1	1	1	0	1	1	0	1	0	1	1	0	0	0	0.9786581093579216	0.02136991676242258	0.162266	39.3915	0	-0.0079449949390995
403	CACGTAGAGTAA	chr18	32448476	32522351	-	L10K pre selection R1	pre selection	L10K	d3	R1	haploid	pre selection haploid	1	0.016270507336618115	0.04334289891168986	0	0	0	0.02169852184742	0.03791488440088797	0	0	0	0.029820239319941523	0	0.07312252964426877	0.05698738426552602	0.7213438735177866	0	1	1	1	0	1	1	0	1	0	1	1	0	0	0	0.9793843738155829	0.020642698575992203	0.156496	39.3413	0	-0.0079449949390995
404	CACGTAGAGTAA	chr18	32448476	32534100	-	L10K pre selection R1	pre selection	L10K	d3	R1	haploid	pre selection haploid	84	0.014037956204379563	0.037395620437956203	0	0	0	0.018721167883211678	0.03271240875912409	0	0	0	0.02572846715328467	0	0.0630890510948905	0.06438540145985401	0.7444204379562044	0	1	1	1	0	1	1	0	1	0	1	1	0	0	0	0.9822131386861314	0.01781021897810219	0.195173	39.1407	0	-0.0079449949390995
405	CACGTAGAGTAA	chr18	32448476	32537514	-	L10K pre selection R1	pre selection	L10K	d3	R1	haploid	pre selection haploid	2	0.013499702377609812	0.03596176956165276	0	0	0	0.018003346848010422	0.03145812509125215	0	0	0	0.024741967003223307	0	0.0606700434641	0.06529722930401285	0.7508732128617797	0	1	1	1	0	1	1	0	1	0	1	1	0	0	0	0.9828951358393513	0.017127326227832747	0.189672	39.206	0	-0.0079449949390995
406	CACGTAGAGTAA	chr18	32448476	32540954	-	L10K pre selection R1	pre selection	L10K	d3	R1	haploid	pre selection haploid	42	0.012997545388682837	0.034624076817439634	0	0	0	0.017333664940148576	0.030287957265973896	0	0	0	0.023821624368775614	0	0.058413261389072116	0.06720444641486176	0.7558256469036214	0	1	1	1	0	1	1	0	1	0	1	1	0	0	0	0.9835313963170017	0.016490230214427058	0.185184	39.2195	0	-0.0079449949390995
407	CACGTAGAGTAA	chr18	32448476	32554264	-	L10K pre selection R1	pre selection	L10K	d3	R1	haploid	pre selection haploid	1	0.032186711283781866	0.04542060138577735	0	0	0	0.022733932639499382	0.026477232982635247	0	0	0	0.02082447135335432	0	0.1077900348807532	0.06253958351057293	0.6825851459036384	1	1	1	1	0	1	1	0	1	0	1	1	0	0	0	0.9452967699855372	0.0547315883503956	0.17465	39.3886	0	-0.0079449949390995
408	CACGTAGAGTAA	chr18	32448476	32571644	-	L10K pre selection R1	pre selection	L10K	d3	R1	haploid	pre selection haploid	1	0.02764494312692317	0.03901143956677411	0	0	0	0.019526017098458217	0.022741111805730338	0	0	0	0.017885994040708297	0	0.09258011350258588	0.06511378674828894	0.7160405621544382	1	1	1	1	0	1	1	0	1	0	1	1	0	0	0	0.8119088406985524	0.188115516079533	0.185345	39.4109	0	-0.0079449949390995
409	CACGTAGAGTAA	chr18	32448476	32599364	-	L10K pre selection R1	pre selection	L10K	d3	R1	haploid	pre selection haploid	1	0.022566257314979885	0.031844600998084685	0	0	0	0.01593886896990503	0.018563314754554673	0	0	0	0.014600136524199909	0	0.0954675291108033	0.06378198543300041	0.7377476157970428	1	1	1	1	0	1	1	0	1	0	1	1	0	0	0	0.6627520892841758	0.33726779288085945	0.186888	39.4489	0	-0.0079449949390995
410	CACGTAGAGTAA	chr18	32448476	32737607	-	L10K pre selection R1	pre selection	L10K	d3	R1	haploid	pre selection haploid	1	0.015937357331599407	0.020080793547583804	0	0	0	0.008318000083007069	0.009687616728691393	0	0	0	0.017317349860963158	0.0013869097851500352	0.11625485937218986	0.06241439895964473	0.7490834636083173	1	1	1	1	0	1	1	1	1	1	1	1	0	0	0	0.34586970657000954	0.6541510451973493	0.228318	38.8272	-0.104525599	-0.0079449949390995
411	CACGTAGAGTAA	chr18	32448476	32760245	-	L10K pre selection R1	pre selection	L10K	d3	R1	haploid	pre selection haploid	1	0.016707829489687912	0.018622702633351508	0	0	0	0.007714019950604612	0.008984187060974437	0	0	0	0.016059915963691183	0.0012862045738845944	0.11294864804182571	0.06431022869422973	0.7538441800044905	1	1	1	1	0	1	1	1	1	1	1	1	0	0	0	0.320755685280816	0.6792667671681047	0.250307	38.847	-0.104525599	-0.0079449949390995
412	CACGTAGAGTAA	chr18	32448476	32449531	-	L10K pre selection R2	pre selection	L10K	d3	R2	haploid	pre selection haploid	7	0	0	0	0	0	0	0	0	0	0	0	0	0	0	1	0	0	1	1	0	0	0	0	0	0	1	0	0	0	0	0	1	-0.0695081	38.5592	0	0
413	CACGTAGAGTAA	chr18	32448476	32450955	-	L10K pre selection R2	pre selection	L10K	d3	R2	haploid	pre selection haploid	266	0	0	0	0	0	0	0	0	0	0	0	0	0	0	1	0	0	1	1	0	0	0	0	0	0	1	0	0	0	0	0.38548387096774195	0.6149193548387096	0.258039	39.3626	0	0
414	CACGTAGAGTAA	chr18	32448476	32453250	-	L10K pre selection R2	pre selection	L10K	d3	R2	haploid	pre selection haploid	17	0	0	0	0	0	0	0	0	0	0	0	0	0	0	1	0	0	1	1	0	0	0	0	0	0	1	0	0	0	0	0.6808376963350785	0.3193717277486911	0.126943	40.4231	0	0
415	CACGTAGAGTAA	chr18	32448476	32512299	-	L10K pre selection R2	pre selection	L10K	d3	R2	haploid	pre selection haploid	11	0.01883304086237152	0.05016921534219103	0	0	0	0.025115943845575334	0.04388631235898721	0	0	0	0.034516796189521186	0	0.08463900726999248	0.059679744296816245	0.6837083228879418	0	1	1	1	0	1	1	0	1	0	1	1	0	0	0	0.9761375031336175	0.023893833040862372	0.181726	39.3849	0	-0.0079449949390995
416	CACGTAGAGTAA	chr18	32448476	32554456	-	L10K pre selection R2	pre selection	L10K	d3	R2	haploid	pre selection haploid	49	0.03212840037365188	0.0453383153584133	0	0	0	0.02269274681310801	0.026429265623083384	0	0	0	0.020786744793878147	0	0.10759475755088176	0.06242628395655825	0.6831601890904974	1	1	1	1	0	1	1	0	1	0	1	1	0	0	0	0.9435842273615082	0.056444079599173434	0.174476	39.3857	0	-0.0079449949390995
417	CACGTAGAGTAA	chr18	32448476	32583590	-	L10K pre selection R2	pre selection	L10K	d3	R2	haploid	pre selection haploid	82	0.02520075491248196	0.0355622987825186	0	0	0	0.017799652148170076	0.020730488842837583	0	0	0	0.016304629389779078	0	0.10661288531991267	0.062324686378270364	0.7159900825222958	1	1	1	1	0	1	1	0	1	0	1	1	0	0	0	0.7401250786367168	0.25989712467157605	0.194118	39.3977	0	-0.0079449949390995
418	CACGTAGAGTAA	chr18	32448476	32628573	-	L10K pre selection R2	pre selection	L10K	d3	R2	haploid	pre selection haploid	8	0.01890637319681507	0.026679918710924053	0	0	0	0.013353840686737221	0.015552643560728049	0	0	0	0.012232229119701496	0	0.09110040089284722	0.06457040055969528	0.7580872636009284	1	1	1	1	0	1	1	0	1	0	1	1	0	0	0	0.5552643560728048	0.4447578540572355	0.192658	39.2574	0	-0.0079449949390995
419	CACGTAGAGTAA	chr18	32448476	32717912	-	L10K pre selection R2	pre selection	L10K	d3	R2	haploid	pre selection haploid	13	0.015614039645631446	0.01783348240961709	0	0	0	0.008926019811681394	0.010395751140340784	0	0	0	0.014122039660477217	0	0.11881070528546563	0.06399640732341884	0.7507691965097593	1	1	1	1	0	1	1	1	1	1	1	1	0	0	0	0.3711516977994856	0.6288705708570093	0.223039	38.8089	-0.104525599	-0.0079449949390995
420	CACGTAGAGTAA	chr18	32448476	32737618	-	L10K pre selection R2	pre selection	L10K	d3	R2	haploid	pre selection haploid	8	0.01593675101939179	0.020080029604728458	0	0	0	0.008317683637508084	0.009687248178237066	0	0	0	0.017316691049065688	0.0013868570223038428	0.11625043663515977	0.062412024499987895	0.7490930093413986	1	1	1	1	0	1	1	1	1	1	1	1	0	0	0	0.3458565484898476	0.6541642024880423	0.228296	38.8278	-0.104525599	-0.0079449949390995
421	CACGTAGAGTAA	chr18	32448476	32760276	-	L10K pre selection R2	pre selection	L10K	d3	R2	haploid	pre selection haploid	540	0.01670616835738179	0.018620851119784735	0	0	0	0.007713253004320063	0.008983293831642617	0	0	0	0.016058319248495035	0.0012860766963544055	0.1129374184175163	0.06430383481772027	0.7538686534039339	1	1	1	1	0	1	1	1	1	1	1	1	0	0	0	0.3207237949846216	0.679298655232023	0.250307	38.8458	-0.104525599	-0.0079449949390995
422	CACGTAGAGTAA	chr18	32448476	32760663	-	L10K pre selection R2	pre selection	L10K	d3	R2	haploid	pre selection haploid	1	0.01668545876202801	0.018597768011582763	0	0	0	0.007703691365459274	0.008972157802349867	0	0	0	0.016884057042551283	0.0012844824272553717	0.11279741694107397	0.06422412136276859	0.7533313259958743	1	1	1	1	0	1	1	1	1	1	1	1	0	0	0	0.32032621369174985	0.6796962086947609	0.252093	38.8559	-0.104525599	-0.0079449949390995
423	CACGTAGAGTAA	chr18	32448476	32460780	-	L10K post selection haploid R1	post selection	L10K	d15	R1	haploid	post selection haploid	139	0	0	0	0	0	0	0	0	0	0	0.11385615603413246	0	0	0.016334823242584316	0.8701340918325884	0	0	1	1	0	0	0	0	0	0	1	0	0	0	0	0.8761479073547338	0.12393336042259244	0.278557	37.1977	0	0
424	CACGTAGAGTAA	chr18	32448476	32491616	-	L10K post selection haploid R1	post selection	L10K	d15	R1	haploid	post selection haploid	3422	0.009295102107044343	0.05565471361349992	0	0	0	0.023226165364734243	0.06492663591479103	0	0	0	0.04640597111796203	0	0.12521731067893652	0.05574743283651283	0.6200366240930901	0	1	1	1	0	1	1	0	1	0	1	1	0	0	0	0.9646739760320808	0.03534920377367238	0.297569	38.8039	0	-0.0079449949390995
425	CACGTAGAGTAA	chr18	32448476	32493030	-	L10K post selection haploid R1	post selection	L10K	d15	R1	haploid	post selection haploid	3343	0.009000112220850634	0.05388845247446976	0	0	0	0.02248905846706318	0.06286612052519358	0	0	0	0.04493322859387274	0	0.12124340702502524	0.06297834137582763	0.6231399394007406	0	1	1	1	0	1	1	0	1	0	1	1	0	0	0	0.9657950847267422	0.03422735944338458	0.289046	38.7301	0	-0.0079449949390995
426	CACGTAGAGTAA	chr18	32448476	32500155	-	L10K post selection haploid R1	post selection	L10K	d15	R1	haploid	post selection haploid	1	0.007759287925696594	0.046458978328173375	0	0	0	0.030147058823529412	0.05419891640866873	0	0	0	0.042627708978328176	0	0.10452786377708978	0.06592492260061919	0.6488970588235294	0	1	1	1	0	1	1	0	1	0	1	1	0	0	0	0.9705301857585139	0.029508513931888546	0.217392	38.5762	0	-0.0079449949390995
427	CACGTAGAGTAA	chr18	32448476	32533826	-	L10K post selection haploid R1	post selection	L10K	d15	R1	haploid	post selection haploid	124	0.01408302187437757	0.03751567058382444	0	0	0	0.018781267940621668	0.032817424517580344	0	0	0	0.02581106255345573	0	0.063291584164216	0.06138182329439608	0.7468102306944265	0	1	1	1	0	1	1	0	1	0	1	1	0	0	0	0.9821560380077562	0.01786739464095324	0.197267	39.0929	0	-0.0079449949390995
428	CACGTAGAGTAA	chr18	32448476	32534831	-	L10K post selection haploid R1	post selection	L10K	d15	R1	haploid	post selection haploid	1	0.013919125480568808	0.03707906804391125	0	0	0	0.018562693964518966	0.03243549955996109	0	0	0	0.0255106767335217	0	0.06255500486358793	0.06499837880402057	0.7454374913150216	0	1	1	1	0	1	1	0	1	0	1	1	0	0	0	0.9823637037380147	0.01765945620454861	0.19486	39.1433	0	-0.0079449949390995
429	CACGTAGAGTAA	chr18	32448476	32538150	-	L10K post selection haploid R1	post selection	L10K	d15	R1	haploid	post selection haploid	388	0.013403958739894061	0.03570671870643992	0	0	0	0.017875662113186506	0.031235015333147476	0	0	0	0.024566490103150266	0	0.06023975466964037	0.06483412322274881	0.7526400892110399	0	1	1	1	0	1	1	0	1	0	1	1	0	0	0	0.9830164482854753	0.017005854474491218	0.187109	39.262	0	-0.0079449949390995
430	CACGTAGAGTAA	chr18	32448476	32538618	-	L10K post selection haploid R1	post selection	L10K	d15	R1	haploid	post selection haploid	3	0.013334368725247661	0.035521338318005836	0	0	0	0.017782856128595675	0.03107285091465782	0	0	0	0.02443894700642313	0	0.059927004870039824	0.06449752060614801	0.7539243202467191	0	1	1	1	0	1	1	0	1	0	1	1	0	0	0	0.9831046226551147	0.016917564314478106	0.185597	39.2554	0	-0.0079449949390995
431	CACGTAGAGTAA	chr18	32448476	32556142	-	L10K post selection haploid R1	post selection	L10K	d15	R1	haploid	post selection haploid	253	0.031625289085792305	0.044628344803886055	0	0	0	0.022337392144296767	0.026015399333128998	0	0	0	0.02046123696211467	0	0.10590988882387362	0.06463447481586744	0.6849452478475299	1	1	1	1	0	1	1	0	1	0	1	1	0	0	0	0.9288082699434367	0.07121959374738777	0.177557	39.3601	0	-0.0079449949390995
432	CACGTAGAGTAA	chr18	32448476	32564791	-	L10K post selection haploid R1	post selection	L10K	d15	R1	haploid	post selection haploid	15	0.029273702672031363	0.04130987998211768	0	0	0	0.02067643316482685	0.024080951889679836	0	0	0	0.01893978472437154	0	0.09803466419065304	0.06542522094982633	0.7028095876749544	1	1	1	1	0	1	1	0	1	0	1	1	0	0	0	0.8597441452594656	0.14028164654905603	0.193661	39.354	0	-0.0079449949390995
433	CACGTAGAGTAA	chr18	32448476	32565150	-	L10K post selection haploid R1	post selection	L10K	d15	R1	haploid	post selection haploid	12	0.029183629740732804	0.04118277265909578	0	0	0	0.020612813370473538	0.02400685665309621	0	0	0	0.018881508463681165	0	0.09773301907006643	0.0670152131990572	0.7019412899078638	1	1	1	1	0	1	1	0	1	0	1	1	0	0	0	0.8570987786586672	0.14292693379044355	0.19268	39.3642	0	-0.0079449949390995
434	CACGTAGAGTAA	chr18	32448476	32576120	-	L10K post selection haploid R1	post selection	L10K	d15	R1	haploid	post selection haploid	1	0.026675545458106468	0.03764346429550707	0	0	0	0.018841317717106038	0.021943671902542206	0	0	0	0.017258803713423948	0	0.10187629754396961	0.0653452935876846	0.710956167495789	1	1	1	1	0	1	1	0	1	0	1	1	0	0	0	0.7834384425555251	0.2165850601276979	0.183404	39.393	0	-0.0079449949390995
435	CACGTAGAGTAA	chr18	32448476	32451036	-	L10K post selection haploid R2	post selection	L10K	d15	R2	haploid	post selection haploid	570	0	0	0	0	0	0	0	0	0	0	0	0	0	0	1	0	0	1	1	0	0	0	0	0	0	1	0	0	0	0	0.4049199531433034	0.5954705193283873	0.21777	39.3047	0	0
436	CACGTAGAGTAA	chr18	32448476	32599542	-	L10K post selection haploid R2	post selection	L10K	d15	R2	haploid	post selection haploid	1401	0.022539667829506112	0.031807078978201724	0	0	0	0.015920088437580675	0.01854144187678315	0	0	0	0.014582933400411738	0	0.09535504114068592	0.0637068320678904	0.7380566238821186	1	1	1	1	0	1	1	0	1	0	1	1	0	0	0	0.6619711783513276	0.3380486803868482	0.186738	39.4461	0	-0.0079449949390995
437	CACGTAGAGTAA	chr18	32448476	32737726	-	L10K post selection haploid R2	post selection	L10K	d15	R2	haploid	post selection haploid	262	0.015930800584959083	0.0200725321606494	0	0	0	0.008314577996273134	0.009683631171543054	0	0	0	0.01731022537519317	0.0013863392002101981	0.1162070312635047	0.06238872121444697	0.74918669252656	1	1	1	1	0	1	1	1	1	1	1	1	0	0	0	0.3457274132155118	0.6542933300144166	0.228153	38.8295	-0.104525599	-0.0079449949390995
438	CACGTAGAGTAA	chr18	32448476	32741937	-	L10K post selection haploid R2	post selection	L10K	d15	R2	haploid	post selection haploid	2	0.015702203351711637	0.01978450361545958	0	0	0	0.008195268893417205	0.009544676993954924	0	0	0	0.017061834240889792	0.001366446081605114	0.11453953152367258	0.06149348126844362	0.7527857099045192	1	1	1	1	0	1	1	1	1	1	1	1	0	0	0	0.3407664365403357	0.6592540090369452	0.233009	38.7952	-0.104525599	-0.0079449949390995
439	CACGTAGAGTAA	chr18	32448476	32451036	-	L10K pre selection R1	pre selection	L10K	d3	R1	haploid	pre selection haploid	1	0	0	0	0	0	0	0	0	0	0	0	0	0	0	1	0	0	1	1	0	0	0	0	0	0	1	0	0	0	0	0.4049199531433034	0.5954705193283873	0.21777	39.3047	0	0
440	CACGTAGAGTAA	chr18	32448476	32460772	-	L10K pre selection R1	pre selection	L10K	d3	R1	haploid	pre selection haploid	606	0	0	0	0	0	0	0	0	0	0	0.113930226884606	0	0	0.016345450109782875	0.8700496055948606	0	0	1	1	0	0	0	0	0	0	1	0	0	0	0	0.8760673334959747	0.12401398715133773	0.277954	37.1958	0	0
441	CACGTAGAGTAA	chr18	32448476	32491511	-	L10K pre selection R1	pre selection	L10K	d3	R1	haploid	pre selection haploid	237	0.009317780462868297	0.05579050097592713	0	0	0	0.023282832977042475	0.06508504507853889	0	0	0	0.04651919323357189	0	0.1255228181057719	0.055883446416953246	0.6191095826749697	0	1	1	1	0	1	1	0	1	0	1	1	0	0	0	0.9645877869690491	0.03543544939120736	0.298184	38.8358	0	-0.0079449949390995
442	CACGTAGAGTAA	chr18	32448476	32492904	-	L10K pre selection R1	pre selection	L10K	d3	R1	haploid	pre selection haploid	261	0.009025636408652006	0.054041279344572236	0	0	0	0.022552837110896038	0.06304440793175628	0	0	0	0.045060658578856154	0	0.12158725156992055	0.06315694703909609	0.6220711697314817	0	1	1	1	0	1	1	0	1	0	1	1	0	0	0	0.9656980800828288	0.034324427738639175	0.289121	38.7553	0	-0.0079449949390995
443	CACGTAGAGTAA	chr18	32448476	32494218	-	L10K pre selection R1	pre selection	L10K	d3	R1	haploid	pre selection haploid	368	0.008766368624707605	0.052488905406291676	0	0	0	0.021904990927573618	0.061233412762608484	0	0	0	0.04376625931836565	0	0.11809457184705857	0.061342719104562446	0.6329274424502109	0	1	1	1	0	1	1	0	1	0	1	1	0	0	0	0.9666834269724329	0.03333843429595785	0.26567	38.7097	0	-0.0079449949390995
444	CACGTAGAGTAA	chr18	32448476	32495326	-	L10K pre selection R1	pre selection	L10K	d3	R1	haploid	pre selection haploid	152	0.008559048899703315	0.05124757209024354	0	0	0	0.021386950118460653	0.059785276728351586	0	0	0	0.04273121171373076	0	0.11530170113764915	0.059891998036327936	0.6416085035538196	0	1	1	1	0	1	1	0	1	0	1	1	0	0	0	0.9674713453288083	0.03254999893278692	0.256346	38.6856	0	-0.0079449949390995
445	CACGTAGAGTAA	chr18	32448476	32511659	-	L10K pre selection R1	pre selection	L10K	d3	R1	haploid	pre selection haploid	54	0.019023803494555583	0.050677386680172194	0	0	0	0.025370346923271715	0.044330843251456066	0	0	0	0.0348664218789567	0	0.08549632818435046	0.06028424917700684	0.6805045581159788	0	1	1	1	0	1	1	0	1	0	1	1	0	0	0	0.9758957964041529	0.024135857179032667	0.188492	39.3577	0	-0.0079449949390995
446	CACGTAGAGTAA	chr18	32448476	32519837	-	L10K pre selection R1	pre selection	L10K	d3	R1	haploid	pre selection haploid	240	0.016843698326840614	0.04486981867100137	0	0	0	0.022462935455844848	0.03925058154199714	0	0	0	0.030870771559093076	0	0.0756985510495782	0.05337574619545416	0.7171183543062134	0	1	1	1	0	1	1	0	1	0	1	1	0	0	0	0.9786581093579216	0.02136991676242258	0.162266	39.3915	0	-0.0079449949390995
447	CACGTAGAGTAA	chr18	32448476	32522351	-	L10K pre selection R1	pre selection	L10K	d3	R1	haploid	pre selection haploid	1	0.016270507336618115	0.04334289891168986	0	0	0	0.02169852184742	0.03791488440088797	0	0	0	0.029820239319941523	0	0.07312252964426877	0.05698738426552602	0.7213438735177866	0	1	1	1	0	1	1	0	1	0	1	1	0	0	0	0.9793843738155829	0.020642698575992203	0.156496	39.3413	0	-0.0079449949390995
448	CACGTAGAGTAA	chr18	32448476	32534100	-	L10K pre selection R1	pre selection	L10K	d3	R1	haploid	pre selection haploid	84	0.014037956204379563	0.037395620437956203	0	0	0	0.018721167883211678	0.03271240875912409	0	0	0	0.02572846715328467	0	0.0630890510948905	0.06438540145985401	0.7444204379562044	0	1	1	1	0	1	1	0	1	0	1	1	0	0	0	0.9822131386861314	0.01781021897810219	0.195173	39.1407	0	-0.0079449949390995
449	CACGTAGAGTAA	chr18	32448476	32537514	-	L10K pre selection R1	pre selection	L10K	d3	R1	haploid	pre selection haploid	2	0.013499702377609812	0.03596176956165276	0	0	0	0.018003346848010422	0.03145812509125215	0	0	0	0.024741967003223307	0	0.0606700434641	0.06529722930401285	0.7508732128617797	0	1	1	1	0	1	1	0	1	0	1	1	0	0	0	0.9828951358393513	0.017127326227832747	0.189672	39.206	0	-0.0079449949390995
450	CACGTAGAGTAA	chr18	32448476	32540954	-	L10K pre selection R1	pre selection	L10K	d3	R1	haploid	pre selection haploid	42	0.012997545388682837	0.034624076817439634	0	0	0	0.017333664940148576	0.030287957265973896	0	0	0	0.023821624368775614	0	0.058413261389072116	0.06720444641486176	0.7558256469036214	0	1	1	1	0	1	1	0	1	0	1	1	0	0	0	0.9835313963170017	0.016490230214427058	0.185184	39.2195	0	-0.0079449949390995
451	CACGTAGAGTAA	chr18	32448476	32554264	-	L10K pre selection R1	pre selection	L10K	d3	R1	haploid	pre selection haploid	1	0.032186711283781866	0.04542060138577735	0	0	0	0.022733932639499382	0.026477232982635247	0	0	0	0.02082447135335432	0	0.1077900348807532	0.06253958351057293	0.6825851459036384	1	1	1	1	0	1	1	0	1	0	1	1	0	0	0	0.9452967699855372	0.0547315883503956	0.17465	39.3886	0	-0.0079449949390995
452	CACGTAGAGTAA	chr18	32448476	32571644	-	L10K pre selection R1	pre selection	L10K	d3	R1	haploid	pre selection haploid	1	0.02764494312692317	0.03901143956677411	0	0	0	0.019526017098458217	0.022741111805730338	0	0	0	0.017885994040708297	0	0.09258011350258588	0.06511378674828894	0.7160405621544382	1	1	1	1	0	1	1	0	1	0	1	1	0	0	0	0.8119088406985524	0.188115516079533	0.185345	39.4109	0	-0.0079449949390995
453	CACGTAGAGTAA	chr18	32448476	32599364	-	L10K pre selection R1	pre selection	L10K	d3	R1	haploid	pre selection haploid	1	0.022566257314979885	0.031844600998084685	0	0	0	0.01593886896990503	0.018563314754554673	0	0	0	0.014600136524199909	0	0.0954675291108033	0.06378198543300041	0.7377476157970428	1	1	1	1	0	1	1	0	1	0	1	1	0	0	0	0.6627520892841758	0.33726779288085945	0.186888	39.4489	0	-0.0079449949390995
454	CACGTAGAGTAA	chr18	32448476	32737607	-	L10K pre selection R1	pre selection	L10K	d3	R1	haploid	pre selection haploid	1	0.015937357331599407	0.020080793547583804	0	0	0	0.008318000083007069	0.009687616728691393	0	0	0	0.017317349860963158	0.0013869097851500352	0.11625485937218986	0.06241439895964473	0.7490834636083173	1	1	1	1	0	1	1	1	1	1	1	1	0	0	0	0.34586970657000954	0.6541510451973493	0.228318	38.8272	-0.104525599	-0.0079449949390995
455	CACGTAGAGTAA	chr18	32448476	32760245	-	L10K pre selection R1	pre selection	L10K	d3	R1	haploid	pre selection haploid	1	0.016707829489687912	0.018622702633351508	0	0	0	0.007714019950604612	0.008984187060974437	0	0	0	0.016059915963691183	0.0012862045738845944	0.11294864804182571	0.06431022869422973	0.7538441800044905	1	1	1	1	0	1	1	1	1	1	1	1	0	0	0	0.320755685280816	0.6792667671681047	0.250307	38.847	-0.104525599	-0.0079449949390995
456	CACGTAGAGTAA	chr18	32448476	32449531	-	L10K pre selection R2	pre selection	L10K	d3	R2	haploid	pre selection haploid	7	0	0	0	0	0	0	0	0	0	0	0	0	0	0	1	0	0	1	1	0	0	0	0	0	0	1	0	0	0	0	0	1	-0.0695081	38.5592	0	0
457	CACGTAGAGTAA	chr18	32448476	32450955	-	L10K pre selection R2	pre selection	L10K	d3	R2	haploid	pre selection haploid	266	0	0	0	0	0	0	0	0	0	0	0	0	0	0	1	0	0	1	1	0	0	0	0	0	0	1	0	0	0	0	0.38548387096774195	0.6149193548387096	0.258039	39.3626	0	0
458	CACGTAGAGTAA	chr18	32448476	32453250	-	L10K pre selection R2	pre selection	L10K	d3	R2	haploid	pre selection haploid	17	0	0	0	0	0	0	0	0	0	0	0	0	0	0	1	0	0	1	1	0	0	0	0	0	0	1	0	0	0	0	0.6808376963350785	0.3193717277486911	0.126943	40.4231	0	0
459	CACGTAGAGTAA	chr18	32448476	32512299	-	L10K pre selection R2	pre selection	L10K	d3	R2	haploid	pre selection haploid	11	0.01883304086237152	0.05016921534219103	0	0	0	0.025115943845575334	0.04388631235898721	0	0	0	0.034516796189521186	0	0.08463900726999248	0.059679744296816245	0.6837083228879418	0	1	1	1	0	1	1	0	1	0	1	1	0	0	0	0.9761375031336175	0.023893833040862372	0.181726	39.3849	0	-0.0079449949390995
460	CACGTAGAGTAA	chr18	32448476	32554456	-	L10K pre selection R2	pre selection	L10K	d3	R2	haploid	pre selection haploid	49	0.03212840037365188	0.0453383153584133	0	0	0	0.02269274681310801	0.026429265623083384	0	0	0	0.020786744793878147	0	0.10759475755088176	0.06242628395655825	0.6831601890904974	1	1	1	1	0	1	1	0	1	0	1	1	0	0	0	0.9435842273615082	0.056444079599173434	0.174476	39.3857	0	-0.0079449949390995
461	CACGTAGAGTAA	chr18	32448476	32583590	-	L10K pre selection R2	pre selection	L10K	d3	R2	haploid	pre selection haploid	82	0.02520075491248196	0.0355622987825186	0	0	0	0.017799652148170076	0.020730488842837583	0	0	0	0.016304629389779078	0	0.10661288531991267	0.062324686378270364	0.7159900825222958	1	1	1	1	0	1	1	0	1	0	1	1	0	0	0	0.7401250786367168	0.25989712467157605	0.194118	39.3977	0	-0.0079449949390995
462	CACGTAGAGTAA	chr18	32448476	32628573	-	L10K pre selection R2	pre selection	L10K	d3	R2	haploid	pre selection haploid	8	0.01890637319681507	0.026679918710924053	0	0	0	0.013353840686737221	0.015552643560728049	0	0	0	0.012232229119701496	0	0.09110040089284722	0.06457040055969528	0.7580872636009284	1	1	1	1	0	1	1	0	1	0	1	1	0	0	0	0.5552643560728048	0.4447578540572355	0.192658	39.2574	0	-0.0079449949390995
463	CACGTAGAGTAA	chr18	32448476	32717912	-	L10K pre selection R2	pre selection	L10K	d3	R2	haploid	pre selection haploid	13	0.015614039645631446	0.01783348240961709	0	0	0	0.008926019811681394	0.010395751140340784	0	0	0	0.014122039660477217	0	0.11881070528546563	0.06399640732341884	0.7507691965097593	1	1	1	1	0	1	1	1	1	1	1	1	0	0	0	0.3711516977994856	0.6288705708570093	0.223039	38.8089	-0.104525599	-0.0079449949390995
464	CACGTAGAGTAA	chr18	32448476	32737618	-	L10K pre selection R2	pre selection	L10K	d3	R2	haploid	pre selection haploid	8	0.01593675101939179	0.020080029604728458	0	0	0	0.008317683637508084	0.009687248178237066	0	0	0	0.017316691049065688	0.0013868570223038428	0.11625043663515977	0.062412024499987895	0.7490930093413986	1	1	1	1	0	1	1	1	1	1	1	1	0	0	0	0.3458565484898476	0.6541642024880423	0.228296	38.8278	-0.104525599	-0.0079449949390995
465	CACGTAGAGTAA	chr18	32448476	32760276	-	L10K pre selection R2	pre selection	L10K	d3	R2	haploid	pre selection haploid	540	0.01670616835738179	0.018620851119784735	0	0	0	0.007713253004320063	0.008983293831642617	0	0	0	0.016058319248495035	0.0012860766963544055	0.1129374184175163	0.06430383481772027	0.7538686534039339	1	1	1	1	0	1	1	1	1	1	1	1	0	0	0	0.3207237949846216	0.679298655232023	0.250307	38.8458	-0.104525599	-0.0079449949390995
466	CACGTAGAGTAA	chr18	32448476	32760663	-	L10K pre selection R2	pre selection	L10K	d3	R2	haploid	pre selection haploid	1	0.01668545876202801	0.018597768011582763	0	0	0	0.007703691365459274	0.008972157802349867	0	0	0	0.016884057042551283	0.0012844824272553717	0.11279741694107397	0.06422412136276859	0.7533313259958743	1	1	1	1	0	1	1	1	1	1	1	1	0	0	0	0.32032621369174985	0.6796962086947609	0.252093	38.8559	-0.104525599	-0.0079449949390995
467	CACGTAGAGTAA	chr18	32448476	32460780	-	L10K post selection haploid R1	post selection	L10K	d15	R1	haploid	post selection haploid	139	0	0	0	0	0	0	0	0	0	0	0.11385615603413246	0	0	0.016334823242584316	0.8701340918325884	0	0	1	1	0	0	0	0	0	0	1	0	0	0	0	0.8761479073547338	0.12393336042259244	0.278557	37.1977	0	0
468	CACGTAGAGTAA	chr18	32448476	32491616	-	L10K post selection haploid R1	post selection	L10K	d15	R1	haploid	post selection haploid	3422	0.009295102107044343	0.05565471361349992	0	0	0	0.023226165364734243	0.06492663591479103	0	0	0	0.04640597111796203	0	0.12521731067893652	0.05574743283651283	0.6200366240930901	0	1	1	1	0	1	1	0	1	0	1	1	0	0	0	0.9646739760320808	0.03534920377367238	0.297569	38.8039	0	-0.0079449949390995
469	CACGTAGAGTAA	chr18	32448476	32493030	-	L10K post selection haploid R1	post selection	L10K	d15	R1	haploid	post selection haploid	3343	0.009000112220850634	0.05388845247446976	0	0	0	0.02248905846706318	0.06286612052519358	0	0	0	0.04493322859387274	0	0.12124340702502524	0.06297834137582763	0.6231399394007406	0	1	1	1	0	1	1	0	1	0	1	1	0	0	0	0.9657950847267422	0.03422735944338458	0.289046	38.7301	0	-0.0079449949390995
470	CACGTAGAGTAA	chr18	32448476	32500155	-	L10K post selection haploid R1	post selection	L10K	d15	R1	haploid	post selection haploid	1	0.007759287925696594	0.046458978328173375	0	0	0	0.030147058823529412	0.05419891640866873	0	0	0	0.042627708978328176	0	0.10452786377708978	0.06592492260061919	0.6488970588235294	0	1	1	1	0	1	1	0	1	0	1	1	0	0	0	0.9705301857585139	0.029508513931888546	0.217392	38.5762	0	-0.0079449949390995
471	CACGTAGAGTAA	chr18	32448476	32533826	-	L10K post selection haploid R1	post selection	L10K	d15	R1	haploid	post selection haploid	124	0.01408302187437757	0.03751567058382444	0	0	0	0.018781267940621668	0.032817424517580344	0	0	0	0.02581106255345573	0	0.063291584164216	0.06138182329439608	0.7468102306944265	0	1	1	1	0	1	1	0	1	0	1	1	0	0	0	0.9821560380077562	0.01786739464095324	0.197267	39.0929	0	-0.0079449949390995
472	CACGTAGAGTAA	chr18	32448476	32534831	-	L10K post selection haploid R1	post selection	L10K	d15	R1	haploid	post selection haploid	1	0.013919125480568808	0.03707906804391125	0	0	0	0.018562693964518966	0.03243549955996109	0	0	0	0.0255106767335217	0	0.06255500486358793	0.06499837880402057	0.7454374913150216	0	1	1	1	0	1	1	0	1	0	1	1	0	0	0	0.9823637037380147	0.01765945620454861	0.19486	39.1433	0	-0.0079449949390995
473	CACGTAGAGTAA	chr18	32448476	32538150	-	L10K post selection haploid R1	post selection	L10K	d15	R1	haploid	post selection haploid	388	0.013403958739894061	0.03570671870643992	0	0	0	0.017875662113186506	0.031235015333147476	0	0	0	0.024566490103150266	0	0.06023975466964037	0.06483412322274881	0.7526400892110399	0	1	1	1	0	1	1	0	1	0	1	1	0	0	0	0.9830164482854753	0.017005854474491218	0.187109	39.262	0	-0.0079449949390995
474	CACGTAGAGTAA	chr18	32448476	32538618	-	L10K post selection haploid R1	post selection	L10K	d15	R1	haploid	post selection haploid	3	0.013334368725247661	0.035521338318005836	0	0	0	0.017782856128595675	0.03107285091465782	0	0	0	0.02443894700642313	0	0.059927004870039824	0.06449752060614801	0.7539243202467191	0	1	1	1	0	1	1	0	1	0	1	1	0	0	0	0.9831046226551147	0.016917564314478106	0.185597	39.2554	0	-0.0079449949390995
475	CACGTAGAGTAA	chr18	32448476	32556142	-	L10K post selection haploid R1	post selection	L10K	d15	R1	haploid	post selection haploid	253	0.031625289085792305	0.044628344803886055	0	0	0	0.022337392144296767	0.026015399333128998	0	0	0	0.02046123696211467	0	0.10590988882387362	0.06463447481586744	0.6849452478475299	1	1	1	1	0	1	1	0	1	0	1	1	0	0	0	0.9288082699434367	0.07121959374738777	0.177557	39.3601	0	-0.0079449949390995
476	CACGTAGAGTAA	chr18	32448476	32564791	-	L10K post selection haploid R1	post selection	L10K	d15	R1	haploid	post selection haploid	15	0.029273702672031363	0.04130987998211768	0	0	0	0.02067643316482685	0.024080951889679836	0	0	0	0.01893978472437154	0	0.09803466419065304	0.06542522094982633	0.7028095876749544	1	1	1	1	0	1	1	0	1	0	1	1	0	0	0	0.8597441452594656	0.14028164654905603	0.193661	39.354	0	-0.0079449949390995
477	CACGTAGAGTAA	chr18	32448476	32565150	-	L10K post selection haploid R1	post selection	L10K	d15	R1	haploid	post selection haploid	12	0.029183629740732804	0.04118277265909578	0	0	0	0.020612813370473538	0.02400685665309621	0	0	0	0.018881508463681165	0	0.09773301907006643	0.0670152131990572	0.7019412899078638	1	1	1	1	0	1	1	0	1	0	1	1	0	0	0	0.8570987786586672	0.14292693379044355	0.19268	39.3642	0	-0.0079449949390995
478	CACGTAGAGTAA	chr18	32448476	32576120	-	L10K post selection haploid R1	post selection	L10K	d15	R1	haploid	post selection haploid	1	0.026675545458106468	0.03764346429550707	0	0	0	0.018841317717106038	0.021943671902542206	0	0	0	0.017258803713423948	0	0.10187629754396961	0.0653452935876846	0.710956167495789	1	1	1	1	0	1	1	0	1	0	1	1	0	0	0	0.7834384425555251	0.2165850601276979	0.183404	39.393	0	-0.0079449949390995
479	CACGTAGAGTAA	chr18	32448476	32451036	-	L10K post selection haploid R2	post selection	L10K	d15	R2	haploid	post selection haploid	570	0	0	0	0	0	0	0	0	0	0	0	0	0	0	1	0	0	1	1	0	0	0	0	0	0	1	0	0	0	0	0.4049199531433034	0.5954705193283873	0.21777	39.3047	0	0
480	CACGTAGAGTAA	chr18	32448476	32599542	-	L10K post selection haploid R2	post selection	L10K	d15	R2	haploid	post selection haploid	1401	0.022539667829506112	0.031807078978201724	0	0	0	0.015920088437580675	0.01854144187678315	0	0	0	0.014582933400411738	0	0.09535504114068592	0.0637068320678904	0.7380566238821186	1	1	1	1	0	1	1	0	1	0	1	1	0	0	0	0.6619711783513276	0.3380486803868482	0.186738	39.4461	0	-0.0079449949390995
481	CACGTAGAGTAA	chr18	32448476	32737726	-	L10K post selection haploid R2	post selection	L10K	d15	R2	haploid	post selection haploid	262	0.015930800584959083	0.0200725321606494	0	0	0	0.008314577996273134	0.009683631171543054	0	0	0	0.01731022537519317	0.0013863392002101981	0.1162070312635047	0.06238872121444697	0.74918669252656	1	1	1	1	0	1	1	1	1	1	1	1	0	0	0	0.3457274132155118	0.6542933300144166	0.228153	38.8295	-0.104525599	-0.0079449949390995
482	CACGTAGAGTAA	chr18	32448476	32741937	-	L10K post selection haploid R2	post selection	L10K	d15	R2	haploid	post selection haploid	2	0.015702203351711637	0.01978450361545958	0	0	0	0.008195268893417205	0.009544676993954924	0	0	0	0.017061834240889792	0.001366446081605114	0.11453953152367258	0.06149348126844362	0.7527857099045192	1	1	1	1	0	1	1	1	1	1	1	1	0	0	0	0.3407664365403357	0.6592540090369452	0.233009	38.7952	-0.104525599	-0.0079449949390995
483	CAGCGGATCTAT	chr10	65563960	65763151	+	L10K pre selection R1	pre selection	L10K	d3	R1	haploid	pre selection haploid	410	0.005030322502911764	0.10448210771516929	0.0070334149965862085	0	0	0.010075705851640629	0	0	0	0.03315394192537853	0.011074741957508334	0.004026266115105024	0	0.05236656090606048	0.7732539459416041	0	0	1	0	1	0	0	0	0	0	0	1	0	0	0	0	1.0000200811277562	-0.0823926	34.3336	0	0
484	CAGCGGATCTAT	chr10	65677885	65763151	+	L10K pre selection R1	pre selection	L10K	d3	R1	haploid	pre selection haploid	925	0	0	0	0	0	0	0	0	0	0	0	0	0	0.05411237641760587	0.9462160038467402	0	0	1	0	1	0	0	0	0	0	0	1	0	0	0	0	1.0000234557331675	-0.100535	33.8897	0	0
485	CAGCGGATCTAT	chr10	65731162	65763151	+	L10K pre selection R1	pre selection	L10K	d3	R1	haploid	pre selection haploid	21	0	0	0	0	0	0	0	0	0	0	0	0	0	0.08777743044701469	0.9127227258518287	0	0	1	0	1	0	0	0	0	0	0	1	0	0	0	0	1.0000312597686778	-0.106228	35.531	0	0
486	CAGCGGATCTAT	chr10	65743654	65763151	+	L10K pre selection R1	pre selection	L10K	d3	R1	haploid	pre selection haploid	217	0	0	0	0	0	0	0	0	0	0	0	0	0	0.07200738537285875	0.9284029131192942	0	0	1	0	1	0	0	0	0	0	0	1	0	0	0	0	1.000051287311519	-0.0955322	34.6135	0	0
487	CAGCGGATCTAT	chr10	65447930	65763151	+	L10K pre selection R2	pre selection	L10K	d3	R2	haploid	pre selection haploid	279	0.0031787121457258695	0.06602331055573532	0.00444448674267659	0	0	0.006366941393684451	0	0	0	0.02095031438161042	0.012711676215492573	0.0025442386635450573	0	0.06360913895603733	0.8206184847504299	0	0	1	0	1	0	0	0	0	0	0	1	0	0	0	0	1.0000222065718762	-0.0741507	34.9382	0	0
488	CAGCGGATCTAT	chr10	65595724	65763151	+	L10K pre selection R2	pre selection	L10K	d3	R2	haploid	pre selection haploid	46	0.0023950593688033066	0.029146857156509068	0	0	0	0.0035955754115201757	0	0	0	0.0035896026948897437	0.004796091454237045	0	0	0.06230140717203813	0.8946173877726545	0	0	1	0	1	0	0	0	0	0	0	1	0	0	0	0	1.0000238908665218	-0.076723	34.1148	0	0
489	CAGCGGATCTAT	chr10	65743324	65763151	+	L10K pre selection R2	pre selection	L10K	d3	R2	haploid	pre selection haploid	28	0	0	0	0	0	0	0	0	0	0	0	0	0	0.07080895703046197	0.9295945128101675	0	0	1	0	1	0	0	0	0	0	0	1	0	0	0	0	1.0000504337300786	-0.0924117	34.4732	0	0
490	CAGCGGATCTAT	chr10	65749285	65763151	+	L10K pre selection R2	pre selection	L10K	d3	R2	haploid	pre selection haploid	9	0	0	0	0	0	0	0	0	0	0	0	0	0	0.05783514819355304	0.9424533064109036	0	0	1	0	1	0	0	0	0	0	0	1	0	0	0	0	1.0000721136511141	-0.140489	35.5719	0	0
491	CAGCGGATCTAT	chr10	65751618	65763151	+	L10K pre selection R2	pre selection	L10K	d3	R2	haploid	pre selection haploid	5	0	0	0	0	0	0	0	0	0	0	0	0	0	0.03476677648690827	0.9654066238945725	0	0	1	0	1	0	0	0	0	0	0	1	0	0	0	0	1	-0.127386	36.0461	0	0
492	CAGCGGATCTAT	chr10	65755514	65763151	+	L10K pre selection R2	pre selection	L10K	d3	R2	haploid	pre selection haploid	3	0	0	0	0	0	0	0	0	0	0	0	0	0	0.0525006546216287	0.9477611940298507	0	0	1	0	1	0	0	0	0	0	0	1	0	0	0	0	1	-0.179811	37.4074	0	0
493	CAGCGGATCTAT	chr10	65731078	65763151	+	L10K post selection haploid R1	post selection	L10K	d15	R1	haploid	post selection haploid	140	0	0	0	0	0	0	0	0	0	0	0	0	0	0.08754754629918314	0.912951300118476	0	0	1	0	1	0	0	0	0	0	0	1	0	0	0	0	1.0000311779011037	-0.105351	35.499	0	0
494	CAGCGGATCTAT	chr10	65743610	65763151	+	L10K post selection haploid R1	post selection	L10K	d15	R1	haploid	post selection haploid	1090	0	0	0	0	0	0	0	0	0	0	0	0	0	0.07184525637089346	0.9285641183092825	0	0	1	0	1	0	0	0	0	0	0	1	0	0	0	0	1.000051171835022	-0.0947796	34.5909	0	0
495	CAGCGGATCTAT	chr10	65743800	65763151	+	L10K post selection haploid R2	post selection	L10K	d15	R2	haploid	post selection haploid	1	0	0	0	0	0	0	0	0	0	0	0	0	0	0.0725506407606449	0.9278627532038032	0	0	1	0	1	0	0	0	0	0	0	1	0	0	0	0	1.000051674245556	-0.0969774	34.6876	0	0
496	CAGCGGATCTAT	chr10	65755512	65763151	+	L10K post selection haploid R2	post selection	L10K	d15	R2	haploid	post selection haploid	348	0	0	0	0	0	0	0	0	0	0	0	0	0	0.0524869109947644	0.9477748691099477	0	0	1	0	1	0	0	0	0	0	0	1	0	0	0	0	1	-0.179886	37.408	0	0
497	CAGGGCTCTTTC	chr16	2000951	2002426	-	L10K post selection haploid R2	post selection	L10K	d15	R2	haploid	post selection haploid	85	0	0	0	0	0	0	0	0	1	0	0	0	0	0	0	0	0	0	1	0	1	0	0	0	0	1	0	0	0	0	0	1	0.953999	66.3186	-0.434036118	0
498	CAGGGCTCTTTC	chr16	2000951	2087774	-	L10K post selection haploid R2	post selection	L10K	d15	R2	haploid	post selection haploid	40	0.2927186031512024	0.018508707269879295	0.034587210909425965	0.01614760895604902	0	0.08769464664148162	0.09681654841979176	0.002315028102828711	0.41040495715470376	0.034575693356675576	0.002315028102828711	0.004618538652907031	0	0	0	0	1	0	1	0	1	1	1	1	1	1	0	0	0	0	0.43507555514604257	0.5649359624067078	0.0143565	60.6957	-1.063814112	-0.10282928737411084
499	CAGGGTGTTTTG	chr16	2753650	2890110	+	L10K pre selection R1	pre selection	L10K	d3	R1	haploid	pre selection haploid	12	0.23757703666248964	0.15412462168678231	0.033386828471138275	0.005869808956405127	0.001472948314903159	0.16669231502040877	0.027905408871399154	0.16861960560160047	0.11288206886949385	0.04253962670653154	0.008808377485142274	0.007357413473446626	0.030807336894790455	0.002938568528737148	0	1	1	0	1	0	1	1	1	1	1	1	1	0	0	1	1.0000146562021384	0	-0.00223774	52.4036	-0.597733352	-1.444252338720916
500	CAGGGTGTTTTG	chr16	2887275	2890110	+	L10K pre selection R1	pre selection	L10K	d3	R1	haploid	pre selection haploid	1	0	0.49506346967559944	0	0	0	0.2253173483779972	0	0	0	0.2119181946403385	0	0.07087447108603667	0	0	0	0	0	0	1	0	0	0	0	0	0	1	0	0	0	0	1	0	-0.125485	42.4339	0	0
501	CAGGGTGTTTTG	chr16	2887130	2890110	+	L10K pre selection R2	pre selection	L10K	d3	R2	haploid	pre selection haploid	1	0	0.49480040254948005	0	0	0	0.2395169406239517	0	0	0	0.20161019792016102	0	0.0674270379067427	0	0	0	0	0	0	1	0	0	0	0	0	0	1	0	0	0	0	1	0	-0.137154	42.5839	0	0
502	CATCCGGGGGTT	chr1	198274603	198275714	-	L10K pre selection R1	pre selection	L10K	d3	R1	haploid	pre selection haploid	5	0	0	0	0	0	0	0	0	0	0	0.10341726618705036	0	0	0	0.8974820143884892	0	0	1	0	1	0	0	0	0	0	1	0	0	0	0	1	0	-0.0400225	27.9748	0	0
503	CATCCGGGGGTT	chr1	198274603	198276480	-	L10K pre selection R1	pre selection	L10K	d3	R1	haploid	pre selection haploid	237	0	0	0	0	0	0	0	0	0	0	0.10702875399361023	0	0	0	0.8940362087326944	0	0	1	0	1	0	0	0	0	0	1	0	0	0	0	1	0	0.243712	29.5258	0	0
504	CATCCGGGGGTT	chr1	198274603	198277892	-	L10K pre selection R1	pre selection	L10K	d3	R1	haploid	pre selection haploid	217	0	0	0	0	0	0	0	0	0	0	0.06109422492401216	0	0	0	0.9395136778115502	0	0	1	0	1	0	0	0	0	0	1	0	0	0	0	1	0	0.1883	29.4071	0	0
505	CATCCGGGGGTT	chr1	198274603	198281090	-	L10K pre selection R1	pre selection	L10K	d3	R1	haploid	pre selection haploid	57	0	0	0	0	0	0	0	0	0	0	0.030980271270036993	0	0	0	0.969327990135635	0	0	1	0	1	1	0	0	0	0	1	0	0	0	0	1	0	0.255472	29.2924	0.119130332	-0.05344093296217164
506	CATCCGGGGGTT	chr1	198274603	198283486	-	L10K pre selection R1	pre selection	L10K	d3	R1	haploid	pre selection haploid	1	0	0	0	0	0	0	0	0	0	0	0.022624943719045474	0	0	0	0.9776001800990545	0	0	1	0	1	1	0	0	0	0	1	0	0	0	0	1	0	0.145872	31.0548	0.119130332	-0.05344093296217164
507	CATCCGGGGGTT	chr1	198274603	198284924	-	L10K pre selection R1	pre selection	L10K	d3	R1	haploid	pre selection haploid	23	0	0	0	0	0	0	0	0	0	0	0.019472970354582446	0	0	0	0.9807207905444681	0	0	1	0	1	1	0	0	0	0	1	0	0	0	0	1	0	0.106455	31.4524	0.119130332	-0.05344093296217164
508	CATCCGGGGGTT	chr1	198274603	198294148	-	L10K pre selection R1	pre selection	L10K	d3	R1	haploid	pre selection haploid	27	0	0	0	0	0	0	0	0	0	0	0.03079914048910263	0	0	0.020515706538422183	0.9489921211501074	0	0	1	0	1	1	0	0	0	0	1	0	0	0	0	1	0	0.0947046	32.7552	0.119130332	-0.05344093296217164
509	CATCCGGGGGTT	chr1	198274603	198296836	-	L10K pre selection R1	pre selection	L10K	d3	R1	haploid	pre selection haploid	17	0.018035441216155437	0.04502113879643789	0	0	0	0	0	0	0	0	0.0737609067194387	0	0	0.018035441216155437	0.8455968336781505	0	0	1	0	1	1	0	0	0	0	1	0	0	0	0	1	0	0.281912	32.7819	0.119130332	-0.05344093296217164
510	CATCCGGGGGTT	chr1	198274603	198306036	-	L10K pre selection R1	pre selection	L10K	d3	R1	haploid	pre selection haploid	1	0.012756887446713749	0.050963924413055924	0	0	0	0	0	0	0	0	0.13380416109944646	0	0	0.025513774893427498	0.7775020678246485	0	1	1	0	1	1	0	0	0	0	1	0	0	0	0	1.0000318126868994	0	0.289433	32.9781	0.119130332	-0.05344093296217164
511	CATCCGGGGGTT	chr1	198274603	198307917	-	L10K pre selection R1	pre selection	L10K	d3	R1	haploid	pre selection haploid	397	0.012036620141077592	0.04808644754615038	0	0	0	0	0	0	0	0	0.12624943719045476	0	0	0.024073240282155184	0.7900645354945219	0	1	1	0	1	1	0	0	0	0	1	0	0	0	0	1.00003001650908	0	0.262126	32.9549	0.119130332	-0.05344093296217164
512	CATCCGGGGGTT	chr1	198274603	198346350	-	L10K pre selection R1	pre selection	L10K	d3	R1	haploid	pre selection haploid	197	0.008390477783352846	0.17020683503372916	0	0	0.005589005965323075	0.050301053687907674	0	0	0	0	0.10326420248648045	0	0	0.03632156993923175	0.6266237386407983	0	1	1	0	1	1	0	1	0	1	1	0	0	0	0	1.0000139376707364	0	0.0963614	35.3523	0.119130332	-0.05344093296217164
513	CATCCGGGGGTT	chr1	198274603	198383432	-	L10K pre selection R1	pre selection	L10K	d3	R1	haploid	pre selection haploid	27	0.005531562988146651	0.21698980060645043	0	0	0.01472020582559956	0.03684645777818616	0	0	0	0	0.08096113204079758	0	0	0.027639437655058347	0.6178719103188459	0	1	1	0	1	1	0	1	0	1	1	0	0	0	0	1.000018377285675	0	0.0645724	35.3871	0.119130332	-0.05344093296217164
514	CATCCGGGGGTT	chr1	198274603	198435492	-	L10K pre selection R1	pre selection	L10K	d3	R1	haploid	pre selection haploid	67	0.003741686866803406	0.1467773012617316	0	0	0.00995711355584561	0.024923861023059234	0	0	0	0	0.05476412455715085	0	0	0.03490583628566101	0.7254086643048046	0	1	1	0	1	1	0	1	0	1	1	0	0	0	0	1.000018646280067	0	0.0202621	35.8491	0.119130332	-0.05344093296217164
515	CATCCGGGGGTT	chr1	198274603	198559096	-	L10K pre selection R1	pre selection	L10K	d3	R1	haploid	pre selection haploid	35	0.006341082764487124	0.08582254810294769	0	7.065175363979557e-4	0.012668105478498668	0.01409520060177016	0	0	0	0	0.03731185894957363	0	0.001409520060177016	0.03244708148502253	0.8096269165606305	1	1	1	0	1	1	1	1	1	1	1	1	0	0	0	1.0000210900757134	0	-0.0585666	35.948	0.105268949	-0.05344093296217164
516	CATCCGGGGGTT	chr1	198274603	198579360	-	L10K pre selection R1	pre selection	L10K	d3	R1	haploid	pre selection haploid	209	0.005919450842963926	0.08011602648658936	0	6.595397003524107e-4	0.011825776517761634	0.013157981086632672	0	0	0	0	0.03483091502109871	0	0.0013157981086632672	0.03687515996298703	0.8157456079906024	1	1	1	0	1	1	1	1	1	1	1	1	0	0	0	1.0000196877522494	0	-0.0571329	35.9313	0.105268949	-0.05344093296217164
517	CATCCGGGGGTT	chr1	198274603	198275713	-	L10K pre selection R2	pre selection	L10K	d3	R2	haploid	pre selection haploid	2	0	0	0	0	0	0	0	0	0	0	0.10261026102610261	0	0	0	0.8982898289828983	0	0	1	0	1	0	0	0	0	0	1	0	0	0	0	1	0	-0.0401811	27.964	0	0
518	CATCCGGGGGTT	chr1	198274603	198283702	-	L10K pre selection R2	pre selection	L10K	d3	R2	haploid	pre selection haploid	13	0	0	0	0	0	0	0	0	0	0	0.02208791208791209	0	0	0	0.9781318681318681	0	0	1	0	1	1	0	0	0	0	1	0	0	0	0	1	0	0.136205	31.0166	0.119130332	-0.05344093296217164
519	CATCCGGGGGTT	chr1	198274603	198289462	-	L10K pre selection R2	pre selection	L10K	d3	R2	haploid	pre selection haploid	165	0	0	0	0	0	0	0	0	0	0	0.040511440107671604	0	0	0.026985195154777927	0.932907133243607	0	0	1	0	1	1	0	0	0	0	1	0	0	0	0	1	0	0.0804251	33.2162	0.119130332	-0.05344093296217164
520	CATCCGGGGGTT	chr1	198274603	198297566	-	L10K pre selection R2	pre selection	L10K	d3	R2	haploid	pre selection haploid	406	0.017462114614178716	0.050862219125587874	0	0	0	0	0	0	0	0	0.09597631074725657	0	0	0.017462114614178716	0.8187162515241247	0	1	1	0	1	1	0	0	0	0	1	0	0	0	0	1	0	0.301019	32.7684	0.119130332	-0.05344093296217164
521	CATCCGGGGGTT	chr1	198274603	198336295	-	L10K pre selection R2	pre selection	L10K	d3	R2	haploid	pre selection haploid	64	0.009757995234467444	0.19794790332776815	0	0	0.006499927058175157	0.05849934352357642	0	0	0	0	0.12009466227935098	0	0	0.02599970823270063	0.58194608788679425	0	1	1	0	1	1	0	1	0	1	1	0	0	0	0	1.0000162092944094	0	0.12941	34.7082	0.119130332	-0.05344093296217164
522	CATCCGGGGGTT	chr1	198274603	198337368	-	L10K pre selection R2	pre selection	L10K	d3	R2	haploid	pre selection haploid	47	0.009591179938183092	0.19456393588885704	0	0	0.006388809227925947	0.057499283051333526	0	0	0	0	0.11804161488704075	0	0	0.025555236911703787	0.5890928209540197	0	1	1	0	1	1	0	1	0	1	1	0	0	0	0	1.0000159321925883	0	0.119548	34.8118	0.119130332	-0.05344093296217164
523	CATCCGGGGGTT	chr1	198274603	198339506	-	L10K pre selection R2	pre selection	L10K	d3	R2	haploid	pre selection haploid	20	0.009275237273511648	0.18815481326266487	0	0	0.0061783557253790216	0.05560520152841119	0	0	0	0	0.11415321089609269	0	0	0.024713422901516086	0.6026284974731911	0	1	1	0	1	1	0	1	0	1	1	0	0	0	0	1.0000154073708862	0	0.111812	34.9318	0.119130332	-0.05344093296217164
524	CATCCGGGGGTT	chr1	198274603	198353312	-	L10K pre selection R2	pre selection	L10K	d3	R2	haploid	pre selection haploid	30	0.007648329310125778	0.15515182314826578	0	0	0.005094651251429297	0.045851861262863676	0	0	0	0	0.09413035192478719	0	0	0.0331088807013086	0.6596493456994029	0	1	1	0	1	1	0	1	0	1	1	0	0	0	0	1.0000254097319272	0	0.0866195	35.4165	0.119130332	-0.05344093296217164
525	CATCCGGGGGTT	chr1	198274603	198356560	-	L10K pre selection R2	pre selection	L10K	d3	R2	haploid	pre selection haploid	2	0.007345225603357817	0.17293003733619658	0	0	0.004892749945093829	0.044034749505844455	0	0	0	0	0.09039996095561141	0	0	0.0342492496156568	0.6467824983528149	0	1	1	0	1	1	0	1	0	1	1	0	0	0	0	1.0000244027428682	0	0.0716364	35.5311	0.119130332	-0.05344093296217164
526	CATCCGGGGGTT	chr1	198274603	198424851	-	L10K pre selection R2	pre selection	L10K	d3	R2	haploid	pre selection haploid	10	0.004006682240813583	0.15717242710434012	0	0	0.010662300581035481	0.02668902954428981	0	0	0	0	0.058642653195695144	0	0	0.03204014668982822	0.7112726207828338	0	1	1	0	1	1	0	1	0	1	1	0	0	0	0	1.0000199668550207	0	0.0308304	35.8537	0.119130332	-0.05344093296217164
527	CATCCGGGGGTT	chr1	198274603	198508231	-	L10K pre selection R2	pre selection	L10K	d3	R2	haploid	pre selection haploid	12	0.007721644145204576	0.10450757397412136	0	0	0.0068570254548878775	0.017163965089950307	0	0	0	0	0.037713640001883326	0	0.0017163965089950306	0.03521395032294792	0.7895509547188063	1	1	1	0	1	1	0	1	0	1	1	1	0	0	0	1.0000214014527307	0	-0.0257443	35.896	0.119130332	-0.05344093296217164
528	CATCCGGGGGTT	chr1	198274603	198337083	-	L10K post selection haploid R1	post selection	L10K	d15	R1	haploid	post selection haploid	2	0.0096349290184216	0.19545141723083817	0	0	0.006417951057121365	0.05776155951409229	0	0	0	0	0.11858004833469375	0	0	0.02567180422848546	0.5872185144283862	0	1	1	0	1	1	0	1	0	1	1	0	0	0	0	1.0000160048654791	0	0.121047	34.7724	0.119130332	-0.05344093296217164
529	CATCCGGGGGTT	chr1	198274603	198337848	-	L10K post selection haploid R1	post selection	L10K	d15	R1	haploid	post selection haploid	2476	0.009518388514688676	0.19308730986939884	0	0	0.006340321917591626	0.057062897258324634	0	0	0	0	0.1171457483477216	0	0	0.025361287670366505	0.5922113651456219	0	1	1	0	1	1	0	1	0	1	1	0	0	0	0	1.0000158112766024	0	0.117958	34.903	0.119130332	-0.05344093296217164
530	CATCCGGGGGTT	chr1	198274603	198345466	-	L10K post selection haploid R1	post selection	L10K	d15	R1	haploid	post selection haploid	1	0.00849514563106796	0.17233009708737865	0	0	0.005658726574847595	0.05092853917362836	0	0	0	0	0.10455238202754571	0	0	0.0367746669677128	0.6219660194174758	0	1	1	0	1	1	0	1	0	1	1	0	0	0	0	1.0000141115375931	0	0.0955404	35.366	0.119130332	-0.05344093296217164
531	CATCCGGGGGTT	chr1	198274603	198435628	-	L10K post selection haploid R1	post selection	L10K	d15	R1	haploid	post selection haploid	1140	0.0037385266975519483	0.14665333548619477	0	0	0.009948703936010333	0.024902810726218125	0	0	0	0	0.05471787164805684	0	0	0.03487635537118229	0.725640579782147	0	1	1	0	1	1	0	1	0	1	1	0	0	0	0	1.0000186305317154	0	0.0201645	35.8481	0.119130332	-0.05344093296217164
532	CATCCGGGGGTT	chr1	198274603	198459053	-	L10K post selection haploid R1	post selection	L10K	d15	R1	haploid	post selection haploid	9	0.0032637394213097244	0.1280285821166597	0	0	0.008685233476641492	0.02174019116188039	0	0	0	0	0.04776878412152821	0	0	0.03371627153010827	0.7572471821784648	0	1	1	0	1	1	0	1	0	1	1	1	0	0	0	1.0000216859762214	0	-0.0018427	35.6644	0.119130332	-0.05344093296217164
533	CATCCGGGGGTT	chr1	198274603	198461583	-	L10K post selection haploid R1	post selection	L10K	d15	R1	haploid	post selection haploid	1	0.0032195784598435134	0.12629625469967537	0	0	0.008567715436327755	0.02144602927570181	0	0	0	0	0.047122434899802654	0	0	0.03638872398799878	0.7574192030206278	0	1	1	0	1	1	0	1	0	1	1	1	0	0	0	1.000021392547906	0	-0.00473703	35.6958	0.119130332	-0.05344093296217164
534	CATCCGGGGGTT	chr1	198274603	198494703	-	L10K post selection haploid R1	post selection	L10K	d15	R1	haploid	post selection haploid	1	0.005938182925111653	0.11093089081830614	0	0	0.007278476699333488	0.018218908591964598	0	0	0	0	0.04003162184633418	0	0.00182189085919646	0.037378294510247566	0.778869700728302	1	1	1	0	1	1	0	1	0	1	1	1	0	0	0	1.0000181734749047	0	-0.0268336	35.8881	0.119130332	-0.05344093296217164
535	CATCCGGGGGTT	chr1	198274603	198503752	-	L10K post selection haploid R1	post selection	L10K	d15	R1	haploid	post selection haploid	190	0.007872572550730962	0.10655029456687759	0	0	0.006991053894828715	0.01749945450578224	0	0	0	0	0.03845079642155793	0	0.001749945450578224	0.035902247436177176	0.7854374863626445	1	1	1	0	1	1	0	1	0	1	1	1	0	0	0	1.0000218197687105	0	-0.0271878	35.9922	0.119130332	-0.05344093296217164
536	CATCCGGGGGTT	chr1	198274603	198579081	-	L10K post selection haploid R1	post selection	L10K	d15	R1	haploid	post selection haploid	1	0.005924874950324981	0.08018943835207026	0	6.601440493433045e-4	0.011836612705638155	0.01317003799933657	0	0	0	0	0.034862831262582966	0	0.0013170037999336573	0.03690894938567192	0.8155767721254996	1	1	1	0	1	1	1	1	1	1	1	1	0	0	0	1.0000197057925178	0	-0.057274	35.9351	0.105268949	-0.05344093296217164
537	CATCCGGGGGTT	chr1	198274603	198291144	-	L10K post selection haploid R2	post selection	L10K	d15	R2	haploid	post selection haploid	589	0	0	0	0	0	0	0	0	0	0	0.0363922137589167	0	0	0.024241325111836538	0.9397291742231895	0	0	1	0	1	1	0	0	0	0	1	0	0	0	0	1	0	0.0721024	33.183	0.119130332	-0.05344093296217164
538	CATCCGGGGGTT	chr1	198274603	198297480	-	L10K post selection haploid R2	post selection	L10K	d15	R2	haploid	post selection haploid	1	0.017527755922720517	0.04729434391118105	0	0	0	0	0	0	0	0	0.0963370924031821	0	0	0.017527755922720517	0.8217938630999213	0	1	1	0	1	1	0	0	0	0	1	0	0	0	0	1	0	0.304319	32.7456	0.119130332	-0.05344093296217164
539	CATCCGGGGGTT	chr1	198274603	198303158	-	L10K post selection haploid R2	post selection	L10K	d15	R2	haploid	post selection haploid	252	0.0140425829948172	0.05610029415884578	0	0	0	0	0	0	0	0	0.12624317131250876	0	0	0.0280851659896344	0.7760540691973665	0	1	1	0	1	1	0	0	0	0	1	0	0	0	0	1.0000350189102114	0	0.288668	33.2201	0.119130332	-0.05344093296217164
540	CATCCGGGGGTT	chr1	198274603	198337285	-	L10K post selection haploid R2	post selection	L10K	d15	R2	haploid	post selection haploid	411	0.009603879839828982	0.19482156246510218	0	0	0.006397268796962494	0.05757541917266244	0	0	0	0	0.11819791650048657	0	0	0.025589075187849974	0.5885487293205495	0	1	1	0	1	1	0	1	0	1	1	0	0	0	0	1.0000159532887705	0	0.119504	34.8046	0.119130332	-0.05344093296217164
541	CATTCTTTCTTG	chr7	89949510	89977592	+	L10K pre selection R2	pre selection	L10K	d3	R2	haploid	pre selection haploid	134	0	0	0	0	0	0	0	0	0	0	0.07100381013424492	0	0	0.05006587615283267	0.8794644446818359	0	0	0	0	1	0	0	0	0	0	0	1	0	0	0	1.000035608731261	0	0.0583335	37.9581	0	0
542	CATTCTTTCTTG	chr7	89955994	89977592	+	L10K pre selection R2	pre selection	L10K	d3	R2	haploid	pre selection haploid	15	0	0	0	0	0	0	0	0	0	0	0.09231908884670587	0	0	0.05578961988980971	0.852493170980138	0	0	0	0	1	0	0	0	0	0	0	1	0	0	0	1	0	0.0216797	37.5905	0	0
543	CCAATTACGCTC	chr9	112100585	112101875	-	L10K pre selection R1	pre selection	L10K	d3	R1	haploid	pre selection haploid	4	0	0.05886909372579396	0	0	0	0.9419054996127033	0	0	0	0	0	0	0	0	0	0	0	0	0	1	0	0	0	0	0	1	0	0	0	0	1	0	-0.0595512	44.031	0	0
544	CCAATTACGCTC	chr9	112100585	112117910	-	L10K pre selection R1	pre selection	L10K	d3	R1	haploid	pre selection haploid	3	0.17332332910077342	0.5841509869560199	0	0	0	0.24385316864827428	0	0	0	0	0	0	0	0	0	0	1	0	0	1	1	0	0	0	0	1	0	0	0	0	1	0	0.125592	41.9798	-0.158583596	0.06365831745538968
545	CCAATTACGCTC	chr9	112100585	112141332	-	L10K pre selection R1	pre selection	L10K	d3	R1	haploid	pre selection haploid	2	0.08353784234809071	0.6386816530872681	0	0	0	0.23652694610778444	0	0	0	0.022896829292235202	0.014773731226072446	0.004932757435947776	0	0	0	0	1	0	0	1	1	0	0	0	0	1	0	0	1	0	1	0	0.125352	41.821	-0.158583596	0.06365831745538968
546	CCAATTACGCTC	chr9	112100585	112147256	-	L10K pre selection R1	pre selection	L10K	d3	R1	haploid	pre selection haploid	75	0.07293452176894069	0.6348560164552622	0	0.008591875214261227	0	0.24640041138155638	0	0	0	0.021447548851559823	0.012898525882756256	0.004306650668495029	0	0	0	0	1	0	0	1	1	0	0	0	0	1	0	0	1	0	1	0	0.119252	41.6396	-0.158583596	0.06365831745538968
547	CCAATTACGCTC	chr9	112100585	112267304	-	L10K pre selection R1	pre selection	L10K	d3	R1	haploid	pre selection haploid	113	0.04084093090211133	0.6375539827255279	0	0.004816458733205374	0.009614923224568138	0.20874520153550863	0.00840331094049904	0	0	0.010808541266794626	0.04565139155470249	0.0012056142034548945	0	0.0024052303262955856	0.031202015355086373	0	1	0	0	1	1	1	1	1	1	1	0	0	1	0	1.0000179942418426	0	0.172789	40.8703	-0.158583596	-0.00240668196642203
548	CCAATTACGCTC	chr9	112100585	112422168	-	L10K pre selection R1	pre selection	L10K	d3	R1	haploid	pre selection haploid	6	0.02553609632320016	0.6211161003034977	0.010585103736504304	0.012472635454500223	0.024295362953380764	0.20950980148266082	0.004981591123936514	0	0	0.01245086820239813	0.04298099407930743	0.010591322951390616	0.00809119856709289	0.0024939051694114135	0.016176177919299466	1	1	0	0	1	1	1	1	1	1	1	1	0	1	0	1.000018657644659	0	0.0744187	40.7707	-0.158583596	-0.05004260350161835
549	CCAATTACGCTC	chr9	112100585	112101853	-	L10K pre selection R2	pre selection	L10K	d3	R2	haploid	pre selection haploid	29	0	0.0425531914893617	0	0	0	0.9582348305752562	0	0	0	0	0	0	0	0	0	0	0	0	0	1	0	0	0	0	0	1	0	0	0	0	1	0	-0.0494038	44.795	0	0
550	CCAATTACGCTC	chr9	112100585	112107414	-	L10K pre selection R2	pre selection	L10K	d3	R2	haploid	pre selection haploid	8	0	0.6469985358711566	0	0	0	0.35431918008784774	0	0	0	0	0	0	0	0	0	0	0	0	0	1	1	0	0	0	0	1	0	0	0	0	1	0	0.163018	40.3046	-0.158583596	0.06365831745538968
551	CCAATTACGCTC	chr9	112100585	112111182	-	L10K pre selection R2	pre selection	L10K	d3	R2	haploid	pre selection haploid	272	0.017267408945083978	0.7365540668050575	0	0	0	0.24731081336101152	0	0	0	0	0	0	0	0	0	0	0	0	0	1	1	0	0	0	0	1	0	0	0	0	1	0	0.174442	39.3828	-0.158583596	0.06365831745538968
552	CCAATTACGCTC	chr9	112100585	112118773	-	L10K pre selection R2	pre selection	L10K	d3	R2	haploid	pre selection haploid	6	0.16509978558469404	0.5833745670460169	0	0	0	0.2528451261751608	0	0	0	0	0	0	0	0	0	0	1	0	0	1	1	0	0	0	0	1	0	0	0	0	1	0	0.121943	42.1564	-0.158583596	0.06365831745538968
553	CCAATTACGCTC	chr9	112100585	112131825	-	L10K pre selection R2	pre selection	L10K	d3	R2	haploid	pre selection haploid	134	0.09612368362088282	0.6471943919848917	0	0	0	0.25713005345539514	0	0	0	0	8.322396850292884e-4	0	0	0	0	0	1	0	0	1	1	0	0	0	0	1	0	0	0	0	1	0	0.13556000000000001	42.4968	-0.158583596	0.06365831745538968
554	CCAATTACGCTC	chr9	112100585	112141367	-	L10K pre selection R2	pre selection	L10K	d3	R2	haploid	pre selection haploid	327	0.08346615011156609	0.6381335360321703	0	0	0	0.23632395851212515	0	0	0	0.023735379937719146	0.014761052399284016	0.004928524139960278	0	0	0	0	1	0	0	1	1	0	0	0	0	1	0	0	1	0	1	0	0.124773	41.817	-0.158583596	0.06365831745538968
555	CCAATTACGCTC	chr9	112100585	112141811	-	L10K pre selection R2	pre selection	L10K	d3	R2	haploid	pre selection haploid	2	0.08256724961796881	0.6315521381618842	0	0	0	0.24350546971644796	0	0	0	0.02428020472020763	0.01460208116040459	0.0048754457030586755	0	0	0	0	1	0	0	1	1	0	0	0	0	1	0	0	1	0	1	0	0.120614	41.777	-0.158583596	0.06365831745538968
556	CCAATTACGCTC	chr9	112100585	112143238	-	L10K pre selection R2	pre selection	L10K	d3	R2	haploid	pre selection haploid	21	0.07980494209218361	0.6382988699770245	0	0	0	0.24096216064144044	0	0	0	0.02346790453415858	0.014113564964598865	0.0047123364748909834	0	0	0	0	1	0	0	1	1	0	0	0	0	1	0	0	1	0	1	0	0.130231	41.5385	-0.158583596	0.06365831745538968
557	CCAATTACGCTC	chr9	112100585	112144144	-	L10K pre selection R2	pre selection	L10K	d3	R2	haploid	pre selection haploid	8	0.07814508723599632	0.6388200183654729	0	0	0	0.24299816345270892	0	0	0	0.02297979797979798	0.01382001836547291	0.004614325068870524	0	0	0	0	1	0	0	1	1	0	0	0	0	1	0	0	1	0	1	0	0.134734	41.5694	-0.158583596	0.06365831745538968
558	CCAATTACGCTC	chr9	112100585	112145035	-	L10K pre selection R2	pre selection	L10K	d3	R2	haploid	pre selection haploid	16	0.07657870464106545	0.6350363321410092	0	0.00530921689050865	0	0.24388652673730624	0	0	0	0.022519178421182874	0.013543002407144946	0.00452183302962813	0	0	0	0	1	0	0	1	1	0	0	0	0	1	0	0	1	0	1	0	0.125225	41.5388	-0.158583596	0.06365831745538968
559	CCAATTACGCTC	chr9	112100585	112155774	-	L10K pre selection R2	pre selection	L10K	d3	R2	haploid	pre selection haploid	3	0.06894364921181373	0.6276136981337199	0	0.007265809023373799	0	0.26499365827142596	0	0	0	0.018137343721688712	0.010907773147309296	0.0036419641239354957	0	0	0	0	1	0	0	1	1	0	0	0	0	1	0	0	1	0	1.0000181192244972	0	0.0702166	42.2316	-0.158583596	0.06365831745538968
560	CCAATTACGCTC	chr9	112100585	112422168	-	L10K pre selection R2	pre selection	L10K	d3	R2	haploid	pre selection haploid	35	0.02553609632320016	0.6211161003034977	0.010585103736504304	0.012472635454500223	0.024295362953380764	0.20950980148266082	0.004981591123936514	0	0	0.01245086820239813	0.04298099407930743	0.010591322951390616	0.00809119856709289	0.0024939051694114135	0.016176177919299466	1	1	0	0	1	1	1	1	1	1	1	1	0	1	0	1.000018657644659	0	0.0744187	40.7707	-0.158583596	-0.05004260350161835
561	CCAATTACGCTC	chr9	112100585	112102970	-	L10K post selection haploid R1	post selection	L10K	d15	R1	haploid	post selection haploid	13	0	0.49077954735959767	0	0	0	0.509639564124057	0	0	0	0	0	0	0	0	0	0	0	0	0	1	1	0	0	0	0	1	0	0	0	0	1	0	0.215268	39.4969	-0.158583596	0.06365831745538968
562	CCAATTACGCTC	chr9	112100585	112103600	-	L10K post selection haploid R2	post selection	L10K	d15	R2	haploid	post selection haploid	306	0	0.5971485411140584	0	0	0	0.40318302387267907	0	0	0	0	0	0	0	0	0	0	0	0	0	1	1	0	0	0	0	1	0	0	0	0	1	0	0.251635	38.5406	-0.158583596	0.06365831745538968
563	CCAATTACGCTC	chr9	112100585	112109926	-	L10K post selection haploid R2	post selection	L10K	d15	R2	haploid	post selection haploid	75	0	0.720616570327553	0	0	0	0.2805609077285378	0	0	0	0	0	0	0	0	0	0	0	0	0	1	1	0	0	0	0	1	0	0	0	0	1	0	0.200431	38.4434	-0.158583596	0.06365831745538968
564	CCAATTACGCTC	chr9	112100585	112124649	-	L10K post selection haploid R2	post selection	L10K	d15	R2	haploid	post selection haploid	2	0.124787035113235	0.634282152503636	0	0	0	0.2422189902347808	0	0	0	0	0	0	0	0	0	0	1	0	0	1	1	0	0	0	0	1	0	0	0	0	1	0	0.203356	42.6197	-0.158583596	0.06365831745538968
565	CCAATTACGCTC	chr9	112100585	112141376	-	L10K post selection haploid R2	post selection	L10K	d15	R2	haploid	post selection haploid	1286	0.08344773484997058	0.6379927436752304	0	0	0	0.23627181800353012	0	0	0	0.02395077466169837	0.014757795646205139	0.004927436752304374	0	0	0	0	1	0	0	1	1	0	0	0	0	1	0	0	1	0	1	0	0.124622	41.8161	-0.158583596	0.06365831745538968
566	CCAATTACGCTC	chr9	112100585	112143466	-	L10K post selection haploid R2	post selection	L10K	d15	R2	haploid	post selection haploid	165	0.07938062590364256	0.6364675155076722	0	0	0	0.24345879389953826	0	0	0	0.02334312765262814	0.014038524322559582	0.004687281376801455	0	0	0	0	1	0	0	1	1	0	0	0	0	1	0	0	1	0	1	0	0.129908	41.5517	-0.158583596	0.06365831745538968
567	CCAATTACGCTC	chr9	112100585	112155706	-	L10K post selection haploid R2	post selection	L10K	d15	R2	haploid	post selection haploid	454	0.06902869997460179	0.6283879394796996	0	0.007274772323210333	0	0.2640869344363412	0	0	0	0.01815971844272704	0.01092122927324843	0.0036464569500380974	0	0	0	0	1	0	0	1	1	0	0	0	0	1	0	0	1	0	1.0000181415768659	0	0.0706914	42.2115	-0.158583596	0.06365831745538968
568	CCAATTACGCTC	chr9	112100585	112156780	-	L10K post selection haploid R2	post selection	L10K	d15	R2	haploid	post selection haploid	2	0.06770944551213609	0.6231582319026265	0	0.007135739198519468	0	0.2713894227347142	0	0	0	0.017812655705032387	0.010712506228201295	0.003576767029681828	0	0	0	0	1	0	0	1	1	0	0	0	0	1	0	0	1	0	1.0000177948608442	0	0.0506764	42.3045	-0.158583596	0.06365831745538968
569	CCAATTACGCTC	chr9	112100585	112171104	-	L10K post selection haploid R2	post selection	L10K	d15	R2	haploid	post selection haploid	3	0.08098411798071468	0.6302750992626205	0	0.005686330119115145	0	0.25890527509926264	0	0	0	0.014194554736245037	0.00853658536585366	0.002850255246738514	0	0	0	0	1	0	0	1	1	0	0	0	0	1	0	0	1	0	1.0000141803743618	0	0.0335368	42.2689	-0.158583596	0.06365831745538968
570	CCAATTACGCTC	chr9	112100585	112228995	-	L10K post selection haploid R2	post selection	L10K	d15	R2	haploid	post selection haploid	62	0.053025052370902805	0.6516108433078163	0	0.0046880718941523705	0.006245570862309304	0.23895927918947754	0.01091028027193932	0	0	0.014033065703093971	0.020294211555084846	0.0015652864629977182	0	0	0	0	1	0	0	1	1	1	1	1	1	1	0	0	1	0	1.0000155749896815	0	0.132344	42.1112	-0.158583596	-0.00240668196642203
571	CCAATTACGCTC	chr9	112100585	112259319	-	L10K post selection haploid R2	post selection	L10K	d15	R2	haploid	post selection haploid	44	0.04289539169055344	0.6212303524742495	0	0.005058745708255898	0.010098591992944215	0.21731817179576024	0.008826030806060415	0	0	0.011352253756260434	0.047947837590953474	0.0012662613790279398	0	0.0025262229502000188	0.03277160046618578	0	1	0	0	1	1	1	1	1	1	1	0	0	1	0	1.0000188994235675	0	0.164117	41.1056	-0.158583596	-0.00240668196642203
572	CCAATTACGCTC	chr9	112100585	112261102	-	L10K post selection haploid R2	post selection	L10K	d15	R2	haploid	post selection haploid	2	0.04241891875054511	0.6254376456222978	0	0.005002554230678179	0.009986418968589192	0.2149042474987229	0.008727993122266662	0	0	0.011226155322144557	0.0474152431503009	0.001252196015400142	0	0.0024981621998778954	0.03240758045826636	0	1	0	0	1	1	1	1	1	1	1	0	0	1	0	1.0000186894927672	0	0.165235	41.1089	-0.158583596	-0.00240668196642203
573	CCAATTACGCTC	chr9	112100585	112422448	-	L10K post selection haploid R2	post selection	L10K	d15	R2	haploid	post selection haploid	2809	0.025513881639450203	0.6214457037755077	0.01057589540924117	0.012461785101782119	0.024274227624089678	0.20932754206745707	0.0049772574752069195	0	0	0.012440036785723163	0.04294360350955683	0.010582109213829443	0.008084159769343574	0.0024917356398975964	0.016162105734098875	1	1	0	0	1	1	1	1	1	1	1	1	0	1	0	1.0000186414137648	0	0.0744705	40.7641	-0.158583596	-0.05004260350161835
574	CCAATTACGCTC	chr9	112100585	112426070	-	L10K post selection haploid R2	post selection	L10K	d15	R2	haploid	post selection haploid	1	0.026062564902945135	0.621759461236428	0.010458207111826621	0.012323110671426728	0.024004104631228377	0.21007355155060434	0.004921870679537676	0	0	0.012301604370080434	0.0424657281726403	0.010464351769354134	0.007994199443294029	0.002464007668532594	0.015982254229060543	1	1	0	0	1	1	1	1	1	1	1	1	0	1	0	1.0000184339725826	0	0.0737915	40.7435	-0.158583596	-0.05004260350161835
575	CCACTTGAGCGT	chr14	66840686	67146384	+	L10K pre selection R1	pre selection	L10K	d3	R1	haploid	pre selection haploid	74	0.010484169068266498	0.2840571935138813	0	0.0019659861497747784	0.007867215790696077	0.05705285264263213	0	0	0	0	0.009836473132067819	0	0.0013117478303821732	0.042630168891622154	0.5853862786597274	0	0	0	1	0	1	0	0	0	0	1	1	0	0	0	0.9695484774238712	0.030471149725710585	0.341318	35.8833	-0.415548288	0.08278816837250921
576	CCACTTGAGCGT	chr14	66975828	67146384	+	L10K pre selection R1	pre selection	L10K	d3	R1	haploid	pre selection haploid	66	0.01057124597641844	0.2944294282849722	0	0.003523748658806147	0.014100857777751719	0.06346851785620057	0	0	0	0	0.017630469579084998	0	0.0023511201533798084	0.05054028858387519	0.5440820370902396	0	0	0	1	0	1	0	0	0	0	1	0	0	0	0	1.0000175894275813	0	0.374221	36.1213	-0.415548288	0.08278816837250921
577	CCACTTGAGCGT	chr14	67070351	67146384	+	L10K pre selection R1	pre selection	L10K	d3	R1	haploid	pre selection haploid	1	0.002643554199437094	0.44197332772180864	0	0.007904358576426336	0.018452271352289766	0.10609727227293053	0	0	0	0	0.007917510587368809	0	0.005273956387931715	0.01580871715285267	0.394612936317963	0	0	0	1	0	1	0	0	0	0	1	0	0	0	0	1.0000131520109425	0	0.401462	36.7167	-0.415548288	0.08278816837250921
578	CCACTTGAGCGT	chr14	67069998	67146384	+	L10K pre selection R2	pre selection	L10K	d3	R2	haploid	pre selection haploid	3	0.002631337793079974	0.4425883985494914	0	0.007867830913637137	0.01836699962035425	0.10758375116184692	0	0	0	0	0.00788092214643853	0	0.005249584353358556	0.015735661827274275	0.3927893489729928	0	0	0	1	0	1	0	0	0	0	1	0	0	0	0	1.0000130912328014	0	0.400455	36.6816	-0.415548288	0.08278816837250921
579	CCACTTGAGCGT	chr14	67070418	67146384	+	L10K pre selection R2	pre selection	L10K	d3	R2	haploid	pre selection haploid	74	0.002645885713533508	0.4423631313596693	0	0.00791132991957034	0.018468545552674187	0.10530888412073663	0	0	0	0	0.007924493530085432	0	0.0052786078165519236	0.01582265983914068	0.39496096989482277	0	0	0	1	0	1	0	0	0	0	1	0	0	0	0	1.0000131636105152	0	0.401762	36.728	-0.415548288	0.08278816837250921
580	CCACTTGAGCGT	chr14	66972082	67146384	+	L10K post selection haploid R1	post selection	L10K	d15	R1	haploid	post selection haploid	9	0.01034405604034354	0.2938446268853663	0	0.003448018680114513	0.013797811856365066	0.06393464254774732	0	0	0	0	0.01725156767238659	0	0.002300591498712013	0.05175470301715977	0.5440239123824604	0	0	0	1	0	1	0	0	0	0	1	0	0	0	0	1.000017211407721	0	0.373686	36.0704	-0.415548288	0.08278816837250921
581	CCACTTGAGCGT	chr14	66975668	67146384	+	L10K post selection haploid R1	post selection	L10K	d15	R1	haploid	post selection haploid	569	0.010561338355289749	0.2941534820785276	0	0.003520446118429916	0.014087642121171294	0.06340903366389991	0	0	0	0	0.017613945887052843	0	0.002348916628103821	0.05049292103305471	0.5445093341612142	0	0	0	1	0	1	0	0	0	0	1	0	0	0	0	1.0000175729423548	0	0.374064	36.1322	-0.415548288	0.08278816837250921
582	CCACTTGAGCGT	chr14	67138273	67146384	+	L10K post selection haploid R1	post selection	L10K	d15	R1	haploid	post selection haploid	4	0	0.877095660749507	0	0	0	0.12364398422090729	0	0	0	0	0	0	0	0	0	0	0	0	1	0	1	0	0	0	0	1	0	0	0	0	1	0	0.444413	39.1222	-0.415548288	0.08278816837250921
583	CCACTTGAGCGT	chr14	67070376	67146384	+	L10K post selection haploid R2	post selection	L10K	d15	R2	haploid	post selection haploid	119	0.002644423686668684	0.44211869647015484	0	0.007906958386506862	0.018458340459682407	0.10580326014024655	0	0	0	0	0.007920114723256457	0	0.005275691036587773	0.015813916773013723	0.39474272783486164	0	0	0	1	0	1	0	0	0	0	1	0	0	0	0	1.0000131563367496	0	0.4016	36.7232	-0.415548288	0.08278816837250921
584	CCAGACAGGATG	chr12	72421841	72569325	+	L10K pre selection R1	pre selection	L10K	d3	R1	haploid	pre selection haploid	13	0	0.05429026680679391	0	0.004081771027562125	0.024443163711563888	0.006800691595755501	0	0	0	0	0.08279486049428755	0	0	0.0556937993694274	0.7723158287283453	1	0	1	0.47004780147133607	0.5299521985286639	1	0	0	0	0	1	0	0	0	0	0.809085669729125	0.19093467132250738	0.1878	34.8937	-0.117096651	-0.03046073219419203
585	CCAGACAGGATG	chr12	72453775	72569325	+	L10K pre selection R1	pre selection	L10K	d3	R1	haploid	pre selection haploid	18	0	0.06929407793961108	0	0.005209820771780426	0.025997178734930897	0.00868014989052453	0	0	0	0	0.07449524452406296	0	0	0.062405344826094104	0.7543508926794229	1	0	1	0.5999515365509602	0.4000484634490398	1	0	0	0	0	1	0	0	0	0	1.000017308374657	0	0.192972	34.8369	-0.117096651	-0.03046073219419203
586	CCAGACAGGATG	chr12	72512448	72569325	+	L10K pre selection R1	pre selection	L10K	d3	R1	haploid	pre selection haploid	28	0	0.11964204085938324	0	0.010584057104680192	0.052814796582158305	0.017634234677731283	0	0	0	0	0.07660255283237807	0	0	0.08446147895495622	0.6387707022047189	1	0	1	1	0	1	0	0	0	0	1	0	0	0	0	1.000017581490207	0	0.200625	34.281	-0.117096651	-0.03046073219419203
587	CCAGACAGGATG	chr12	72548553	72569325	+	L10K pre selection R1	pre selection	L10K	d3	R1	haploid	pre selection haploid	141	0	0	0	0	0	0	0	0	0	0	0	0	0	0.048235690559861356	0.9519568670870842	0	0	1	1	0	1	0	0	0	0	1	0	0	0	0	1.0000481394117364	0	0.269829	33.679	-0.117096651	-0.03046073219419203
588	CCAGACAGGATG	chr12	72567814	72569325	+	L10K pre selection R1	pre selection	L10K	d3	R1	haploid	pre selection haploid	2	0	0	0	0	0	0	0	0	0	0	0	0	0	0	1	0	0	1	1	0	1	0	0	0	0	1	0	0	0	0	1	0	0.855098	31.7406	-0.117096651	-0.03046073219419203
589	CCAGACAGGATG	chr12	72475808	72569325	+	L10K pre selection R2	pre selection	L10K	d3	R2	haploid	pre selection haploid	44	0	0.08561988066468487	0	0.006437263414529823	0.03212215830107573	0.010725207981351183	0	0	0	0	0.08561988066468487	0	0	0.06639363544985992	0.7135524711820185	1	0	1	0.7413011398875083	0.2586988601124917	1	0	0	0	0	1	0	0	0	0	1.0000213862571912	0	0.1793	34.5909	-0.117096651	-0.03046073219419203
590	CCAGACAGGATG	chr12	72567750	72569325	+	L10K pre selection R2	pre selection	L10K	d3	R2	haploid	pre selection haploid	276	0	0	0	0	0	0	0	0	0	0	0	0	0	0	1	0	0	1	1	0	1	0	0	0	0	1	0	0	0	0	1	0	0.827995	31.873	-0.117096651	-0.03046073219419203
591	CCAGGTGCGTAC	chr4	75643675	75764707	+	L10K pre selection R1	pre selection	L10K	d3	R1	haploid	pre selection haploid	21	0.004965587897515554	0.4409954309981575	0.029760478547173085	0.01656573000751861	0.03310667338659704	0.23681971032693563	0	0	0	0.17126734031214627	0.03970817876116431	0.028116298860641313	0	0	0	0	0	0	1	0	1	1	1	1	1	1	0	0	0	0	1.0000247866284402	0	0.244943	41.1691	-0.484123907	-1.875713988145186
592	CCAGGTGCGTAC	chr4	75722766	75764707	+	L10K pre selection R1	pre selection	L10K	d3	R1	haploid	pre selection haploid	93	0	0.5038386343045158	0.038171761003290255	0	0.04296409327166086	0.26283915883839587	0	0	0	0.09064899146440322	0.015139955176195699	0.0477325830909351	0	0	0	0	0	0	1	0	1	1	0	1	0	1	0	0	0	0	1.0000238424490964	0	0.164662	39.8641	-0.484123907	-1.875713988145186
593	CCAGGTGCGTAC	chr4	75574601	75764707	+	L10K pre selection R2	pre selection	L10K	d3	R2	haploid	pre selection haploid	8	0.01053091153929103	0.335516314496573	0.01894722445780534	0.010546692126013245	0.021077603665304277	0.17606926625531938	0	0	0	0.11258922606742519	0.02528049992898736	0.017900445538565124	0.008421573114088381	0.0884922701426039	0.1758062564766158	0	1	0	1	0	1	1	1	1	1	1	0	0	0	0	1.0000210407822963	0	0.223249	40.4713	-0.484123907	-1.875713988145186
594	CCAGGTGCGTAC	chr4	75755886	75764707	+	L10K pre selection R2	pre selection	L10K	d3	R2	haploid	pre selection haploid	12	0	0.6473588755384266	0	0	0	0.35343459532985716	0	0	0	0	0	0	0	0	0	0	0	0	1	0	1	0	0	0	0	1	0	0	0	0	1	0	0.25696	35.352	0	-1.875713988145186
595	CCAGGTGCGTAC	chr4	75761150	75764707	+	L10K pre selection R2	pre selection	L10K	d3	R2	haploid	pre selection haploid	56	0	0.7051714446318156	0	0	0	0.29567172568858907	0	0	0	0	0	0	0	0	0	0	0	0	1	0	0	0	0	0	0	1	0	0	0	0	1	0	0.310702	33.4776	0	0
596	CCCCGCCGACGG	chr4	56405188	56419881	+	L10K pre selection R2	pre selection	L10K	d3	R2	haploid	pre selection haploid	8	0	0.48237375799646115	0	0.027290050360691438	0.12263508915203485	0.16374030216414864	0	0	0	0.20504968014155436	0	0	0	0	0	0	0	0	1	0	1	0	0	0	0	1	1	0	0	0	1	0	0.326022	37.8629	-2.71720053	-0.6015438549323752
597	CCGAGCAGAGAC	chr6	67741772	67828998	-	L10K pre selection R1	pre selection	L10K	d3	R1	haploid	pre selection haploid	175	0.00459720040813051	0	0	0	0	0	0	0	0	0	0.00459720040813051	0	0.009182936476091119	0.050546275809095806	0.9313286023822899	0	0	1	0	1	0	0	0	0	0	0	0	0	0	0	0	1.0000229286803397	-0.163694	34.2377	0	0
598	CCGCCTAGTCAT	chr14	64543600	64545868	-	L10K pre selection R1	pre selection	L10K	d3	R1	haploid	pre selection haploid	288	0	0.6483032172763332	0	0	0	0.1767298369325694	0	0	0	0	0.1767298369325694	0	0	0	0	0	0	0	1	0	1	0	0	0	1	1	0	0	0	0	1	0	0.589387	35.1411	-0.483973227	0.07270884334041748
599	CCGCCTAGTCAT	chr14	64543600	64551328	-	L10K pre selection R1	pre selection	L10K	d3	R1	haploid	pre selection haploid	12	0.026005951610816407	0.3629188769569155	0	0.051882520377797905	0	0.3109069737352827	0	0	0	0	0.10376504075559581	0	0.14607323068961056	0	0	0	0	0	1	0	1	1	0	1	1	1	0	0	0	0	1.000129382843835	0	0.195215	41.5269	-0.483973227	0.05502062592198696
600	CCGCCTAGTCAT	chr14	64543600	64551908	-	L10K pre selection R1	pre selection	L10K	d3	R1	haploid	pre selection haploid	146	0.02419063665904441	0.33758575039114214	0	0.04826092189192442	0	0.2892044770730533	0	0	0	0	0.09652184378384884	0	0.2056805873149597	0	0	0	0	0	1	0	1	1	0	1	1	1	0	0	0	0	1.0001203514261643	0	0.196174	41.0761	-0.483973227	0.05502062592198696
601	CCGCCTAGTCAT	chr14	64543600	64555840	-	L10K pre selection R1	pre selection	L10K	d3	R1	haploid	pre selection haploid	1	0.016420227105628626	0.46131851972878035	0	0.032758761539089944	0	0.26182501429621763	0	0	0	0	0.06551752307817989	0	0.1634670370067805	0	0	0	0	0	1	0	1	1	0	1	1	1	1	0	0	0	1.0000816926721674	0	0.155495	41.201	-0.483973227	0.05502062592198696
602	CCGCCTAGTCAT	chr14	64543600	64586893	-	L10K pre selection R1	pre selection	L10K	d3	R1	haploid	pre selection haploid	150	0.004642675659444727	0.5386196701621472	0	0.023167182519517715	0.004642675659444727	0.25451563727075344	0	0	0	0	0.03242943594955421	0	0.046218875594770635	0.04628816926132952	0.05086155125421536	0	1	0	1	0	1	1	0	1	1	1	1	0	0	0	1.000023097888853	0	0.124335	42.2507	-0.483973227	0.05502062592198696
603	CCGCCTAGTCAT	chr14	64543600	64714857	-	L10K pre selection R1	pre selection	L10K	d3	R1	haploid	pre selection haploid	6	0.09822022912798234	0.4960118651391468	0.00934846839271742	0.023397447126557593	0.011724999708042836	0.20947342605892863	0.00701281108035829	0	0.011689964848357449	0	0.014060657020401967	0	0.02103843324107487	0.015216807390019736	0.0841070198180523	1	1	0	1	0	1	1	1	1	1	1	1	0	0	0	1.0000233565731236	0	0.0282998	44.4859	-0.483973227	0.05502062592198696
604	CCGCCTAGTCAT	chr14	64543600	64795822	-	L10K pre selection R1	pre selection	L10K	d3	R1	haploid	pre selection haploid	1	0.2229614269911943	0.39856793393148127	0.006347557518545097	0.02383208509929705	0.007961208930192726	0.1517744218409899	0.005558573167395519	0.0031757611320141306	0.0777288351974245	0.009523318650559227	0.011933883904322762	0	0.014284977975838841	0.010332126729124624	0.05710819393949006	1	1	0	1	0	1	1	1	1	1	1	1	1	0	0	1.0000198237274158	0	0.14644	47.2358	-0.483973227	-0.1156611307274114
605	CCGCCTAGTCAT	chr14	64543600	64555858	-	L10K pre selection R2	pre selection	L10K	d3	R2	haploid	pre selection haploid	42	0.01639611713842891	0.4621094705930337	0	0.03271066155477608	0	0.26144057427196343	0	0	0	0	0.06542132310955216	0	0.16322701688555347	0	0	0	0	0	1	0	1	1	0	1	1	1	1	0	0	0	1.0000815727220818	0	0.154808	41.2074	-0.483973227	0.05502062592198696
606	CCGCCTAGTCAT	chr14	64543600	64591039	-	L10K pre selection R2	pre selection	L10K	d3	R2	haploid	pre selection haploid	65	0.004236930860033726	0.5528878583473862	0	0.021142495784148396	0.004236930860033726	0.2584738617200675	0	0	0	0	0.029595278246205732	0	0.042179595278246204	0.04224283305227656	0.046416526138279936	0	1	0	1	0	1	1	1	1	1	1	1	0	0	0	1.0000210792580102	0	0.141209	42.2812	-0.483973227	0.05502062592198696
607	CCGCCTAGTCAT	chr14	64543600	64612320	-	L10K pre selection R2	pre selection	L10K	d3	R2	haploid	pre selection haploid	226	0.005849740254070808	0.4865325009822325	0	0.014595247449833385	0.002924870127035404	0.23903901281995316	0	0	0	0	0.026265624772631363	0	0.037863244132070255	0.029161391714323134	0.15896159834693907	0	1	0	1	0	1	1	1	1	1	1	1	0	0	0	1.0000291031853437	0	0.0754694	42.1551	-0.483973227	0.05502062592198696
608	CCGCCTAGTCAT	chr14	64543600	64629903	-	L10K pre selection R2	pre selection	L10K	d3	R2	haploid	pre selection haploid	4	0.020937615869484612	0.4929898961809418	0	0.018585465331850202	0.002328976640711902	0.220534390063033	0	0	0	0	0.020914441972562106	0	0.030149239896180943	0.027866611049314052	0.16689840563589173	0	1	0	1	0	1	1	1	1	1	1	1	0	0	0	1.0000231738969225	0	0.0577906	42.6187	-0.483973227	0.05502062592198696
609	CCGCCTAGTCAT	chr14	64543600	64660696	-	L10K pre selection R2	pre selection	L10K	d3	R2	haploid	pre selection haploid	14	0.03938614994406347	0.5240100087961262	0	0.020538527887136306	0.006866102462061368	0.22930561841891764	0	0	0	0	0.015414570825896479	0	0.02222089378891005	0.020538527887136306	0.12300912918349745	1	1	0	1	0	1	1	1	1	1	1	1	0	0	0	1.0000256197853061	0	0.0200209	43.3697	-0.483973227	0.05502062592198696
610	CCGCCTAGTCAT	chr14	64543600	64665678	-	L10K pre selection R2	pre selection	L10K	d3	R2	haploid	pre selection haploid	213	0.03777881535726865	0.5287232038270301	0	0.019700357964924354	0.006585899294718993	0.23472505508727956	0	0	0	0	0.014785507744984805	0	0.02131406712047117	0.019700357964924354	0.11798917094668207	1	1	0	1	0	1	1	1	1	1	1	1	0	0	0	1.0000245742510998	0	0.0105524	43.4175	-0.483973227	0.05502062592198696
611	CCGCCTAGTCAT	chr14	64543600	64666561	-	L10K pre selection R2	pre selection	L10K	d3	R2	haploid	pre selection haploid	2	0.03750752264927376	0.5272360566679136	0	0.01955888811177437	0.006538605422813552	0.23792716448984239	0	0	0	0	0.014679331826092615	0	0.02116100909223988	0.01955888811177437	0.1171418812316	1	1	0	1	0	1	1	1	1	1	1	1	0	0	0	1.0000243977814285	0	0.00923847	43.4193	-0.483973227	0.05502062592198696
612	CCGCCTAGTCAT	chr14	64543600	64861827	-	L10K pre selection R2	pre selection	L10K	d3	R2	haploid	pre selection haploid	10	0.21321191095692396	0.42409530273891677	0.0050309840743115	0.01888897268625011	0.006309941299948465	0.1366787334866825	0.004405646266199078	0.0025170632376786454	0.061606772502733886	0.007548047311990145	0.010718729967193334	0	0.05469349020199354	0.010077680153851956	0.04526314466357454	1	1	0	1	0	1	1	1	1	1	1	1	1	0	0	1.0000219968073205	0	0.166189	47.0105	-0.483973227	-0.1156611307274114
613	CCGCCTAGTCAT	chr14	64543600	64545653	-	L10K post selection haploid R1	post selection	L10K	d15	R1	haploid	post selection haploid	98	0	0.611489776046738	0	0	0	0.1952288218111003	0	0	0	0	0.1952288218111003	0	0	0	0	0	0	0	1	0	1	0	0	0	1	1	0	0	0	0	1	0	0.593996	36.3176	-0.483973227	0.07270884334041748
614	CCGGGAGTGGTA	chr1	169965206	169967516	-	L10K pre selection R1	pre selection	L10K	d3	R1	haploid	pre selection haploid	1	0	0	0	0	0	0	0	0	0	0	0	0	0	0	1	0	0	1	1	0	0	0	0	0	0	1	0	0	0	0	0	1	0.228877	30.3983	0	0
615	CCGGGAGTGGTA	chr1	169965206	169983482	-	L10K pre selection R1	pre selection	L10K	d3	R1	haploid	pre selection haploid	3	0	0.25179186956283856	0	0	0	0.02194014334956503	0	0	0	0	0.10953657602451168	0	0	0	0.6170596925097117	0	0	1	1	0	1	0	0	0	0	1	0	0	0	0	0	1	0.40419	32.39	-0.084992529	-0.02799422773283502
616	CCGGGAGTGGTA	chr1	169965206	170029330	-	L10K pre selection R1	pre selection	L10K	d3	R1	haploid	pre selection haploid	426	0.01250682261208577	0.18730604288499025	0	0.006253411306042885	0.0031345029239766083	0.04689278752436647	0	0	0	0	0.046861598440545806	0	0	0.0749785575048733	0.6227524366471735	0	0	1	1	0	1	0	0	0	0	1	1	0	0	0	0	1.0000155945419102	0.430368	33.5363	-0.084992529	-0.02799422773283502
617	CCGGGAGTGGTA	chr1	169965206	170040884	-	L10K pre selection R1	pre selection	L10K	d3	R1	haploid	pre selection haploid	1	0.010597391614582645	0.15870981381889296	0	0.005298695807291322	0.0026559547562732067	0.03973361170205737	0	0	0	0	0.039707184291547196	0	0	0.07260931037672273	0.671335509190132	0	0	1	1	0	1	0	0	0	0	1	1	0	0	0	0	1.000013213705255	0.436803	33.1816	-0.084992529	-0.02799422773283502
618	CCGGGAGTGGTA	chr1	169965206	170045956	-	L10K pre selection R1	pre selection	L10K	d3	R1	haploid	pre selection haploid	2231	0.00993176555089101	0.18783668313705093	0	0.004965882775445505	0.0024891332615075974	0.03723792894205644	0	0	0	0	0.04465579373630048	0	0	0.07196195712746592	0.641564810342906	0	0	1	1	0	1	0	0	0	0	1	1	0	0	0	0	1.0000123837475696	0.397565	33.6176	-0.084992529	-0.02799422773283502
619	CCGGGAGTGGTA	chr1	169965206	170052052	-	L10K pre selection R1	pre selection	L10K	d3	R1	haploid	pre selection haploid	95	0.009234631017766877	0.23795870899397792	0	0.004617315508883438	0.002314415005699679	0.041555839579950946	0	0	0	0	0.041521296072403194	0	0	0.06691077412000415	0.5965318318422053	0	0	1	1	0	1	0	0	0	0	1	1	0	0	0	0	1.0000230290050318	0.368338	34.1093	-0.084992529	-0.02799422773283502
620	CCGGGAGTGGTA	chr1	169965206	170074985	-	L10K pre selection R1	pre selection	L10K	d3	R1	haploid	pre selection haploid	174	0.007305520131171434	0.2187648023319366	0.007159774093641829	0.003652760065585717	0.0018309345964656585	0.03470577518673711	0	0	0	0	0.0437875751503006	0.007296411003825834	0	0.09123701949353252	0.5849152851156859	0	0	1	1	0	1	1	0	1	0	1	1	0	0	0	0	1.0000182182546913	0.322655	34.5501	-0.084992529	-0.02799422773283502
621	CCGGGAGTGGTA	chr1	169965206	170088832	-	L10K pre selection R1	pre selection	L10K	d3	R1	haploid	pre selection haploid	62	0.006487256020125054	0.19426177129591432	0.0064791671722196605	0.003243628010062527	0.0032517168579679198	0.0308185105195467	0	0	0	0	0.042126719891285885	0.00810502560120362	0	0.08426152863047716	0.6215956061378178	0	0	1	1	0	1	1	0	1	0	1	1	0	0	0	0	1.0000161776958107	0.305307	34.5034	-0.084992529	-0.02799422773283502
622	CCGGGAGTGGTA	chr1	169965206	170139529	-	L10K pre selection R1	pre selection	L10K	d3	R1	haploid	pre selection haploid	64	0.0046006287143479955	0.13776645786007663	0.004594892269567013	0.006906679516302976	0.016096464055437004	0.02185585461554347	0	0	0	0	0.03332874417750855	0.0057479176705445036	0	0.11720130332025423	0.6525664853950116	0	0	1	1	0	1	1	0	1	0	1	1	0	0	0	0	1.000017209334343	0.212029	35.5493	-0.084992529	-0.02799422773283502
623	CCGGGAGTGGTA	chr1	169965206	169967652	-	L10K pre selection R2	pre selection	L10K	d3	R2	haploid	pre selection haploid	129	0	0	0	0	0	0	0	0	0	0	0	0	0	0	1	0	0	1	1	0	0	0	0	0	0	1	0	0	0	0	0	1	0.239799	30.8749	0	0
624	CCGGGAGTGGTA	chr1	169965206	169974952	-	L10K pre selection R2	pre selection	L10K	d3	R2	haploid	pre selection haploid	20	0	0	0	0	0	0	0	0	0	0	0	0	0	0	1	0	0	1	1	0	1	0	0	0	0	1	0	0	0	0	0	1	0.355185	31.4673	-0.084992529	-0.02799422773283502
625	CCGGGAGTGGTA	chr1	169965206	170029344	-	L10K post selection haploid R1	post selection	L10K	d15	R1	haploid	post selection haploid	2795	0.012504092673724255	0.18726515848391775	0	0.006252046336862127	0.003133818737429645	0.04688255195746738	0	0	0	0	0.04685136968147305	0	0	0.07496219149035688	0.622834780710644	0	0	1	1	0	1	0	0	0	0	1	1	0	0	0	0	1.000015591137997	0.430244	33.5377	-0.084992529	-0.02799422773283502
626	CCGGGAGTGGTA	chr1	169965206	170045924	-	L10K post selection haploid R1	post selection	L10K	d15	R1	haploid	post selection haploid	1	0.009935702870451814	0.18751471153012303	0	0.004967851435225907	0.0024901200460858038	0.037252691435721456	0	0	0	0	0.044673496946196066	0	0	0.0719904855114657	0.6418191503859066	0	0	1	1	0	1	0	0	0	0	1	1	0	0	0	0	1.0000123886569456	0.397647	33.6163	-0.084992529	-0.02799422773283502
627	CCGGGAGTGGTA	chr1	169965206	170052048	-	L10K post selection haploid R1	post selection	L10K	d15	R1	haploid	post selection haploid	732	0.009235056366085926	0.23792360927190448	0	0.004617528183042963	0.0023145216079591907	0.04155775364738666	0	0	0	0	0.041523208548760404	0	0	0.06691385603905899	0.5965593081768249	0	0	1	1	0	1	0	0	0	0	1	1	0	0	0	0	1.0000230300657509	0.368372	34.1091	-0.084992529	-0.02799422773283502
628	CCGGGAGTGGTA	chr1	169965206	170053846	-	L10K post selection haploid R1	post selection	L10K	d15	R1	haploid	post selection haploid	1	0.009047731862230795	0.24836136776435283	0	0.004523865931115398	0.0022675736961451248	0.042982367076183706	0	0	0	0	0.040680948996514026	0	0	0.06834309179724958	0.5844586590855247	0	0	1	1	0	1	0	0	0	0	1	1	0	0	0	0	1.0000225629223498	0.360088	34.1555	-0.084992529	-0.02799422773283502
629	CCGGGAGTGGTA	chr1	169965206	169967534	-	L10K post selection haploid R2	post selection	L10K	d15	R2	haploid	post selection haploid	440	0	0	0	0	0	0	0	0	0	0	0	0	0	0	1	0	0	1	1	0	0	0	0	0	0	1	0	0	0	0	0	1	0.226008	30.5069	0	0
630	CCGGGAGTGGTA	chr1	169965206	169983670	-	L10K post selection haploid R2	post selection	L10K	d15	R2	haploid	post selection haploid	5453	0	0.24922826969943135	0	0	0	0.02171676144056323	0	0	0	0	0.10842133766585432	0	0	0	0.6209585702680748	0	0	1	1	0	1	0	0	0	0	1	0	0	0	0	0	1	0.400053	32.4133	-0.084992529	-0.02799422773283502
631	CCGGGAGTGGTA	chr1	169965206	170029277	-	L10K post selection haploid R2	post selection	L10K	d15	R2	haploid	post selection haploid	1	0.012517168185790985	0.18746098139592957	0	0.006258584092895493	0.0031370957672618304	0.04693157697590211	0	0	0	0	0.046900362092645774	0	0	0.07504057934823324	0.6224403795729804	0	0	1	1	0	1	0	0	0	0	1	1	0	0	0	0	1.0000156074416282	0.430855	33.5443	-0.084992529	-0.02799422773283502
632	CCGGGAGTGGTA	chr1	169965206	170045142	-	L10K post selection haploid R2	post selection	L10K	d15	R2	haploid	post selection haploid	21	0.010032900909466205	0.17956640854673056	0	0.005016450454733102	0.0025144801531205825	0.03761712348474423	0	0	0	0	0.04511052453807373	0	0	0.07269474711335176	0.6480978770781991	0	0	1	1	0	1	0	0	0	0	1	1	0	0	0	0	1.000012509851508	0.399923	33.6081	-0.084992529	-0.02799422773283502
633	CCGGGAGTGGTA	chr1	169965206	170045909	-	L10K post selection haploid R2	post selection	L10K	d15	R2	haploid	post selection haploid	3	0.009937549563838223	0.187363699444885	0	0.0049687747819191115	0.0024905828707375097	0.037259615384615384	0	0	0	0	0.04468180015860428	0	0	0.07200386597938144	0.6419384417129262	0	0	1	1	0	1	0	0	0	0	1	1	0	0	0	0	1.000012390959556	0.39768	33.6178	-0.084992529	-0.02799422773283502
634	CCGGGAGTGGTA	chr1	169965206	170360482	-	L10K post selection haploid R2	post selection	L10K	d15	R2	haploid	post selection haploid	576	0.0030434353630492033	0.10228017314440253	0.002026427037242238	0.0060868707260984065	0.021787252989675595	0.017248663595402718	0	0	0	0	0.036994310319092685	0.0025349312001457206	0	0.09426807023935115	0.7143066760777885	0	1	1	1	0	1	1	1	1	1	1	1	1	0	0	0	1.000020238971658	0.194358	37.0705	-0.084992529	-0.06488778130331115
635	CCTAGGGACATG	chr4	153176526	153274460	+	L10K pre selection R1	pre selection	L10K	d3	R1	haploid	pre selection haploid	17	0.028661867565221832	0.3366824934905805	0.06742226987287486	0.13096441517332924	0.16163782100372695	0.10854137948639404	0	0	0.0020523816817276763	0.05720120488078828	0.10428345331086945	0.004104763363455353	0	0	0	0	1	0	1	0	1	1	0	1	0	1	0	0	1	0	1.000020421708276	0	-0.0143989	43.4983	-0.164524822	0
636	CCTAGGGACATG	chr4	153241954	153274460	+	L10K pre selection R1	pre selection	L10K	d3	R1	haploid	pre selection haploid	16	0.01851908819638847	0.35909188790106744	0.04309840957332267	0.14184637155074292	0.14941397237518073	0.12951056695480972	0	0	0.0061832836004552865	0.08001353554619005	0.07395330236564432	0	0	0	0	0	1	0	1	0	1	1	0	1	0	1	0	0	1	0	1.0000307626049774	0	0.0826339	43.3065	-0.164524822	0
637	CCTAGGGACATG	chr4	152996418	153274460	+	L10K pre selection R2	pre selection	L10K	d3	R2	haploid	pre selection haploid	5	0.09288131691860611	0.38905852691849824	0.03022554065378377	0.07640544807817495	0.07857417737544192	0.1074653920436767	0	0.008638951529080034	7.229097657556565e-4	0.02014796272518999	0.06698963829335751	0.001445819531511313	0.08850789266408433	0.002161536165269401	0.03813798585110936	1	1	0	1	0	1	1	0	1	0	1	1	0	1	0	1.0000215793959928	0	-0.142702	43.6834	-0.164524822	0
638	CCTAGGGACATG	chr4	153225297	153274460	+	L10K pre selection R2	pre selection	L10K	d3	R2	haploid	pre selection haploid	56	0.01224473191766333	0.31482385485314457	0.028496460824993897	0.15491009681881052	0.12852900496298103	0.11014156700024408	0	0	0.004088357334635099	0.11394516312749166	0.13438694980066715	0	0	0	0	0	1	0	1	0	1	1	0	1	0	1	0	0	1	0	1.000020340086242	0	0.0546895	43.1808	-0.164524822	0
639	CCTAGGGACATG	chr4	153246056	153274460	+	L10K pre selection R2	pre selection	L10K	d3	R2	haploid	pre selection haploid	12	0.02119345185706742	0.38274951593029394	0.04932230241154726	0.15525435662735435	0.16933638443935928	0.12001408202781201	0	0	0.007076218975532476	0.040309804611864106	0.056433726456609754	0	0	0	0	0	1	0	1	0	1	1	0	1	0	1	0	0	1	0	1.00003520506953	0	0.108282	43.0911	-0.164524822	0
640	CCTAGGGACATG	chr4	153258179	153274460	+	L10K pre selection R2	pre selection	L10K	d3	R2	haploid	pre selection haploid	25	0	0.4463825082913647	0	0.12449330549072596	0.2583834909716251	0.17239896818572656	0	0	0	0	0	0	0	0	0	0	0	0	1	0	1	1	0	1	0	1	0	0	1	0	1	0	0.135466	41.3316	-0.164524822	0
641	CCTAGGGACATG	chr4	153266880	153274460	+	L10K pre selection R2	pre selection	L10K	d3	R2	haploid	pre selection haploid	11	0	0.3674976915974146	0	0.07940904893813482	0.31697665215670756	0.23796332937607176	0	0	0	0	0	0	0	0	0	0	0	0	1	0	1	1	0	1	0	1	0	0	0	0	1	0	0.0434284	42.2032	-0.164524822	0
642	CCTAGGGACATG	chr4	153268683	153274460	+	L10K pre selection R2	pre selection	L10K	d3	R2	haploid	pre selection haploid	38	0	0.39165801315334026	0	0.10418830044998269	0.3322949117341641	0.17341640706126688	0	0	0	0	0	0	0	0	0	0	0	0	1	0	1	1	0	1	0	1	0	0	0	0	1	0	0.0600621	42.1291	-0.164524822	0
643	CCTAGGGACATG	chr4	153269470	153274460	+	L10K pre selection R2	pre selection	L10K	d3	R2	haploid	pre selection haploid	19	0	0.453416149068323	0	0.0665197355239431	0.28090563013424164	0.2007613704668403	0	0	0	0	0	0	0	0	0	0	0	0	1	0	1	1	0	1	0	1	0	0	0	0	1	0	0.0687098	43.0461	-0.164524822	0
644	CCTAGGGACATG	chr4	153273150	153274460	+	L10K post selection haploid R1	post selection	L10K	d15	R1	haploid	post selection haploid	20	0	0.6567505720823799	0	0	0	0.34401220442410374	0	0	0	0	0	0	0	0	0	0	0	0	1	0	0	0	0	0	0	1	0	0	0	0	1	0	-0.231981	46.1069	0	0
645	CGAAGTACAAGG	chr19	49165084	49166800	-	L10K pre selection R1	pre selection	L10K	d3	R1	haploid	pre selection haploid	10	0.6994758299359348	0.30168899242865466	0	0	0	0	0	0	0	0	0	0	0	0	0	0	0	0	1	0	1	0	0	0	0	1	0	0	0	0	1	0	-0.353923	58.4732	-0.061784911	-0.05640501320762042
646	CGAAGTACAAGG	chr19	49165084	49166802	-	L10K pre selection R2	pre selection	L10K	d3	R2	haploid	pre selection haploid	1	0.6986620127981384	0.30250145433391507	0	0	0	0	0	0	0	0	0	0	0	0	0	0	0	0	1	0	1	0	0	0	0	1	0	0	0	0	1	0	-0.356802	58.475	-0.061784911	-0.05640501320762042
647	CGAAGTACAAGG	chr19	49165084	49189415	-	L10K pre selection R2	pre selection	L10K	d3	R2	haploid	pre selection haploid	6	0.13998027289166529	0.30938681571592963	0	0	0	0.3128390596745027	0	0	0.13167844813414434	0.10775932927831662	0	0	0	0	0	0	1	0	1	0	1	0	0	0	0	1	0	0	0	0	1	0	-0.330476	51.1874	-0.061784911	-0.05640501320762042
648	CGAAGTACAAGG	chr19	49165084	49201490	-	L10K pre selection R2	pre selection	L10K	d3	R2	haploid	pre selection haploid	7	0.1430768808196226	0.28390144752382784	0	0	0	0.3191968577471365	0	0	0.126514131897712	0.12909605295684895	0	0	0	0	0	0	1	0	1	0	1	0	0	0	0	1	0	0	0	0	1.00002746724531	0	-0.298504	50.5257	-0.061784911	-0.05640501320762042
649	CGAAGTACAAGG	chr19	49165084	49249435	-	L10K pre selection R2	pre selection	L10K	d3	R2	haploid	pre selection haploid	23	0.14248624810318664	0.31306904400606983	0	0	0	0.35400464719271624	0	0	0.08545144157814871	0.10683801213960546	0	0	0	0	0	1	1	0	1	0	1	0	1	0	1	1	0	0	0	0	1.0000118550834598	0	-0.365761	49.0432	-0.061784911	-0.05640501320762042
650	CGAGGTCTGACC	chr9	3436743	3447082	-	L10K pre selection R1	pre selection	L10K	d3	R1	haploid	pre selection haploid	1	0	0	0	0	0	0	0	0	0	0	0.06615087040618955	0	0	0.03878143133462282	0.8955512572533849	0	0	0	0	1	0	0	0	0	0	1	0	0	0	0	0	1	0.380606	34.5855	0	0
651	CGAGGTCTGACC	chr9	3436743	3446985	-	L10K pre selection R2	pre selection	L10K	d3	R2	haploid	pre selection haploid	185	0	0	0	0	0	0	0	0	0	0	0.058674216538123596	0	0	0.039148686908132384	0.9025676071463439	0	0	0	0	1	0	0	0	0	0	1	0	0	0	0	0	1	0.37451	34.5421	0	0
652	CGAGGTCTGACC	chr9	3436743	3447100	-	L10K post selection haploid R2	post selection	L10K	d15	R2	haploid	post selection haploid	398	0	0	0	0	0	0	0	0	0	0	0.0677737014867735	0	0	0.03871403745896891	0.8939949797258158	0	0	0	0	1	0	0	0	0	0	1	0	0	0	0	0	1	0.381197	34.5737	0	0
653	CGCAGGGCGAGG	chr1	62576570	62598007	+	L10K pre selection R2	pre selection	L10K	d3	R2	haploid	pre selection haploid	8	0	0	0	0	0	0	0	0	0	0	0	0	0	0.09357216158223715	0.9069875921261311	0	0	0	1	0	1	1	0	1	0	1	0	0	0	0	1	0	0.521858	34.2557	-0.368104285	-0.15855333600706323
654	CGCAGGGCGAGG	chr1	62596872	62598007	+	L10K pre selection R2	pre selection	L10K	d3	R2	haploid	pre selection haploid	7	0	0	0	0	0	0	0	0	0	0	0	0	0	0	1	0	0	0	1	0	1	1	0	1	0	1	0	0	0	0	1	0	1.88336	32	0.098196326	0.01987212678530198
655	CGCGTTTTTATT	chr3	192903357	192988492	-	L10K pre selection R1	pre selection	L10K	d3	R1	haploid	pre selection haploid	1	0.011792896072166886	0.40144004886299567	0.021154388272881037	0.009420221762826536	0.004710110881413268	0.14131507235482052	0.011769404247321933	0	0	0	0.07525606089081	0.0023609283969178727	0	0.08001315542191317	0.24211849276451794	1	1	0	1	0	1	1	0	1	0	1	0	0	0	0	1.0000117459124225	0	0.0322938	41.1847	0.151426521	-0.03164026102031064
656	CGCGTTTTTATT	chr3	192903357	192915799	-	L10K pre selection R2	pre selection	L10K	d3	R2	haploid	pre selection haploid	8	0.04846098207827694	0.6149642369203568	0	0.03222695491440971	0	0.22542795145865144	0	0	0	0	0.06437354335771116	0.016073294221650727	0	0	0	0	0	0	1	0	0	0	0	0	0	1	0	0	0	0	1	0	0.0582838	43.3033	0	0
657	CGCGTTTTTATT	chr3	192903357	192966337	-	L10K pre selection R2	pre selection	L10K	d3	R2	haploid	pre selection haploid	2	0.01594131563487401	0.44259379812959465	0.028595925755386546	0.01273399914259856	0.00636699957129928	0.14328130706085962	0.0159095600260396	0	0	0	0.10172909290103364	0.003191438687858243	0	0.057239484924024704	0.1737666915418936	1	1	0	1	0	1	1	0	1	0	1	0	0	0	0	1.0000158778044173	0	0.0972377	42.1318	0.151426521	-0.03164026102031064
658	CGCGTTTTTATT	chr3	192903357	192988682	-	L10K pre selection R2	pre selection	L10K	d3	R2	haploid	pre selection haploid	225	0.011766636195298033	0.40277289454562504	0.021107282657103345	0.00939924524763847	0.004699622623819235	0.14100039847174367	0.01174319668096477	0	0	0	0.07508848416660807	0.0023556711904929328	0	0.07983498581909383	0.24157935447577525	1	1	0	1	0	1	1	0	1	0	1	0	0	0	0	1.0000117197571667	0	0.0298692	41.1659	0.151426521	-0.03164026102031064
659	CGCTATGAGAGG	chr8	92892578	92907117	-	L10K pre selection R1	pre selection	L10K	d3	R1	haploid	pre selection haploid	40	0	0	0	0	0	0	0	0	0	0	0	0	0	0.11024759284731775	0.8901650618982119	0	0	0	1	0	0	0	0	0	0	1	1	0	0	0	1.0000687757909217	0	0.223332	35.964	0	0
660	CGCTATGAGAGG	chr8	92892578	92918843	-	L10K pre selection R1	pre selection	L10K	d3	R1	haploid	pre selection haploid	1	0	0	0	0	0	0	0	0	0	0	0.07618213660245184	0	0	0.07629635269930708	0.8479022310210919	0	0	0	1	0	1	1	0	1	0	1	1	0	0	0	1.000038072032285	0	0.31577	33.695	0	0.15637174424472616
661	CGCTATGAGAGG	chr8	92892578	92918742	-	L10K pre selection R2	pre selection	L10K	d3	R2	haploid	pre selection haploid	17	0	0	0	0	0	0	0	0	0	0	0.07647620867571182	0	0	0.07659086566023314	0.8473151156124594	0	0	0	1	0	1	1	0	1	0	1	1	0	0	0	1.0000382189948405	0	0.317104	33.6623	0	0.15637174424472616
662	CGGAGGTTGGGG	chr11	116742553	116755317	+	L10K pre selection R1	pre selection	L10K	d3	R1	haploid	pre selection haploid	381	0	0.28585977281629454	0	0	0	0.06282804543674109	0	0	0	0.6517038777908343	0	0	0	0	0	0	0	0	0.41652957305131216	0.5834704269486878	1	0	1	0	1	1	0	0	0	0	1.000078339208774	0	0.181307	40.796	-0.243492897	-0.6713489549664418
663	CGGAGGTTGGGG	chr11	116751557	116755317	+	L10K pre selection R1	pre selection	L10K	d3	R1	haploid	pre selection haploid	1	0	0	0	0	0	0	0	0	0	1	0	0	0	0	0	0	0	0	1	0	0	0	0	0	0	1	0	0	0	0	1	0	0.166566	39.1968	0	0
664	CGGAGGTTGGGG	chr11	116749220	116755317	+	L10K pre selection R2	pre selection	L10K	d3	R2	haploid	pre selection haploid	71	0	0	0	0	0	0	0	0	0	1	0	0	0	0	0	0	0	0	0.8719252213840604	0.12807477861593966	0	0	0	0	0	1	0	0	0	0	1.0001639881928501	0	0.140626	41.0595	0	0
665	CGGAGGTTGGGG	chr11	116751557	116755317	+	L10K pre selection R2	pre selection	L10K	d3	R2	haploid	pre selection haploid	187	0	0	0	0	0	0	0	0	0	1	0	0	0	0	0	0	0	0	1	0	0	0	0	0	0	1	0	0	0	0	1	0	0.166566	39.1968	0	0
666	CGGAGGTTGGGG	chr11	116742551	116755317	+	L10K post selection haploid R1	post selection	L10K	d15	R1	haploid	post selection haploid	1	0	0.2859716456489387	0	0	0	0.06281820318007363	0	0	0	0.6516017858541553	0	0	0	0	0	0	0	0	0.41646432208036344	0.5835356779196366	1	0	1	0	1	1	0	0	0	0	1.0000783269366336	0	0.181296	40.7959	-0.243492897	-0.6713489549664418
667	CGGAGGTTGGGG	chr11	116751621	116755317	+	L10K post selection haploid R1	post selection	L10K	d15	R1	haploid	post selection haploid	15	0	0	0	0	0	0	0	0	0	1	0	0	0	0	0	0	0	0	1	0	0	0	0	0	0	1	0	0	0	0	1	0	0.185686	38.934	0	0
668	CGGTATTGGAGC	chr3	141364429	141543272	+	L10K pre selection R1	pre selection	L10K	d3	R1	haploid	pre selection haploid	5	0.06386012390686856	0.5095893627966273	0.01790387153049585	0.007856008588490528	0.02910357630113395	0.0749927310952562	0	0	0	0.01679116995817584	0.05264364474066784	0.004489946545592807	0	0.011216479166200711	0.21253718324349713	1	1	0	1	0	1	1	1	1	1	1	1	0	0	0	1.0000167743955626	0	0.426859	40.6846	-0.003183918	-0.02270434722162386
669	CGGTATTGGAGC	chr3	141371071	141543272	+	L10K pre selection R1	pre selection	L10K	d3	R1	haploid	pre selection haploid	2	0.054691583140730075	0.5059929617542189	0.018594441411830292	0.00815902254329218	0.030226129777819074	0.07415128744149313	0	0	0	0.017438821848759015	0.054674161740281765	0.004663128186664499	0	0.011649109766437092	0.2207349508135794	1	1	0	1	0	1	1	1	1	1	1	1	0	0	0	1.0000174214004482	0	0.425511	40.5701	-0.003183918	-0.02270434722162386
670	CGGTATTGGAGC	chr3	141371507	141543272	+	L10K pre selection R1	pre selection	L10K	d3	R1	haploid	pre selection haploid	33	0.054830408811988404	0.5072773424309817	0.018641640371202684	0.008179732892423413	0.030302853882607735	0.0718011713610377	0	0	0	0.0174830874561904	0.05481294319015405	0.004674964777662634	0	0.011678679133239406	0.22129525051523585	1	1	0	1	0	1	1	1	1	1	1	1	0	0	0	1.0000174656218344	0	0.427659	40.5384	-0.003183918	-0.02270434722162386
671	CGGTATTGGAGC	chr3	141477267	141543272	+	L10K pre selection R1	pre selection	L10K	d3	R1	haploid	pre selection haploid	290	0.012135260430869921	0.6095051964972881	0.027285398297124504	0.0060903554222343425	0.05458594673211526	0.10027876253673909	0	0	0	0.04549586401236251	0.05464654728358028	0.006075205284368087	0	0.006075205284368087	0.07879586704239008	0	1	0	1	0	1	1	0	1	0	1	1	0	0	0	1.0000151501378662	0	0.417146	37.8014	0.347175498	0.04331789406374748
672	CGGTATTGGAGC	chr3	141490757	141543272	+	L10K pre selection R1	pre selection	L10K	d3	R1	haploid	pre selection haploid	312	0	0.6491926270089116	0	0	0.068607662426689	0.0993030695407114	0	0	0	0.05718257293015462	0.04958488841495925	0	0	0.007635768146850483	0.06938837687561886	0	0	0	1	0	1	0	0	0	0	1	1	0	0	0	1.0000190418158275	0	0.423683	36.08	0.347175498	0.04331789406374748
673	CGGTATTGGAGC	chr3	141535617	141543272	+	L10K pre selection R1	pre selection	L10K	d3	R1	haploid	pre selection haploid	30	0	0.7936259143155695	0	0	0	0.13100835945663533	0	0	0	0.07628004179728318	0	0	0	0	0	0	0	0	1	0	1	0	0	0	0	1	0	0	0	0	1	0	0.451407	35.1692	0.347175498	0.04331789406374748
674	CGGTATTGGAGC	chr3	141471487	141543272	+	L10K pre selection R2	pre selection	L10K	d3	R2	haploid	pre selection haploid	1	0.01674421196333547	0.6242582119076143	0.025088457359373696	0.005599977711531497	0.050190845011562145	0.1033767029782966	0	0	0	0.04183266932270916	0.05024656618282116	0.005586047418716741	0	0.005586047418716741	0.07245145292954058	0	1	0	1	0	1	1	0	1	0	1	1	0	0	0	1.0000139302928148	0	0.380831	37.9951	0.347175498	0.04331789406374748
675	CGGTATTGGAGC	chr3	141471792	141543272	+	L10K pre selection R2	pre selection	L10K	d3	R2	haploid	pre selection haploid	1	0.01681565730753627	0.6226549712511017	0.0251955064982303	0.005623872077894825	0.05040500272799765	0.10381779773646144	0	0	0	0.04201116380576657	0.050460961654145854	0.005609882346357773	0	0.005609882346357773	0.07276059372420643	0	1	0	1	0	1	1	0	1	0	1	1	0	0	0	1.000013989731537	0	0.382791	37.9169	0.347175498	0.04331789406374748
676	CGGTATTGGAGC	chr3	141488864	141543272	+	L10K pre selection R2	pre selection	L10K	d3	R2	haploid	pre selection haploid	60	0	0.6266058924075061	0	0	0.0662206620228271	0.09584811336359793	0	0	0	0.055193074675145656	0.05405355731588524	0	0	0.007370104210700436	0.09559080299215203	0	0	0	1	0	1	0	0	0	0	1	1	0	0	0	1.0000183793122461	0	0.421193	36.2175	0.347175498	0.04331789406374748
677	CGGTATTGGAGC	chr3	141526767	141543272	+	L10K pre selection R2	pre selection	L10K	d3	R2	haploid	pre selection haploid	2	0	0.6953834969102145	0	0	0.15763964618926452	0.06076578213982794	0	0	0	0.0485278080697928	0.03853144311159579	0	0	0	0	0	0	0	1	0	1	0	0	0	0	1	0	0	0	0	1	0	0.529356	33.5886	0.347175498	0.04331789406374748
678	CGGTATTGGAGC	chr3	141527272	141543272	+	L10K pre selection R2	pre selection	L10K	d3	R2	haploid	pre selection haploid	267	0	0.717330166864571	0	0	0.13755390288106994	0.06268358227610775	0	0	0	0.05005937128929442	0.03312292981688644	0	0	0	0	0	0	0	1	0	1	0	0	0	0	1	0	0	0	0	1	0	0.531914	33.5087	0.347175498	0.04331789406374748
679	CGGTATTGGAGC	chr3	141538358	141543272	+	L10K pre selection R2	pre selection	L10K	d3	R2	haploid	pre selection haploid	10	0	1	0	0	0	0	0	0	0	0	0	0	0	0	0	0	0	0	1	0	1	0	0	0	0	1	0	0	0	0	1	0	0.573323	32.5112	0.347175498	0.04331789406374748
680	CGGTATTGGAGC	chr3	141542134	141543272	+	L10K pre selection R2	pre selection	L10K	d3	R2	haploid	pre selection haploid	980	0	1	0	0	0	0	0	0	0	0	0	0	0	0	0	0	0	0	1	0	0	0	0	0	0	1	0	0	0	0	1	0	0.232397	32.5132	0	0
681	CGGTTCAGGATT	chr8	37239340	37626349	+	L10K pre selection R1	pre selection	L10K	d3	R1	haploid	pre selection haploid	1075	0.08177824862406656	0.21568693315418205	0	0.0015529314487997725	0	0.05439911113407922	0	0	0	0	0.0031084468101599443	0	0.1168496938063616	0.05747913490607478	0.46990517040903335	1	1	1	1	0	0	0	0	0	0	0	1	0	0	0	0.32648251983152893	0.6735381514689542	0.140176	44.7109	0	0
682	CGGTTCAGGATT	chr8	37471310	37626349	+	L10K pre selection R1	pre selection	L10K	d3	R1	haploid	pre selection haploid	3	0.16147445820433437	0.4389705882352941	0	0.003876418988648091	0	0.1021671826625387	0	0	0	0	0.0012964396284829722	0	0.09938725490196078	0.024580753353973167	0.16931114551083593	0	1	1	1	0	0	0	0	0	0	0	1	0	0	0	0.8149638802889577	0.18505546955624355	0.104597	47.2	0	0
683	CGGTTCAGGATT	chr8	37471696	37626349	+	L10K pre selection R1	pre selection	L10K	d3	R1	haploid	pre selection haploid	123	0.16187748134545502	0.44006621231911236	0	0.003886094119777051	0	0.10242218112690263	0	0	0	0	0.0012996754044512266	0	0.09963531496113906	0.02464210431026679	0.16723783413296778	0	1	1	1	0	0	0	0	0	0	0	1	0	0	0	0.8169979437971213	0.18302145434324363	0.105469	47.2018	0	0
684	CGGTTCAGGATT	chr8	37476216	37626349	+	L10K pre selection R1	pre selection	L10K	d3	R1	haploid	pre selection haploid	36	0.16541223173964592	0.433226317822745	0	0	0	0.10550574819827621	0	0	0	0	0	0	0.10263497941838624	0.024045186300238455	0.1702412511489736	0	1	1	1	0	0	0	0	0	0	0	1	0	0	0	0.8415948419411992	0.1584251402080808	0.0786335	47.285	0	0
685	CGGTTCAGGATT	chr8	37512448	37626349	+	L10K pre selection R1	pre selection	L10K	d3	R1	haploid	pre selection haploid	60	0.19164720549244088	0.5110094642763077	0	0	0	0.13026988112588014	0	0	0	0	0	0	0.10365928605292268	0.017602851574160243	0.046996540886024826	0	1	1	1	0	0	0	0	0	0	0	1	0	0	0	1.0000175589541886	0	0.13239	47.9257	0	0
686	CGGTTCAGGATT	chr8	37592024	37626349	+	L10K pre selection R1	pre selection	L10K	d3	R1	haploid	pre selection haploid	5	0.169201188603391	0.6407387985783372	0	0	0	0.12856144030763852	0	0	0	0	0	0	0	0.011682106857775447	0.050981763095030004	0	1	1	1	0	0	0	0	0	0	0	1	0	0	0	1.0000291324360544	0	-0.00183959	47.6364	0	0
687	CGGTTCAGGATT	chr8	37593232	37626349	+	L10K pre selection R1	pre selection	L10K	d3	R1	haploid	pre selection haploid	184	0.1753729089920889	0.6456911649254182	0	0	0	0.11507337399601425	0	0	0	0	0	0	0	0.012108219095355999	0.052841355154296756	0	1	1	1	0	0	0	0	0	0	0	1	0	0	0	1.0000301950600883	0	-0.00507286	47.5417	0	0
688	CGGTTCAGGATT	chr8	37600068	37626349	+	L10K pre selection R1	pre selection	L10K	d3	R1	haploid	pre selection haploid	143	0.16764325393805646	0.6446997945361844	0	0	0	0.10687923293508865	0	0	0	0	0	0	0	0.015257590746518529	0.06658549577657713	0	1	1	1	0	0	0	0	0	0	0	1	0	0	0	1	0	-0.0404748	46.865	0	0
689	CGGTTCAGGATT	chr8	37625077	37626349	+	L10K pre selection R1	pre selection	L10K	d3	R1	haploid	pre selection haploid	3	0	0	0	0	0	0	0	0	0	0	0	0	0	0	1	0	0	1	1	0	0	0	0	0	0	0	1	0	0	0	1	0	0.106763	47.4686	0	0
690	CGGTTCAGGATT	chr8	37496113	37626349	+	L10K pre selection R2	pre selection	L10K	d3	R2	haploid	pre selection haploid	2	0.17136451238895245	0.4518915515560094	0	0	0	0.11393075700453788	0	0	0	0	0	0	0.10295077435751745	0.02463969532467732	0.136351420871181	0	1	1	1	0	0	0	0	0	0	0	1	0	0	0	0.970169767424004	0.02985326750462618	0.0778982	47.443600000000004	0	0
691	CGGTTCAGGATT	chr8	37549121	37626349	+	L10K pre selection R2	pre selection	L10K	d3	R2	haploid	pre selection haploid	10	0.16596097320954564	0.6064949695062736	0	0	0	0.1428090484144557	0	0	0	0	0	0	0.05803519403332945	0.005192350023954732	0.022659881650675263	0	1	1	1	0	0	0	0	0	0	0	1	0	0	0	1.0000258970076008	0	0.0811014	47.6654	0	0
692	CGGTTCAGGATT	chr8	37556609	37626349	+	L10K pre selection R2	pre selection	L10K	d3	R2	haploid	pre selection haploid	37	0.14635580218236044	0.6170401915659368	0	0	0	0.14661390000143387	0	0	0	0	0	0	0.06025150198591933	0.005749845858246942	0.025092843521027804	0	1	1	1	0	0	0	0	0	0	0	1	0	0	0	1.0000143387677263	0	0.0436322	47.4637	0	0
693	CGGTTCAGGATT	chr8	37590552	37626349	+	L10K pre selection R2	pre selection	L10K	d3	R2	haploid	pre selection haploid	1	0.1622437007654059	0.6555114810883289	0	0	0	0.1232750432985083	0	0	0	0	0	0	0	0.011201743114140454	0.04888541259288228	0	1	1	1	0	0	0	0	0	0	0	1	0	0	0	1.0000279345214818	0	-0.00512523	47.6962	0	0
694	CGGTTCAGGATT	chr8	37592870	37626349	+	L10K pre selection R2	pre selection	L10K	d3	R2	haploid	pre selection haploid	10	0.17347670250896058	0.6396654719235364	0	0	0	0.12371565113500597	0	0	0	0	0	0	0	0.011977299880525687	0.052270011947431305	0	1	1	1	0	0	0	0	0	0	0	1	0	0	0	1.0000298685782556	0	-0.00597243	47.5743	0	0
695	CGGTTCAGGATT	chr8	37471418	37626349	+	L10K post selection haploid R1	post selection	L10K	d15	R1	haploid	post selection haploid	1255	0.16158701882116025	0.4392765858570211	0	0.0038791211628327266	0	0.10223840136317869	0	0	0	0	0.0012973433506312446	0	0.09945653577053158	0.02459788810574962	0.16873208891642785	0	1	1	1	0	0	0	0	0	0	0	1	0	0	0	0.8155319753182041	0.1844873880153874	0.10487	47.2035	0	0
696	CGGTTCAGGATT	chr8	37595834	37626349	+	L10K post selection haploid R1	post selection	L10K	d15	R1	haploid	post selection haploid	106	0.17718573862891598	0.6416306200026216	0	0	0	0.11174465853978241	0	0	0	0	0	0	0	0.013140647529165028	0.057346965526281296	0	1	1	1	0	0	0	0	0	0	0	1	0	0	0	1.0000327696945865	0	-0.0382011	47.2902	0	0
697	CGGTTCAGGATT	chr8	37600100	37626349	+	L10K post selection haploid R1	post selection	L10K	d15	R1	haploid	post selection haploid	484	0.16784761904761905	0.6442666666666667	0	0	0	0.1070095238095238	0	0	0	0	0	0	0	0.015276190476190476	0.06666666666666667	0	1	1	1	0	0	0	0	0	0	0	1	0	0	0	1	0	-0.0406438	46.8566	0	0
698	CGGTTCAGGATT	chr8	37496113	37626349	+	L10K post selection haploid R2	post selection	L10K	d15	R2	haploid	post selection haploid	1	0.17136451238895245	0.4518915515560094	0	0	0	0.11393075700453788	0	0	0	0	0	0	0.10295077435751745	0.02463969532467732	0.136351420871181	0	1	1	1	0	0	0	0	0	0	0	1	0	0	0	0.970169767424004	0.02985326750462618	0.0778982	47.443600000000004	0	0
699	CGGTTCAGGATT	chr8	37576896	37626349	+	L10K post selection haploid R2	post selection	L10K	d15	R2	haploid	post selection haploid	201	0.13576252679257492	0.6839487200226473	0	0	0	0.1378654911635055	0	0	0	0	0	0	0	0.00810854531483803	0.03538641970315849	0	1	1	1	0	0	0	0	0	0	0	1	0	0	0	1.000020220811259	0	-0.0550017	47.6416	0	0
700	CGGTTCAGGATT	chr8	37610614	37626349	+	L10K post selection haploid R2	post selection	L10K	d15	R2	haploid	post selection haploid	178	0.07549567869852568	0.6994153533299441	0	0	0	0.08928571428571429	0	0	0	0	0	0	0	0.025482968988307066	0.11120996441281139	0	1	1	1	0	0	0	0	0	0	0	1	0	0	0	1	0	0.0645413	45.632	0	0
701	CGGTTCAGGATT	chr8	37620830	37626349	+	L10K post selection haploid R2	post selection	L10K	d15	R2	haploid	post selection haploid	353	0.07264492753623189	0.3938405797101449	0	0	0	0.14547101449275363	0	0	0	0	0	0	0	0.07264492753623189	0.3170289855072464	0	0	1	1	0	0	0	0	0	0	0	1	0	0	0	1	0	0.0642613	46.8454	0	0
702	CGTATGTGAGAG	chr6	35812741	35859459	+	L10K pre selection R1	pre selection	L10K	d3	R1	haploid	pre selection haploid	54	0.012864145208587512	0.1728846935936129	0	0	0.01714505875553843	0.21012864145208587	0	0	0	0.587790834564096	0	0	0	0	0	0	1	0	1	0	1	0	1	0	1	1	0	0	0	0	1.0000214045677347	0	0.112458	42.0416	-0.865036653	-0.07271713722957886
703	CGTATGTGAGAG	chr6	35827140	35859459	+	L10K pre selection R2	pre selection	L10K	d3	R2	haploid	pre selection haploid	36	0	0.08248762376237624	0	0	0.02478341584158416	0.043471534653465344	0	0	0	0.8496596534653466	0	0	0	0	0	0	0	0	1	0	1	0	1	0	1	1	0	0	0	0	1.0000309405940595	0	0.229893	40.2382	-0.865036653	-0.07271713722957886
704	CGTATGTGAGAG	chr6	35850134	35859459	+	L10K pre selection R2	pre selection	L10K	d3	R2	haploid	pre selection haploid	67	0	0	0	0	0.08588891271713489	0	0	0	0	0.9143255414968904	0	0	0	0	0	0	0	0	1	0	1	0	0	0	0	1	0	0	0	0	1	0	0.184553	39.1421	-0.865036653	-0.07271713722957886
705	CGTCAGTGAGGA	chr8	144222651	144385089	+	L10K pre selection R1	pre selection	L10K	d3	R1	haploid	pre selection haploid	33	0.321739237498384	0.07400316426473938	0.028367571826962736	0.0037060065624634477	0.0036998504053829435	0.1380702910015452	0.06657268266857097	0.027105559625459404	0.3140378849906734	0.018499252026914718	0.004931081821483757	0	0	0	0	1	1	0	1	0	1	1	1	1	1	1	1	1	0	0	0.47618490633407	0.5238335621371715	0.121603	58.6733	-1.407301138	-1.3534495682575851
706	CGTCAGTGAGGA	chr8	144351918	144385089	+	L10K pre selection R1	pre selection	L10K	d3	R1	haploid	pre selection haploid	101	0.44558663933437836	0.12673338960569155	0.054353068853249725	0	0	0.15690944169781743	0.11470517303750151	0	0.10258651875075364	0	0	0	0	0	0	0	1	0	1	0	1	1	1	1	1	1	0	0	0	0	0	1	-0.153658	58.0718	-0.266545678	-0.2301976393922859
707	CGTCAGTGAGGA	chr8	144359046	144385089	+	L10K pre selection R1	pre selection	L10K	d3	R1	haploid	pre selection haploid	44	0.43380433113193057	0.16141913684533865	0.052104131469820306	0	0	0.19985409307326063	0.08462601750883121	0	0.06919060052219321	0	0	0	0	0	0	0	1	0	1	0	1	1	1	1	1	1	0	0	0	0	0	1	-0.325018	56.1594	-0.237421852	-0.14504263123026873
708	CGTCAGTGAGGA	chr8	144366696	144385089	+	L10K pre selection R1	pre selection	L10K	d3	R1	haploid	pre selection haploid	250	0.48363596825051647	0.14151353702294225	0.06534739588996412	0	0	0.20158747417636186	0.08714798303794716	0	0.02180058714798304	0	0	0	0	0	0	0	1	0	1	0	1	1	0	1	0	1	0	0	0	0	0	1	-0.459001	55.5853	0.041209149	-0.01383221932656301
709	CGTCAGTGAGGA	chr8	144369248	144385089	+	L10K pre selection R1	pre selection	L10K	d3	R1	haploid	pre selection haploid	1	0.5236081302865799	0.12637293271051636	0.0758742583007196	0	0	0.14859234945082692	0.10118671884863022	0	0.025312460547910618	0	0	0	0	0	0	0	1	0	1	0	1	1	0	1	0	1	0	0	0	0	0	1	-0.400363	56.6353	0.041209149	-0.01383221932656301
710	CGTCAGTGAGGA	chr8	144376473	144385089	+	L10K pre selection R1	pre selection	L10K	d3	R1	haploid	pre selection haploid	1	0.7218289427875131	0.2323314378554021	0	0	0	0	0	0	0.04653591737263549	0	0	0	0	0	0	0	1	0	1	0	1	0	0	0	0	1	0	0	0	0	0	1	-0.396244	55.5966	0.041209149	-0.01383221932656301
711	CGTCAGTGAGGA	chr8	144380278	144385089	+	L10K pre selection R1	pre selection	L10K	d3	R1	haploid	pre selection haploid	2	0.5847880299251871	0.4160432252701579	0	0	0	0	0	0	0	0	0	0	0	0	0	0	1	0	1	0	1	0	0	0	0	1	0	0	0	0	0	1	-0.319975	56.7283	0.041209149	-0.01383221932656301
712	CGTCAGTGAGGA	chr8	144380840	144385089	+	L10K pre selection R1	pre selection	L10K	d3	R1	haploid	pre selection haploid	425	0.5858823529411765	0.4143529411764706	0	0	0	0	0	0	0	0	0	0	0	0	0	0	1	0	1	0	1	0	0	0	0	1	0	0	0	0	0	1	-0.311149	56.964	0.041209149	-0.01383221932656301
713	CGTCAGTGAGGA	chr8	144171339	144385089	+	L10K pre selection R2	pre selection	L10K	d3	R2	haploid	pre selection haploid	70	0.35427670513822157	0.10312934208494931	0.02155779388166605	0.002816361093047518	0.0028116827523613926	0.16491150918592193	0.05059157617976056	0.020598734041010335	0.25205028280569447	0.024360119952655194	0.0037473508895864813	0	0	0	0	1	1	0	1	0	1	1	1	1	1	1	1	1	0	0	0.6019340260396443	0.39808468732310026	0.0454437	57.1747	-1.407301138	-1.3534495682575851
714	CGTCAGTGAGGA	chr8	144205476	144385089	+	L10K pre selection R2	pre selection	L10K	d3	R2	haploid	pre selection haploid	9	0.3157771665905776	0.08883494605097599	0.025655015756010112	0.003351631832707918	0.0033460643379692005	0.15386885209393478	0.06020688810449074	0.02451367933457303	0.29403609963588584	0.02675737971427617	0.004459563285712695	0	0	0	0	1	1	0	1	0	1	1	1	1	1	1	1	1	0	0	0.5262730076720078	0.4737436948122084	0.0915172	57.7764	-1.407301138	-1.3534495682575851
715	CGTCAGTGAGGA	chr8	144279024	144385089	+	L10K pre selection R2	pre selection	L10K	d3	R2	haploid	pre selection haploid	4	0.30459336639450907	0.05667226066788603	0.0434446476722041	0	0	0.14911470216657552	0.10195538626892689	0.04151188882393981	0.2789206720343937	0.024550751418927836	0	0	0	0	0	0	1	0	1	0	1	1	1	1	1	1	1	1	0	0	0.19777308468312182	0.8022457715007637	0.0366521	58.6442	-1.407301138	-1.3534495682575851
716	CGTCAGTGAGGA	chr8	144366200	144385089	+	L10K pre selection R2	pre selection	L10K	d3	R2	haploid	pre selection haploid	1	0.4709370037056644	0.1590259396506088	0.06363155108523028	0	0	0.20137638962413976	0.08485971413446268	0	0.021228163049232397	0	0	0	0	0	0	0	1	0	1	0	1	1	0	1	0	1	0	0	0	0	0	1	-0.451085	55.4153	0.041209149	-0.01383221932656301
717	CGTCAGTGAGGA	chr8	144366919	144385089	+	L10K pre selection R2	pre selection	L10K	d3	R2	haploid	pre selection haploid	1	0.4895712949204777	0.13670133729569092	0.06614935886852677	0	0	0.1982829783721314	0.08821748940619668	0	0.022068130537669914	0	0	0	0	0	0	0	1	0	1	0	1	1	0	1	0	1	0	0	0	0	0	1	-0.45476	55.6456	0.041209149	-0.01383221932656301
718	CGTCAGTGAGGA	chr8	144367931	144385089	+	L10K pre selection R2	pre selection	L10K	d3	R2	haploid	pre selection haploid	4	0.5184451308351302	0.11667346581968646	0.07005070225537618	0	0	0.17903141208695145	0.09342036249198671	0	0.023369660236610527	0	0	0	0	0	0	0	1	0	1	0	1	1	0	1	0	1	0	0	0	0	0	1	-0.414287	56.0205	0.041209149	-0.01383221932656301
719	CGTCAGTGAGGA	chr8	144368449	144385089	+	L10K pre selection R2	pre selection	L10K	d3	R2	haploid	pre selection haploid	8	0.5345832582176552	0.12030527011597861	0.07223123610359955	0	0	0.15347635358452016	0.09632834565230455	0	0.024097109548705007	0	0	0	0	0	0	0	1	0	1	0	1	1	0	1	0	1	0	0	0	0	0	1	-0.38722	56.3209	0.041209149	-0.01383221932656301
720	CGTCAGTGAGGA	chr8	144369240	144385089	+	L10K pre selection R2	pre selection	L10K	d3	R2	haploid	pre selection haploid	144	0.5233438485804417	0.12630914826498424	0.07583596214511042	0	0	0.14902208201892744	0.10113564668769716	0	0.02529968454258675	0	0	0	0	0	0	0	1	0	1	0	1	1	0	1	0	1	0	0	0	0	0	1	-0.400133	56.6307	0.041209149	-0.01383221932656301
721	CGTCAGTGAGGA	chr8	144376452	144385089	+	L10K pre selection R2	pre selection	L10K	d3	R2	haploid	pre selection haploid	266	0.7225052095392452	0.23176661264181522	0	0	0	0	0	0	0.046422783051632326	0	0	0	0	0	0	0	1	0	1	0	1	0	0	0	0	1	0	0	0	0	0	1	-0.395424	55.6258	0.041209149	-0.01383221932656301
722	CGTCAGTGAGGA	chr8	144381395	144385089	+	L10K pre selection R2	pre selection	L10K	d3	R2	haploid	pre selection haploid	623	0.6738836265223275	0.3263870094722598	0	0	0	0	0	0	0	0	0	0	0	0	0	0	1	0	1	0	1	0	0	0	0	1	0	0	0	0	0	1	-0.33454	57.2117	0.041209149	-0.01383221932656301
723	CGTCAGTGAGGA	chr8	144364017	144385089	+	L10K post selection haploid R1	post selection	L10K	d15	R1	haploid	post selection haploid	14	0.422151568357614	0.19949698666540122	0.057039813979974374	0	0	0.22721017415650357	0.0760689033360224	0	0.019029089356048023	0	0	0	0	0	0	0	1	0	1	0	1	1	0	1	0	1	0	0	0	0	0	1	-0.452703	54.9459	0.041209149	-0.01383221932656301
724	CGTCAGTGAGGA	chr8	144364418	144385089	+	L10K post selection haploid R1	post selection	L10K	d15	R1	haploid	post selection haploid	5	0.43034055727554177	0.20336687306501547	0.05814628482972136	0	0	0.21221942724458204	0.07754450464396284	0	0.019398219814241485	0	0	0	0	0	0	0	1	0	1	0	1	1	0	1	0	1	0	0	0	0	0	1	-0.448029	54.9494	0.041209149	-0.01383221932656301
725	CGTCAGTGAGGA	chr8	144365961	144385089	+	L10K post selection haploid R1	post selection	L10K	d15	R1	haploid	post selection haploid	1	0.46505306079774167	0.16953316953316952	0.06283653092163731	0	0	0.19886036907313503	0.08379946677819018	0	0.02096293585655288	0	0	0	0	0	0	0	1	0	1	0	1	1	0	1	0	1	0	0	0	0	0	1	-0.450367	55.4005	0.041209149	-0.01383221932656301
726	CGTCAGTGAGGA	chr8	144366694	144385089	+	L10K post selection haploid R1	post selection	L10K	d15	R1	haploid	post selection haploid	963	0.4835833876929767	0.14149815177212438	0.06534029136768862	0	0	0.20167427701674276	0.08713850837138508	0	0.021798217003696455	0	0	0	0	0	0	0	1	0	1	0	1	1	0	1	0	1	0	0	0	0	0	1	-0.458954	55.5868	0.041209149	-0.01383221932656301
727	CGTCAGTGAGGA	chr8	144380278	144385089	+	L10K post selection haploid R1	post selection	L10K	d15	R1	haploid	post selection haploid	2	0.5847880299251871	0.4160432252701579	0	0	0	0	0	0	0	0	0	0	0	0	0	0	1	0	1	0	1	0	0	0	0	1	0	0	0	0	0	1	-0.319975	56.7283	0.041209149	-0.01383221932656301
728	CGTCAGTGAGGA	chr8	144380864	144385089	+	L10K post selection haploid R1	post selection	L10K	d15	R1	haploid	post selection haploid	1138	0.5892096545196404	0.4110269758637009	0	0	0	0	0	0	0	0	0	0	0	0	0	0	1	0	1	0	1	0	0	0	0	1	0	0	0	0	0	1	-0.312246	56.9278	0.041209149	-0.01383221932656301
729	CGTCAGTGAGGA	chr8	144381680	144385089	+	L10K post selection haploid R1	post selection	L10K	d15	R1	haploid	post selection haploid	3	0.7302052785923754	0.27008797653958944	0	0	0	0	0	0	0	0	0	0	0	0	0	0	1	0	1	0	1	0	0	0	0	1	0	0	0	0	0	1	-0.337416	57.2133	0.041209149	-0.01383221932656301
730	CGTCAGTGAGGA	chr8	144382000	144385089	+	L10K post selection haploid R1	post selection	L10K	d15	R1	haploid	post selection haploid	1	0.8058252427184466	0.19449838187702265	0	0	0	0	0	0	0	0	0	0	0	0	0	0	1	0	1	0	1	0	0	0	0	1	0	0	0	0	0	1	-0.358137	57.1836	0.041209149	-0.01383221932656301
731	CGTCAGTGAGGA	chr8	144368183	144385089	+	L10K post selection haploid R2	post selection	L10K	d15	R2	haploid	post selection haploid	39	0.5261725912344	0.11841249186727391	0.0710948127994322	0	0	0.16679481871414206	0.09481279943218786	0	0.023717986632755664	0	0	0	0	0	0	0	1	0	1	0	1	1	0	1	0	1	0	0	0	0	0	1	-0.407781	56.2096	0.041209149	-0.01383221932656301
732	CGTCAGTGAGGA	chr8	144369156	144385089	+	L10K post selection haploid R2	post selection	L10K	d15	R2	haploid	post selection haploid	429	0.5234090623823271	0.12564327852391113	0.07543617421865194	0	0	0.15074683067654074	0.10060248525166311	0	0.02516631103301117	0	0	0	0	0	0	0	1	0	1	0	1	1	0	1	0	1	0	0	0	0	0	1	-0.398406	56.6133	0.041209149	-0.01383221932656301
733	CGTGGCTGTCCA	chr20	3588106	3599843	-	L10K pre selection R1	pre selection	L10K	d3	R1	haploid	pre selection haploid	1	0	0.6175668768103595	0	0	0	0.09354234111432953	0	0	0	0.28982790935423414	0	0	0	0	0	0	0	0	1	0	1	0	0	0	0	1	0	0	0	0	1	0	0.391544	39.8296	-0.267194195	-0.05198278666863761
734	CGTGGCTGTCCA	chr20	3588106	3594675	-	L10K pre selection R2	pre selection	L10K	d3	R2	haploid	pre selection haploid	133	0	0.6094368340943683	0	0	0	0.16712328767123288	0	0	0	0.22465753424657534	0	0	0	0	0	0	0	0	1	0	1	0	0	0	0	1	0	0	0	0	1	0	0.31498	42.2226	-0.267194195	-0.05198278666863761
735	CGTGGCTGTCCA	chr20	3588106	3599777	-	L10K pre selection R2	pre selection	L10K	d3	R2	haploid	pre selection haploid	95	0	0.6154043865661412	0	0	0	0.09407128169979438	0	0	0	0.2914667580534613	0	0	0	0	0	0	0	0	1	0	1	0	0	0	0	1	0	0	0	0	1	0	0.391701	39.8509	-0.267194195	-0.05198278666863761
736	CGTGGCTGTCCA	chr20	3588106	3599704	-	L10K post selection haploid R2	post selection	L10K	d15	R2	haploid	post selection haploid	1	0	0.6129838779205103	0	0	0	0.09466333304595223	0	0	0	0.29330114665057333	0	0	0	0	0	0	0	0	1	0	1	0	0	0	0	1	0	0	0	0	1	0	0.393373	39.7844	-0.267194195	-0.05198278666863761
737	CGTTGACCTGTA	chr13	20439629	20442316	-	L10K pre selection R1	pre selection	L10K	d3	R1	haploid	pre selection haploid	1	0	0.36160714285714285	0	0.22395833333333334	0.26748511904761907	0	0	0	0	0	0.14955357142857142	0	0	0	0	0	1	0	1	0	1	0	0	0	0	1	0	0	0	0	1	0	0.444706	41.5333	-0.293244389	0.1016304625074454
738	CGTTGACCTGTA	chr13	20439629	20443538	-	L10K pre selection R1	pre selection	L10K	d3	R1	haploid	pre selection haploid	7	0	0.2485933503836317	0	0.20537084398976982	0.20537084398976982	0.08670076726342711	0	0	0	0	0.2565217391304348	0	0	0	0	0	1	0	1	0	1	0	0	0	0	1	0	0	0	0	1	0	0.259875	42.0568	-0.293244389	0.1016304625074454
739	CGTTGACCTGTA	chr13	20439629	20464765	-	L10K pre selection R1	pre selection	L10K	d3	R1	haploid	pre selection haploid	299	0	0.2443012292636353	0	0.03194494171937781	0.03194494171937781	0.06377053745474798	0	0	0	0	0.03990134065322035	0	0	0.10367187810796834	0.4855392449377412	0	1	0	1	0	1	0	0	0	0	1	0	0	0	0	1.0000397819946691	0	-0.11501	39.8735	-0.293244389	0.1016304625074454
740	CGTTGACCTGTA	chr13	20439629	20451974	-	L10K post selection haploid R2	post selection	L10K	d15	R2	haploid	post selection haploid	1495	0	0.14360926615907987	0	0.06504130892596792	0.06504130892596792	0.0486797343269075	0	0	0	0	0.08124088773691884	0	0	0.08124088773691884	0.5165235703871699	0	1	0	1	0	1	0	0	0	0	1	0	0	0	0	1.0000809978940548	0	-0.0585938	39.1916	-0.293244389	0.1016304625074454
741	CGTTGACCTGTA	chr13	20439629	20442316	-	L10K pre selection R1	pre selection	L10K	d3	R1	haploid	pre selection haploid	1	0	0.36160714285714285	0	0.22395833333333334	0.26748511904761907	0	0	0	0	0	0.14955357142857142	0	0	0	0	0	1	0	1	0	1	0	0	0	0	1	0	0	0	0	1	0	0.444706	41.5333	-0.293244389	0.1016304625074454
742	CGTTGACCTGTA	chr13	20439629	20443538	-	L10K pre selection R1	pre selection	L10K	d3	R1	haploid	pre selection haploid	7	0	0.2485933503836317	0	0.20537084398976982	0.20537084398976982	0.08670076726342711	0	0	0	0	0.2565217391304348	0	0	0	0	0	1	0	1	0	1	0	0	0	0	1	0	0	0	0	1	0	0.259875	42.0568	-0.293244389	0.1016304625074454
743	CGTTGACCTGTA	chr13	20439629	20464765	-	L10K pre selection R1	pre selection	L10K	d3	R1	haploid	pre selection haploid	299	0	0.2443012292636353	0	0.03194494171937781	0.03194494171937781	0.06377053745474798	0	0	0	0	0.03990134065322035	0	0	0.10367187810796834	0.4855392449377412	0	1	0	1	0	1	0	0	0	0	1	0	0	0	0	1.0000397819946691	0	-0.11501	39.8735	-0.293244389	0.1016304625074454
744	CGTTGACCTGTA	chr13	20439629	20451974	-	L10K post selection haploid R2	post selection	L10K	d15	R2	haploid	post selection haploid	1495	0	0.14360926615907987	0	0.06504130892596792	0.06504130892596792	0.0486797343269075	0	0	0	0	0.08124088773691884	0	0	0.08124088773691884	0.5165235703871699	0	1	0	1	0	1	0	0	0	0	1	0	0	0	0	1.0000809978940548	0	-0.0585938	39.1916	-0.293244389	0.1016304625074454
745	CTAGGGCTGAAG	chr6	2132171	2134974	-	L10K pre selection R1	pre selection	L10K	d3	R1	haploid	pre selection haploid	65	0	0	0	0	0	0	0	0	0	0	0.3569900142653352	0	0	0	0.6437232524964337	0	0	0	1	0	0	0	0	0	0	1	0	0	0	0	0	1	0.448344	36.5822	0	0
746	CTAGGGCTGAAG	chr6	2132171	2136162	-	L10K pre selection R1	pre selection	L10K	d3	R1	haploid	pre selection haploid	1	0	0	0	0	0	0	0	0	0	0	0.250751503006012	0	0	0	0.749749498997996	0	0	0	1	0	0	0	0	0	0	1	0	0	0	0	0	1	0.347201	35.5249	0	0
747	CTAGGGCTGAAG	chr6	2132171	2141825	-	L10K pre selection R1	pre selection	L10K	d3	R1	haploid	pre selection haploid	530	0	0	0	0.02340756084930088	0	0	0	0	0	0	0.18663904712584153	0	0	0.04153288451579493	0.7490419471776282	0	1	0	1	0	0	0	0	0	0	1	0	0	0	0	0	1	0.213022	38.063	0	0
748	CTAGGGCTGAAG	chr6	2132171	2166728	-	L10K pre selection R1	pre selection	L10K	d3	R1	haploid	pre selection haploid	1	0.0289947334915215	0.24908848891718272	0	0.028965796631749523	0.005816308814167487	0.04062735111985647	0	0	0	0	0.12170843220093755	0	0	0.02902367035129348	0.4966722611262226	0	1	0	1	0	0	0	0	0	0	1	0	0	0	0	0	1.000028936859772	0.26685	38.3031	0	0
749	CTAGGGCTGAAG	chr6	2132171	2179644	-	L10K pre selection R1	pre selection	L10K	d3	R1	haploid	pre selection haploid	24	0.02110628975860471	0.18132030163879176	0	0.021085225597168977	0.004233896448582382	0.029574082655769475	0	0	0	0	0.08859586299869403	0	0	0.06753170156296077	0.58733201331255	0	1	0	1	0	0	0	0	0	0	1	0	0	0	0	0	1.0000210641614358	0.218535	38.7049	0	0
750	CTAGGGCTGAAG	chr6	2132171	2166714	-	L10K pre selection R2	pre selection	L10K	d3	R2	haploid	pre selection haploid	27	0.029006484483557204	0.2491894395553497	0	0.028977535896248262	0.005818666049096804	0.040643816581750813	0	0	0	0	0.1217577582213988	0	0	0.029035433070866142	0.4964682723483094	0	1	0	1	0	0	0	0	0	0	1	0	0	0	0	0	1.0000289485873088	0.266881	38.2978	0	0
751	CTAGGGCTGAAG	chr6	2132171	2227530	-	L10K pre selection R2	pre selection	L10K	d3	R2	haploid	pre selection haploid	12	0.037793624161073826	0.12384647651006711	0	0.010497063758389262	0.0021078020134228186	0.014723154362416108	0	0	0	0	0.05462458053691275	0	0	0.050461409395973156	0.7065855704697986	0	1	0	1	0	0	0	0	0	0	1	0	0	0	0	0	1.0000209731543623	0.1581	39.8899	0	0
752	CTAGGGCTGAAG	chr6	2132171	2293201	-	L10K pre selection R2	pre selection	L10K	d3	R2	haploid	pre selection haploid	148	0.026119194440821954	0.13550806987474462	0.004980407499177177	0.006216194397352062	0.001248206867000764	0.028646658096888176	0.0062224043817650015	0	0	0	0.04976681508529414	0.0024902037495885885	0	0.07094286193341655	0.6686041818035037	0	1	0	0.731722463376617	0.26827753662338305	1	1	0	1	0	1	1	0	0	0	0	1.0000186299532388	0.120155	40.5875	-0.185256232	0.08735095141579623
753	CTAGGGCTGAAG	chr6	2132171	2166875	-	L10K post selection haploid R2	post selection	L10K	d15	R2	haploid	post selection haploid	440	0.028871920472554387	0.24803342457859098	0	0.02884310618066561	0.005791672669644143	0.040455265811842674	0	0	0	0	0.12119291168419537	0	0	0.028900734764443162	0.49880420688661575	0	1	0	1	0	0	0	0	0	0	1	0	0	0	0	0	1.0000288142918887	0.266566	38.3489	0	0
754	CTAGGGCTGAAG	chr6	2132171	2227480	-	L10K post selection haploid R2	post selection	L10K	d15	R2	haploid	post selection haploid	12	0.037813450844612316	0.1239114468576225	0	0.010502570559227783	0.0021089077746301544	0.014730878186968839	0	0	0	0	0.054653236806211314	0	0	0.050487881649354735	0.706431644108698	0	1	0	1	0	0	0	0	0	0	1	0	0	0	0	0	1.0000209841569614	0.157948	39.8919	0	0
755	CTCAAGGAGACC	chr17	5345544	5360688	-	L10K pre selection R1	pre selection	L10K	d3	R1	haploid	pre selection haploid	258	0	0.0829976890062727	0	0	0	0.03968306371739848	0	0	0	0.8775173324529548	0	0	0	0	0	0	1	0	1	0	1	0	0	0	0	1	0	0	0	0	1.0000660283922087	0	0.165331	41.7063	-0.080898916	-0.07531024791436411
756	CTGCGTTTATTG	chr4	33643480	33646504	-	L10K pre selection R1	pre selection	L10K	d3	R1	haploid	pre selection haploid	130	0	0	0	0	0	0	0	0	0	0	0	0	0	0	1	0	0	1	0	1	0	0	0	0	0	0	1	0	0	0	0	1	0.098627	31.541	0	0
757	CTGCGTTTATTG	chr4	33643480	33650819	-	L10K pre selection R1	pre selection	L10K	d3	R1	haploid	pre selection haploid	1	0	0	0	0	0	0	0	0	0	0	0	0	0	0	1	0	0	1	0	1	0	0	0	0	0	0	1	0	0	0	0	1.0001362397820164	-0.0681988	33.6177	0	0
758	CTGCGTTTATTG	chr4	33643480	33651555	-	L10K pre selection R1	pre selection	L10K	d3	R1	haploid	pre selection haploid	114	0	0	0	0	0	0	0	0	0	0	0	0	0	0	1	0	0	1	0	1	0	0	0	0	0	0	1	0	0	0	0	1.0001238236750867	-0.0929345	33.7461	0	0
759	CTGCGTTTATTG	chr4	33643480	33657071	-	L10K pre selection R1	pre selection	L10K	d3	R1	haploid	pre selection haploid	49	0	0	0	0	0	0	0	0	0	0	0	0	0	0.02950264861683343	0.9706444967628016	0	0	1	0	1	0	0	0	0	0	0	1	0	0	0	0	1.0000735726898176	-0.113594	33.7429	0	0
760	CTGCGTTTATTG	chr4	33643480	33663371	-	L10K pre selection R1	pre selection	L10K	d3	R1	haploid	pre selection haploid	467	0	0	0	0	0	0	0	0	0	0	0	0	0	0.04896440780213151	0.9512869495274482	0	0	1	0	1	0	0	0	0	0	0	1	0	0	0	0	1.0000502714659159	-0.128359	33.9933	0	0
761	CTGCGTTTATTG	chr4	33643480	33688170	-	L10K pre selection R1	pre selection	L10K	d3	R1	haploid	pre selection haploid	192	0	0	0	0	0	0	0	0	0	0	0	0	0	0.040410820970665236	0.959857689467678	0	0	1	0	1	0	0	0	0	0	0	1	0	0	0	0	1.0000223758698619	-0.160156	34.4887	0	0
762	CTGCGTTTATTG	chr4	33643480	33766924	-	L10K pre selection R1	pre selection	L10K	d3	R1	haploid	pre selection haploid	733	0	0	0	0	0	0	0	0	0	0	0	0	0	0.06336425128599782	0.936992182753453	0	0	1	0	1	0	0	0	0	0	0	1	0	0	0	0	1.0000243023208717	-0.164356	35.3169	0	0
763	CTGCGTTTATTG	chr4	33643480	33874728	-	L10K pre selection R1	pre selection	L10K	d3	R1	haploid	pre selection haploid	2	0.0017340615526986063	0	0	0	0	0	0	0	0	0	0	0	0	0.06244351326924657	0.9361770213060381	0	0	1	0	1	0	0	0	0	0	0	1	0	0	0	0	1.000021621715121	-0.148955	34.5856	0	0
764	CTGCGTTTATTG	chr4	33643480	33970526	-	L10K pre selection R1	pre selection	L10K	d3	R1	haploid	pre selection haploid	364	0.0048983785205184574	0.012848306206753158	0	0	0	0.0012261234623769672	0	0	0	0	0	0	0	0.05642308292080343	0.924946567312955	0	0	1	0	1	0	0	0	0	0	0	1	0	0	0	0	1.000021403651463	-0.154347	34.5503	0	0
765	CTGCGTTTATTG	chr4	33643480	33651105	-	L10K pre selection R2	pre selection	L10K	d3	R2	haploid	pre selection haploid	612	0	0	0	0	0	0	0	0	0	0	0	0	0	0	1	0	0	1	0	1	0	0	0	0	0	0	1	0	0	0	0	1.0001311303435616	-0.0773415	33.4295	0	0
766	CTGCGTTTATTG	chr4	33643480	33674826	-	L10K pre selection R2	pre selection	L10K	d3	R2	haploid	pre selection haploid	394	0	0	0	0	0	0	0	0	0	0	0	0	0	0.0512010718729065	0.9491179379206942	0	0	1	0	1	0	0	0	0	0	0	1	0	0	0	0	1.0000319009793601	-0.145208	34.659	0	0
767	CTGCGTTTATTG	chr4	33643480	33720343	-	L10K pre selection R2	pre selection	L10K	d3	R2	haploid	pre selection haploid	7	0	0	0	0	0	0	0	0	0	0	0	0	0	0.06523209825145712	0.9351321815154038	0	0	1	0	1	0	0	0	0	0	0	1	0	0	0	0	1.0000260199833473	-0.19117	34.4795	0	0
768	CTGCGTTTATTG	chr4	33643480	33727538	-	L10K pre selection R2	pre selection	L10K	d3	R2	haploid	pre selection haploid	1	0	0	0	0	0	0	0	0	0	0	0	0	0	0.06203975778917189	0.9383171343936997	0	0	1	0	1	0	0	0	0	0	0	1	0	0	0	0	1.0000237928121913	-0.168139	34.484	0	0
769	CTGCGTTTATTG	chr4	33643480	33738972	-	L10K pre selection R2	pre selection	L10K	d3	R2	haploid	pre selection haploid	27	0	0	0	0	0	0	0	0	0	0	0	0	0	0.058810593446640066	0.941524509649922	0	0	1	0	1	0	0	0	0	0	0	1	0	0	0	0	1.000020943943535	-0.163121	35.0159	0	0
770	CTGCGTTTATTG	chr4	33643480	33874937	-	L10K pre selection R2	pre selection	L10K	d3	R2	haploid	pre selection haploid	1194	0.0017324957443683087	0	0	0	0	0	0	0	0	0	0	0	0	0.062387128550320144	0.9362346516430626	0	0	1	0	1	0	0	0	0	0	0	1	0	0	0	0	1.0000216021913262	-0.148236	34.5793	0	0
771	CTGCGTTTATTG	chr4	33643480	33646208	-	L10K post selection haploid R2	post selection	L10K	d15	R2	haploid	post selection haploid	1	0	0	0	0	0	0	0	0	0	0	0	0	0	0	1	0	0	1	0	1	0	0	0	0	0	0	1	0	0	0	0	1	0.125239	31.7889	0	0
772	CTGCGTTTATTG	chr4	33643480	33690558	-	L10K post selection haploid R2	post selection	L10K	d15	R2	haploid	post selection haploid	287	0	0	0	0	0	0	0	0	0	0	0	0	0	0.03836105269865545	0.9618938380169503	0	0	1	0	1	0	0	0	0	0	0	1	0	0	0	0	1.0000212408929672	-0.158861	34.2585	0	0
773	CTGGCCTTTCTG	chr22	39911886	40162382	+	L10K pre selection R1	pre selection	L10K	d3	R1	haploid	pre selection haploid	346	0.147830113733897	0.4396260234653509	0.002399230330103754	0.021597065034710993	0.012806540597292582	0.17118767889435801	0.004794468596430296	0.037537375697114135	0	0	0.030854660934063083	0.0024032223938809647	0.039944590154772315	0.01918985057705282	0.07108667968079459	1	1	0	1	0	1	1	1	1	1	1	1	0	0	0	1.000019960318886	0	0.142574	45.1662	-0.10365207	-0.0957096776075442
774	CTGGCCTTTCTG	chr22	40086044	40162382	+	L10K pre selection R1	pre selection	L10K	d3	R1	haploid	pre selection haploid	239	0.02625132632075348	0.49045704030705145	0	0.018365448853141907	0.0052659846212289915	0.21509320268801005	0	0	0	0	0.0026329923106144957	0	0.04717117069911841	0.036730897706283815	0.15931568398852486	0	1	0	1	0	0	0	0	0	0	1	0	0	0	0	1.0000261989284638	0	0.143165	41.7692	0	0
775	CTGGCCTTTCTG	chr22	40121562	40162382	+	L10K pre selection R1	pre selection	L10K	d3	R1	haploid	pre selection haploid	203	0.02944562847553955	0.623943558462556	0	0.014722814237769775	0.0049239362093040345	0.3285563802944563	0	0	0	0	0	0	0	0	0	0	0	0	1	0	0	0	0	0	0	1	0	0	0	0	1.0000244971950711	0	0.111512	42.3087	0	0
776	CTGGCCTTTCTG	chr22	40127750	40162382	+	L10K pre selection R1	pre selection	L10K	d3	R1	haploid	pre selection haploid	1	0	0.6186873790893079	0	0.01735339127421823	0.005803713221493951	0.35977247134236134	0	0	0	0	0	0	0	0	0	0	0	0	1	0	0	0	0	0	0	1	0	0	0	0	1.0000288741951318	0	0.085721	42.3008	0	0
777	CTGGCCTTTCTG	chr22	40128752	40162382	+	L10K pre selection R1	pre selection	L10K	d3	R1	haploid	pre selection haploid	17	0	0.6133032024025453	0	0.01787041717463055	0.0059766287056584695	0.3644554131604769	0	0	0	0	0	0	0	0	0	0	0	0	1	0	0	0	0	0	0	1	0	0	0	0	1.0000297344711724	0	0.0830161	42.3223	0	0
778	CTGGCCTTTCTG	chr22	40134364	40162382	+	L10K pre selection R1	pre selection	L10K	d3	R1	haploid	pre selection haploid	479	0	0.6088368607016668	0	0.02144973053999072	0.007173703558299725	0.36421713837039155	0	0	0	0	0	0	0	0	0	0	0	0	1	0	0	0	0	0	0	1	0	0	0	0	1.0000356900674543	0	0.0816869	42.0016	0	0
779	CTGGCCTTTCTG	chr22	40149481	40162382	+	L10K pre selection R1	pre selection	L10K	d3	R1	haploid	pre selection haploid	4	0	0.5433266160285227	0	0.04658192528290188	0.015578980003100295	0.3962176406758642	0	0	0	0	0	0	0	0	0	0	0	0	1	0	0	0	0	0	0	1	0	0	0	0	1.0000775073631996	0	0.16646	41.3332	0	0
780	CTGGCCTTTCTG	chr22	40149881	40162382	+	L10K pre selection R1	pre selection	L10K	d3	R1	haploid	pre selection haploid	3	0	0.5542313229883219	0	0.0480723084306511	0.016077427611582148	0.383298672212446	0	0	0	0	0	0	0	0	0	0	0	0	1	0	0	0	0	0	0	1	0	0	0	0	1.0000799872020476	0	0.177721	41.1983	0	0
781	CTGGCCTTTCTG	chr22	40151160	40162382	+	L10K pre selection R1	pre selection	L10K	d3	R1	haploid	pre selection haploid	3	0	0.5531497816982981	0	0.05355074400784104	0.017909649826249666	0.3769936737057828	0	0	0	0	0	0	0	0	0	0	0	0	1	0	0	0	0	0	0	1	0	0	0	0	1	0	0.196657	40.818	0	0
782	CTGGCCTTTCTG	chr22	40154378	40162382	+	L10K pre selection R1	pre selection	L10K	d3	R1	haploid	pre selection haploid	21	0	0.5504059962523423	0	0.07507807620237351	0.025109306683322924	0.35115552779512804	0	0	0	0	0	0	0	0	0	0	0	0	1	0	0	0	0	0	0	1	0	0	0	0	1	0	0.325157	40.5547	0	0
783	CTGGCCTTTCTG	chr22	40156846	40162382	+	L10K pre selection R1	pre selection	L10K	d3	R1	haploid	pre selection haploid	18	0	0.6508939859129492	0	0	0	0.35055083980494856	0	0	0	0	0	0	0	0	0	0	0	0	1	0	0	0	0	0	0	1	0	0	0	0	1	0	0.202777	40.9465	0	0
784	CTGGCCTTTCTG	chr22	40157996	40162382	+	L10K pre selection R1	pre selection	L10K	d3	R1	haploid	pre selection haploid	200	0	0.5944837018463642	0	0	0	0.4071119215865056	0	0	0	0	0	0	0	0	0	0	0	0	1	0	0	0	0	0	0	1	0	0	0	0	1	0	0.00743935	41.0032	0	0
785	CTGGCCTTTCTG	chr22	40158894	40162382	+	L10K pre selection R1	pre selection	L10K	d3	R1	haploid	pre selection haploid	412	0	0.6044711951848667	0	0	0	0.39696188019489825	0	0	0	0	0	0	0	0	0	0	0	0	1	0	0	0	0	0	0	1	0	0	0	0	1	0	-0.0738721	41.2328	0	0
786	CTGGCCTTTCTG	chr22	40159386	40162382	+	L10K pre selection R1	pre selection	L10K	d3	R1	haploid	pre selection haploid	39	0	0.6680013346680014	0	0	0	0.3333333333333333	0	0	0	0	0	0	0	0	0	0	0	0	1	0	0	0	0	0	0	1	0	0	0	0	1	0	0.00119292	39.7864	0	0
787	CTGGCCTTTCTG	chr22	40160080	40162382	+	L10K pre selection R1	pre selection	L10K	d3	R1	haploid	pre selection haploid	484	0	0.6608771168041685	0	0	0	0.3404255319148936	0	0	0	0	0	0	0	0	0	0	0	0	1	0	0	0	0	0	0	1	0	0	0	0	1	0	0.0901538	38.4709	0	0
788	CTGGCCTTTCTG	chr22	40079752	40162382	+	L10K pre selection R2	pre selection	L10K	d3	R2	haploid	pre selection haploid	28	0.024252399220631483	0.46038411734094953	0	0.016966997857946777	0.004865002238869189	0.2090014643414699	0	0	0	0	0.0024325011194345947	0	0.06537498033425712	0.033933995715893554	0.18402294538369376	0	1	0	1	0	0	0	0	0	0	1	0	0	0	0	1.0000242039912381	0	0.147531	41.7364	0	0
789	CTGGCCTTTCTG	chr22	40149872	40162382	+	L10K pre selection R2	pre selection	L10K	d3	R2	haploid	pre selection haploid	3	0	0.5545519942450643	0	0.04803772680041563	0.016065862041403565	0.3830229398129646	0	0	0	0	0	0	0	0	0	0	0	0	1	0	0	0	0	0	0	1	0	0	0	0	1.0000799296618976	0	0.177639	41.2134	0	0
790	CTGGCCTTTCTG	chr22	40152290	40162382	+	L10K pre selection R2	pre selection	L10K	d3	R2	haploid	pre selection haploid	34	0	0.5555335380957099	0	0.05954622015258099	0.019914792430397305	0.36659070643019914	0	0	0	0	0	0	0	0	0	0	0	0	1	0	0	0	0	0	0	1	0	0	0	0	1	0	0.220544	41.0682	0	0
791	CTGGCCTTTCTG	chr22	40154143	40162382	+	L10K pre selection R2	pre selection	L10K	d3	R2	haploid	pre selection haploid	4	0	0.541747572815534	0	0.0729368932038835	0.024393203883495147	0.36274271844660194	0	0	0	0	0	0	0	0	0	0	0	0	1	0	0	0	0	0	0	1	0	0	0	0	1	0	0.312099	40.8569	0	0
792	CTGGCCTTTCTG	chr22	40154586	40162382	+	L10K pre selection R2	pre selection	L10K	d3	R2	haploid	pre selection haploid	3	0	0.5650891368475055	0	0.07708092856226754	0.02577914582531743	0.3338463511607028	0	0	0	0	0	0	0	0	0	0	0	0	1	0	0	0	0	0	0	1	0	0	0	0	1	0	0.344091	40.5747	0	0
793	CTGGCCTTTCTG	chr22	40157966	40162382	+	L10K pre selection R2	pre selection	L10K	d3	R2	haploid	pre selection haploid	8	0	0.5972379443060901	0	0	0	0.4043468417477926	0	0	0	0	0	0	0	0	0	0	0	0	1	0	0	0	0	0	0	1	0	0	0	0	1	0	0.0135838	41.01	0	0
794	CTGGCCTTTCTG	chr22	40159372	40162382	+	L10K pre selection R2	pre selection	L10K	d3	R2	haploid	pre selection haploid	40	0	0.6648953835934905	0	0	0	0.33643307871139155	0	0	0	0	0	0	0	0	0	0	0	0	1	0	0	0	0	0	0	1	0	0	0	0	1	0	0.00128937	39.8671	0	0
795	CTGGCCTTTCTG	chr22	40160052	40162382	+	L10K pre selection R2	pre selection	L10K	d3	R2	haploid	pre selection haploid	449	0	0.6649506649506649	0	0	0	0.33633633633633636	0	0	0	0	0	0	0	0	0	0	0	0	1	0	0	0	0	0	0	1	0	0	0	0	1	0	0.0882794	38.6867	0	0
796	CTGGCCTTTCTG	chr22	40160654	40162382	+	L10K pre selection R2	pre selection	L10K	d3	R2	haploid	pre selection haploid	3	0	0.7790630422209369	0	0	0	0.22151532677848468	0	0	0	0	0	0	0	0	0	0	0	0	1	0	0	0	0	0	0	1	0	0	0	0	1	0	0.179098	36.2847	0	0
797	CTGGCCTTTCTG	chr22	40160122	40162382	+	L10K post selection haploid R1	post selection	L10K	d15	R1	haploid	post selection haploid	8	0	0.65457762052189294	0	0	0	0.34674922600619196	0	0	0	0	0	0	0	0	0	0	0	0	1	0	0	0	0	0	0	1	0	0	0	0	1	0	0.0974296	38.2655	0	0
798	CTGGCCTTTCTG	chr22	40145553	40162382	+	L10K post selection haploid R2	post selection	L10K	d15	R2	haploid	post selection haploid	2	0	0.5740344622697564	0	0.035710041592394534	0.011942959001782532	0.38003565062388595	0	0	0	0	0	0	0	0	0	0	0	0	1	0	0	0	0	0	0	1	0	0	0	0	1.0000594177064765	0	0.123229	41.9775	0	0
799	CTGGCCTTTCTG	chr22	40149886	40162382	+	L10K post selection haploid R2	post selection	L10K	d15	R2	haploid	post selection haploid	12	0	0.5540529727134512	0	0.048091541970072815	0.016083860126430344	0.38345202848683685	0	0	0	0	0	0	0	0	0	0	0	0	1	0	0	0	0	0	0	1	0	0	0	0	1.000080019204609	0	0.177955	41.2004	0	0
800	CTGGCCTTTCTG	chr22	40152186	40162382	+	L10K post selection haploid R2	post selection	L10K	d15	R2	haploid	post selection haploid	1	0	0.5513386290085319	0	0.05893890359909777	0.01971167990585466	0.37167794449347846	0	0	0	0	0	0	0	0	0	0	0	0	1	0	0	0	0	0	0	1	0	0	0	0	1	0	0.220867	41.0887	0	0
801	CTGGCCTTTCTG	chr22	40154247	40162382	+	L10K post selection haploid R2	post selection	L10K	d15	R2	haploid	post selection haploid	29	0	0.5415437561455261	0	0.07386922320550639	0.024705014749262538	0.36160275319567353	0	0	0	0	0	0	0	0	0	0	0	0	1	0	0	0	0	0	0	1	0	0	0	0	1	0	0.3186	40.7548	0	0
802	CTGGCCTTTCTG	chr22	40156436	40162382	+	L10K post selection haploid R2	post selection	L10K	d15	R2	haploid	post selection haploid	2	0	0.6673953253741383	0	0	0	0.3341180427106104	0	0	0	0	0	0	0	0	0	0	0	0	1	0	0	0	0	0	0	1	0	0	0	0	1	0	0.281792	40.4978	0	0
803	CTGGCCTTTCTG	chr22	40156898	40162382	+	L10K post selection haploid R2	post selection	L10K	d15	R2	haploid	post selection haploid	1	0	0.6570647219690063	0	0	0	0.34439380127620783	0	0	0	0	0	0	0	0	0	0	0	0	1	0	0	0	0	0	0	1	0	0	0	0	1	0	0.203975	40.8607	0	0
804	CTGGCCTTTCTG	chr22	40157957	40162382	+	L10K post selection haploid R2	post selection	L10K	d15	R2	haploid	post selection haploid	274	0	0.5980569362855852	0	0	0	0.403524627202892	0	0	0	0	0	0	0	0	0	0	0	0	1	0	0	0	0	0	0	1	0	0	0	0	1	0	0.0144075	41.0486	0	0
805	CTGGCCTTTCTG	chr22	40159008	40162382	+	L10K post selection haploid R2	post selection	L10K	d15	R2	haploid	post selection haploid	468	0	0.5931851851851851	0	0	0	0.408	0	0	0	0	0	0	0	0	0	0	0	0	1	0	0	0	0	0	0	1	0	0	0	0	1	0	-0.0720797	41.2804	0	0
806	CTTATTCCGAAC	chrX	72435792	72638122	+	L10K pre selection R2	pre selection	L10K	d3	R2	haploid	pre selection haploid	61	0.008911140655658302	0.4752509501757022	0.00989467753334882	0.008911140655658302	0.01683874443362609	0.0426182839011323	0	0	0	0.08009647557714833	0.00793254617433809	0.004957223559415018	0	0.020822315908091197	0.324329934612096	1	0	0	1	0	1	1	1	1	1	1	0	0	0	0	1.0000197695854811	0	0.500893	38.6596	-0.38308809	-0.16200293421685483
807	CTTCGCCACTGA	chr5	176978290	176982466	-	L10K pre selection R1	pre selection	L10K	d3	R1	haploid	pre selection haploid	1	0	0.19176442422791476	0	0	0	0.026574096241321524	0	0	0	0.7821402920756524	0	0	0	0	0	0	0	0	1	0	0	0	0	0	0	1	0	0	0	0	1	0	-0.0603774	39.2577	0	0
808	CTTCGCCACTGA	chr5	176978290	177107105	-	L10K pre selection R1	pre selection	L10K	d3	R1	haploid	pre selection haploid	2	0.11500900509253509	0.23644578313253012	0.029522730095640295	0.02332008446155757	0.02800117997764253	0.2459321823375978	0.01400447149422432	0.007770773816917153	0.06213513849211278	0.2345360824742268	0.0015603651720283195	0.003120730344056639	0	0	0	0	1	0	1	0	1	1	1	1	1	1	1	0	0	0	0.9448593342441932	0.05516395478822506	-0.0707662	47.8888	-1.207147986	-0.11088000170685124
809	CTTGGAGTTGGA	chr10	69812568	70118584	+	L10K pre selection R1	pre selection	L10K	d3	R1	haploid	pre selection haploid	29	0.24201923422554955	0.22843175379145603	0.0026175016420656367	0.0111268328230131	0.0019672109719394673	0.041278752487606894	0.004578177029380721	0.0666793021302738	0.020270115712525776	0.009767431221141308	0.005895097331194019	0.0013103847171889143	0.19090769467055752	0.04780126594274174	0.12621847805840852	1	1	0	1	0	1	1	1	1	1	1	1	0	0	0	1.0000196067538731	0	0.0151547	47.222	-0.209010427	-0.18152944842996188
810	CTTGGAGTTGGA	chr10	70113839	70118584	+	L10K pre selection R1	pre selection	L10K	d3	R1	haploid	pre selection haploid	54	0	0	0	0	0	0	0	0	0.7085967130214917	0.2920353982300885	0	0	0	0	0	1	1	0	1	0	1	0	1	0	1	1	0	0	0	0	1	0	0.285338	52.9231	-0.209010427	-0.03320390821296632
811	CTTGGAGTTGGA	chr10	69666306	70118584	+	L10K pre selection R2	pre selection	L10K	d3	R2	haploid	pre selection haploid	4	0.2069121051386423	0.256284284700373	0.0017710307133428703	0.007528538800165385	0.0013310368157707963	0.054081661982979534	0.007964110648515628	0.07432138127129494	0.013714985661505398	0.006608752562024768	0.003988688398090559	8.866208689768926e-4	0.20968251897611873	0.03810258711989723	0.11769062901439156	1	1	0	1	0	1	1	1	1	1	1	1	0	0	0	1.0000198992214981	0	-0.0110006	47.715	-0.209010427	-0.18152944842996188
812	CTTGGAGTTGGA	chr10	69666768	70118584	+	L10K pre selection R2	pre selection	L10K	d3	R2	haploid	pre selection haploid	26	0.2065415865272887	0.2565463450910435	0.0017728416593443806	0.0075362370163141275	0.0013323978513424682	0.05413696253129032	0.007972254253381347	0.07395250732044169	0.013729009753949055	0.006615510261898069	0.003992766983092712	8.875274724058634e-4	0.20989692729578568	0.038141548458778665	0.11781097214137583	1	1	0	1	0	1	1	1	1	1	1	1	0	0	0	1.000019919569206	0	-0.0107877	47.7074	-0.209010427	-0.18152944842996188
813	CTTGGAGTTGGA	chr10	69973854	70118584	+	L10K pre selection R2	pre selection	L10K	d3	R2	haploid	pre selection haploid	24	0.07333605101878658	0.15352619687558297	0.005534405206901079	0	0.0013887833290725552	0.036018544748533485	0.009680027084729603	0	0.04285882084695055	0.020652106321382428	0.006923188535973634	0.0027706572883487296	0.2802440389412082	0.1010702613814594	0.2668744083852112	1	1	0	1	0	1	1	1	1	1	1	1	0	0	0	1.0000207281093891	0	0.0548769	42.6119	-0.209010427	-0.18152944842996188
814	CTTGGAGTTGGA	chr10	70090996	70118584	+	L10K pre selection R2	pre selection	L10K	d3	R2	haploid	pre selection haploid	16	0.2322302366885353	0.3773605422450977	0	0	0	0.07271013809851752	0	0	0.22483598535648266	0.09398673384319838	0	0	0	0	0	1	1	0	1	0	1	0	1	0	1	1	0	0	0	0	1.0000362463300592	0	0.160647	49.1322	-0.209010427	-0.18152944842996188
815	CTTGGAGTTGGA	chr10	70097881	70118584	+	L10K pre selection R2	pre selection	L10K	d3	R2	haploid	pre selection haploid	20	0.24174072642967542	0.2669532457496136	0	0	0	0.0678612828438949	0	0	0.29960394126738793	0.125	0	0	0	0	0	1	1	0	1	0	1	0	1	0	1	1	0	0	0	0	1.0000482998454405	0	0.109355	50.1811	-0.209010427	-0.18152944842996188
816	CTTGGAGTTGGA	chr10	70116881	70118584	+	L10K pre selection R2	pre selection	L10K	d3	R2	haploid	pre selection haploid	3	0	0	0	0	0	0	0	0	0.6572769953051644	0.34330985915492956	0	0	0	0	0	0	1	0	1	0	1	0	0	0	0	1	0	0	0	0	1	0	0.0264698	52.9771	-0.209010427	-0.03320390821296632
817	CTTGGAGTTGGA	chr10	70090525	70118584	+	L10K post selection haploid R2	post selection	L10K	d15	R2	haploid	post selection haploid	4	0.2283321454027085	0.3710263720598717	0	0	0.00270848182466144	0.0714896650035638	0	0	0.22106200997861725	0.10652173913043478	0	0	0	0	0	1	1	0	1	0	1	0	1	0	1	1	0	0	0	0	1.0000356379187456	0	0.157167	48.8927	-0.209010427	-0.18152944842996188
818	CTTTTCGCATCT	chr4	48427001	48622504	+	L10K pre selection R1	pre selection	L10K	d3	R1	haploid	pre selection haploid	105	0.006158441771012358	0.5716251329896064	0.009212087732220313	0.003079220885506179	0.03072059906702676	0.0574668548981095	0.002051108928717571	0	0.012281078648007203	0.14225284393158197	0.019472747360667814	0.003079220885506179	0.009217202717079957	0.02664907111874949	0.10746583190113758	1	1	0	1	0	1	1	1	1	1	1	0	0	1	0	1.0000204599394387	0	0.293407	37.755	-0.406294403	-0.07256142344836067
819	CTTTTCGCATCT	chr4	48493560	48622504	+	L10K pre selection R1	pre selection	L10K	d3	R1	haploid	pre selection haploid	81	0.0031098530381170266	0.6649346620652216	0	0.004668657179417581	0.03570514560471519	0.06690449416417853	0	0	0	0.18341153204854782	0.027965411609600994	0	0	0	0.013967195315832332	1	1	0	1	0	1	0	1	0	1	1	0	0	1	0	1.0000232657334522	0	0.420647	36.085	-0.406294403	-0.07256142344836067
820	CTTTTCGCATCT	chr4	48579322	48622504	+	L10K pre selection R1	pre selection	L10K	d3	R1	haploid	pre selection haploid	215	0	0.754903550008105	0	0.009286061644628673	0.0046546094527939235	0.10684760206562768	0	0	0	0.018572123289257347	0.06493295972952319	0	0	0	0.04170622698747192	0	1	0	1	0	1	0	0	0	0	1	0	0	0	0	1.0000231572609593	0	0.323726	35.2258	0.136712223	0.09814388127871763
821	CTTTTCGCATCT	chr4	48590663	48622504	+	L10K pre selection R1	pre selection	L10K	d3	R1	haploid	pre selection haploid	80	0	0.7302305131587212	0	0.012593430060925821	0.006312417561710948	0.09449783305068778	0	0	0	0.012593430060925821	0.08805979523899253	0	0	0	0.056560517555429936	0	1	0	1	0	1	0	0	0	0	1	0	0	0	0	1.000031405062496	0	0.341268	34.8331	0.136712223	0.09814388127871763
822	CTTTTCGCATCT	chr4	48615300	48622504	+	L10K pre selection R1	pre selection	L10K	d3	R1	haploid	pre selection haploid	178	0	0.972380291464261	0	0	0	0.02789729354614851	0	0	0	0	0	0	0	0	0	0	0	0	1	0	1	0	0	0	0	1	0	0	0	0	1	0	0.188006	35.2082	0.136712223	0.09814388127871763
823	CTTTTCGCATCT	chr4	48620195	48622504	+	L10K pre selection R1	pre selection	L10K	d3	R1	haploid	pre selection haploid	9	0	1	0	0	0	0	0	0	0	0	0	0	0	0	0	0	0	0	1	0	1	0	0	0	0	1	0	0	0	0	1	0	0.301903	34.0147	0.136712223	0.09814388127871763
824	CTTTTCGCATCT	chr4	48620992	48622504	+	L10K pre selection R1	pre selection	L10K	d3	R1	haploid	pre selection haploid	11	0	1	0	0	0	0	0	0	0	0	0	0	0	0	0	0	0	0	1	0	0	0	0	0	0	1	0	0	0	0	1	0	0.0646581	32.9497	0	0
825	CTTTTCGCATCT	chr4	48579298	48622504	+	L10K post selection haploid R1	post selection	L10K	d15	R1	haploid	post selection haploid	147	0	0.7550396926423959	0	0.009280903557293958	0.004652023977596223	0.10678825190362673	0	0	0	0.018561807114587915	0.06489689170736224	0	0	0	0.0416830606151781	0	1	0	1	0	1	0	0	0	0	1	0	0	0	0	1.0000231443978984	0	0.323484	35.2201	0.136712223	0.09814388127871763
826	CTTTTCGCATCT	chr4	48587576	48622504	+	L10K post selection haploid R1	post selection	L10K	d15	R1	haploid	post selection haploid	7	0	0.736952102837184	0	0.011480431732943972	0.005754530619256205	0.10338114460763263	0	0	0	0.011480431732943972	0.08027713361390248	0	0	0	0.05156173952875834	0	1	0	1	0	1	0	0	0	0	1	0	0	0	0	1.0000286295055685	0	0.31946	35.3041	0.136712223	0.09814388127871763
827	CTTTTCGCATCT	chr4	48588457	48622504	+	L10K post selection haploid R1	post selection	L10K	d15	R1	haploid	post selection haploid	7	0	0.7359903665413534	0	0.01177749060150376	0.0059034304511278194	0.10015272556390978	0	0	0	0.01177749060150376	0.08235432330827068	0	0	0	0.05289591165413534	0	1	0	1	0	1	0	0	0	0	1	0	0	0	0	1.000029370300752	0	0.330249	35.0886	0.136712223	0.09814388127871763
828	CTTTTCGCATCT	chr4	48590566	48622504	+	L10K post selection haploid R1	post selection	L10K	d15	R1	haploid	post selection haploid	630	0	0.7299852844484799	0	0.01255518331820032	0.006293246501142803	0.09530667835561539	0	0	0	0.01255518331820032	0.08779235417514637	0	0	0	0.056388741037602934	0	1	0	1	0	1	0	0	0	0	1	0	0	0	0	1.0000313096840854	0	0.341914	34.7918	0.136712223	0.09814388127871763
829	CTTTTCGCATCT	chr4	48602726	48622504	+	L10K post selection haploid R1	post selection	L10K	d15	R1	haploid	post selection haploid	847	0	0.7032711461651246	0	0	0	0.11153243338894787	0	0	0	0.02027402800950503	0.0910561706860812	0	0	0	0.07457404317710703	0	0	0	1	0	1	0	0	0	0	1	0	0	0	0	1	0	0.221716	35.3767	0.136712223	0.09814388127871763
830	GAATCGTAGGGC	chr11	66185808	66194326	-	L10K pre selection R1	pre selection	L10K	d3	R1	haploid	pre selection haploid	192	0	0.7977462143444066	0	0	0	0.08557342411081113	0	0	0	0	0	0	0	0	0.11750205423171733	0	0	0	1	0	1	0	0	0	0	1	0	0	0	0	1	0	0.0104501	44.2944	-0.138231403	-0.1950432334628316
831	GAATCGTAGGGC	chr11	66185808	66415551	-	L10K pre selection R1	pre selection	L10K	d3	R1	haploid	pre selection haploid	1	0.30568807019987465	0.2290636534577617	0.04094992687513058	0.006106797130719409	0.0026203078208788914	0.1787816003899993	0.04445817953896511	0.015673967546486523	0.13323960582213246	0.00523626297095898	0.004361376140399749	0.00523626297095898	0.021780764677205935	0.003486489309840518	0.004357023469600947	1	1	0	1	0	1	1	1	1	1	1	1	0	1	0	1.000021763353994	0	0.31405	52.0073	-0.913345967	-0.5621952150690588
832	GAATCGTAGGGC	chr11	66185808	66191500	-	L10K pre selection R2	pre selection	L10K	d3	R2	haploid	pre selection haploid	48	0	0.789566133848586	0	0	0	0.03530651677498683	0	0	0	0	0	0	0	0	0.17582996662568065	0	0	0	1	0	0	0	0	0	0	1	0	0	0	0	1	0	-0.00957537	42.5334	0	0
833	GAATCGTAGGGC	chr11	66185808	66194830	-	L10K pre selection R2	pre selection	L10K	d3	R2	haploid	pre selection haploid	95	0	0.7976282832760723	0	0	0	0.09243045550260445	0	0	0	0	0	0	0	0	0.11093871217998448	0	0	0	1	0	1	0	0	0	0	1	0	0	0	0	1	0	0.019837	43.8151	-0.138231403	-0.1950432334628316
834	GAATCGTAGGGC	chr11	66185808	66200074	-	L10K pre selection R2	pre selection	L10K	d3	R2	haploid	pre selection haploid	22	0	0.7429732950164716	0	0	0	0.18791617018293966	0	0	0	0	0	0	0	0	0.07016191210485737	0	0	0	1	0	1	0	0	0	0	1	0	0	0	0	1.0000700918202845	0	0.0148644	42.4183	-0.138231403	-0.1950432334628316
835	GAATCGTAGGGC	chr11	66185808	66204570	-	L10K pre selection R2	pre selection	L10K	d3	R2	haploid	pre selection haploid	7	0	0.7554229067846293	0	0	0	0.19239993604434258	0	0	0	0	0	0	0	0	0.05334967755689389	0	0	0	1	0	1	0	0	0	0	1	0	0	0	0	1.0000532963811757	0	0.026498	41.2429	-0.138231403	-0.1950432334628316
836	GAATCGTAGGGC	chr11	66185808	66237659	-	L10K post selection haploid R1	post selection	L10K	d15	R1	haploid	post selection haploid	21	0.15555812697678006	0.5326891923165934	0	0	0	0.197195865154671	0	0	0.09644758157833835	0	0	0	0	0	0.019304944843014735	0	1	0	1	0	1	0	0	0	0	1	0	0	0	0	1.0000192856591839	0	0.0829387	46.2359	-0.138231403	-0.1950432334628316
837	GAATCGTAGGGC	chr11	66185808	66194814	-	L10K post selection haploid R2	post selection	L10K	d15	R2	haploid	post selection haploid	1	0	0.7990451870767181	0	0	0	0.09081825247030088	0	0	0	0	0	0	0	0	0.11113578327967137	0	0	0	1	0	1	0	0	0	0	1	0	0	0	0	1	0	0.0194181	43.8441	-0.138231403	-0.1950432334628316
838	GACCTATAATTC	chr15	64244517	64286808	+	L10K pre selection R1	pre selection	L10K	d3	R1	haploid	pre selection haploid	58	0.0047526719001229545	0.30793057788707084	0	0.14690721649484537	0.19642012673791734	0.31738863141965384	0	0	0	0.018939752198997448	0.009505343800245909	0	0	0	0	0	0	0	1	0	1	0	0	0	1	1	0	0	0	0	1.0000236451338314	0	0.182223	38.7558	-0.836359617	-0.07419555910861876
839	GACCTATAATTC	chr15	64261149	64286808	+	L10K pre selection R1	pre selection	L10K	d3	R1	haploid	pre selection haploid	1	0	0.3298908807482463	0	0.1014809041309431	0.14863600935307872	0.390257209664848	0	0	0	0.03121590023382697	0	0	0	0	0	0	0	0	1	0	0	0	0	0	0	1	0	0	0	0	1	0	0.0989146	38.9805	0	0
840	GACCTATAATTC	chr15	64275008	64286808	+	L10K pre selection R1	pre selection	L10K	d3	R1	haploid	pre selection haploid	1	0	0.186763833573426	0	0.20362681128717905	0.20430471993898822	0.33878484874163206	0	0	0	0.06787560376239302	0	0	0	0	0	0	0	0	1	0	0	0	0	0	0	1	0	0	0	0	1	0	0.0252132	37.2695	0	0
841	GACCTATAATTC	chr15	64275464	64286808	+	L10K pre selection R1	pre selection	L10K	d3	R1	haploid	pre selection haploid	36	0	0.1886293521375055	0	0.21181137064786248	0.2125165271044513	0.31776112825033054	0	0	0	0.07060379021595417	0	0	0	0	0	0	0	0	1	0	0	0	0	0	0	1	0	0	0	0	1	0	0.0236479	36.89	0	0
842	GACCTATAATTC	chr15	64280958	64286808	+	L10K pre selection R1	pre selection	L10K	d3	R1	haploid	pre selection haploid	4	0	0.0685352931122885	0	0.41069902580755424	0.41206631345069217	0.11006665527260297	0	0	0	0	0	0	0	0	0	0	0	0	1	0	0	0	0	0	0	1	0	0	0	0	1	0	0.115096	37.4872	0	0
843	GACCTATAATTC	chr15	64265398	64286808	+	L10K pre selection R2	pre selection	L10K	d3	R2	haploid	pre selection haploid	14	0	0.2901779459156508	0	0.12161972817710523	0.16874503759749662	0.38354117042641633	0	0	0	0.03741067675493905	0	0	0	0	0	0	0	0	1	0	0	0	0	0	0	1	0	0	0	0	1	0	0.106539	38.7174	0	0
844	GACCTATAATTC	chr15	64284954	64286808	+	L10K post selection haploid R1	post selection	L10K	d15	R1	haploid	post selection haploid	131	0	0.025336927223719677	0	0.10835579514824797	0.8679245283018868	0	0	0	0	0	0	0	0	0	0	0	0	0	1	0	0	0	0	0	0	1	0	0	0	0	1	0	0.241244	32.9126	0	0
845	GACCTATAATTC	chr15	64265397	64286808	+	L10K post selection haploid R2	post selection	L10K	d15	R2	haploid	post selection haploid	60	0	0.29021109658135624	0	0.12161404819727256	0.16873715673454137	0.383523257986176	0	0	0	0.0374089295722025	0	0	0	0	0	0	0	0	1	0	0	0	0	0	0	1	0	0	0	0	1	0	0.106572	38.7175	0	0
846	GACCTATAATTC	chr15	64272989	64286808	+	L10K post selection haploid R2	post selection	L10K	d15	R2	haploid	post selection haploid	72	0	0.30426917510853835	0	0.17387843704775688	0.17445730824891462	0.2907380607814761	0	0	0	0.057959479015918955	0	0	0	0	0	0	0	0	1	0	0	0	0	0	0	1	0	0	0	0	1	0	0.11179	36.9303	0	0
847	GACCTGGGATTG	chr16	69570181	69572001	-	L10K pre selection R1	pre selection	L10K	d3	R1	haploid	pre selection haploid	1	0	0.33168588687534323	0	0	0.3404722679846238	0.33058758923668313	0	0	0	0	0	0	0	0	0	0	0	0	1	0	0	0	0	0	0	1	0	0	0	0	1	0	0.241862	35.9341	0	0
848	GACCTGGGATTG	chr16	69570181	69574892	-	L10K pre selection R1	pre selection	L10K	d3	R1	haploid	pre selection haploid	31	0	0.5528438030560272	0	0	0.13157894736842105	0.3176994906621392	0	0	0	0	0	0	0	0	0	0	0	0	1	0	0	0	0	0	0	1	0	0	0	0	1	0	0.269143	35.1433	0	0
849	GACCTGGGATTG	chr16	69570181	69585575	-	L10K pre selection R1	pre selection	L10K	d3	R1	haploid	pre selection haploid	609	0	0.4408574212406626	0	0.03910360506658006	0.15738876258525494	0.29964274114972395	0	0	0	0.06508606690483923	0	0	0	0	0	0	0	0	1	0	0	0	0	0	0	1	0	0	0	0	1	0	0.14344	37.5367	0	0
850	GACCTGGGATTG	chr16	69570181	69588793	-	L10K pre selection R1	pre selection	L10K	d3	R1	haploid	pre selection haploid	1	0	0.4839628216837694	0	0.032342986084994356	0.13017783269757696	0.301724601085263	0	0	0	0.05383334228764842	0	0	0	0	0	0	0	0	1	0	0	0	0	0	0	1	0	0	0	0	1	0	0.183985	37.7617	0	0
851	GACCTGGGATTG	chr16	69570181	69596122	-	L10K pre selection R1	pre selection	L10K	d3	R1	haploid	pre selection haploid	1	0	0.560558168221417	0	0.023205612520237454	0.10885822218795775	0.270603654305759	0	0	0	0.038624624161591244	0	0	0	0	0	0	0	0	1	0	0	0	0	0	0	1	0	0	0	0	1	0	0.195751	37.8096	0	0
852	GACCTGGGATTG	chr16	69570181	69571251	-	L10K pre selection R2	pre selection	L10K	d3	R2	haploid	pre selection haploid	9	0	0.1876750700280112	0	0	0.5788982259570495	0.23529411764705882	0	0	0	0	0	0	0	0	0	0	0	0	1	0	0	0	0	0	0	1	0	0	0	0	1	0	0.352738	33.1776	0	0
853	GACCTGGGATTG	chr16	69570181	69575492	-	L10K pre selection R2	pre selection	L10K	d3	R2	haploid	pre selection haploid	103	0	0.5282379518072289	0	0	0.11671686746987951	0.33998493975903615	0	0	0	0.017507530120481927	0	0	0	0	0	0	0	0	1	0	0	0	0	0	0	1	0	0	0	0	1	0	0.213687	36.1288	0	0
854	GACCTGGGATTG	chr16	69570181	69576291	-	L10K pre selection R2	pre selection	L10K	d3	R2	haploid	pre selection haploid	26	0	0.4591719849451808	0	0	0.10145639011618393	0.34331533300605466	0	0	0	0.09834724267713958	0	0	0	0	0	0	0	0	1	0	0	0	0	0	0	1	0	0	0	0	1	0	0.188342	37.162	0	0
855	GACCTGGGATTG	chr16	69570181	69578968	-	L10K pre selection R2	pre selection	L10K	d3	R2	haploid	pre selection haploid	21	0	0.31929904415111515	0	0.06850250341374602	0.2757168866636322	0.270368684569868	0	0	0	0.06838871187983614	0	0	0	0	0	0	0	0	1	0	0	0	0	0	0	1	0	0	0	0	1	0	0.214474	36.9842	0	0
856	GACCTGGGATTG	chr16	69570181	69580824	-	L10K pre selection R2	pre selection	L10K	d3	R2	haploid	pre selection haploid	2	0	0.37645621946636604	0	0.05655768508079669	0.22763998496805712	0.2849492671927847	0	0	0	0.056463735437805335	0	0	0	0	0	0	0	0	1	0	0	0	0	0	0	1	0	0	0	0	1	0	0.191561	36.9764	0	0
857	GACCTGGGATTG	chr16	69570181	69585842	-	L10K pre selection R2	pre selection	L10K	d3	R2	haploid	pre selection haploid	11	0	0.4503894777167667	0	0.03843698122845103	0.15470565700421401	0.2945345422040608	0	0	0	0.06397650363938194	0	0	0	0	0	0	0	0	1	0	0	0	0	0	0	1	0	0	0	0	1	0	0.148909	37.4753	0	0
858	GACCTGGGATTG	chr16	69570181	69588904	-	L10K pre selection R2	pre selection	L10K	d3	R2	haploid	pre selection haploid	159	0	0.48146763512070073	0	0.032151249732963044	0.1294061098055971	0.30554368724631487	0	0	0	0.053514206366161075	0	0	0	0	0	0	0	0	1	0	0	0	0	0	0	1	0	0	0	0	1	0	0.185363	37.7504	0	0
859	GACCTGGGATTG	chr16	69570181	69616724	-	L10K pre selection R2	pre selection	L10K	d3	R2	haploid	pre selection haploid	109	0	0.5404778274321073	0	0.02586799587487109	0.10372980405637676	0.2671020969405294	0	0	0	0.04303454795462358	0.02152801650051564	0	0	0	0	0	0	0	1	0	0	0	0	0	0	1	0	0	0	0	1.0000214850464078	0	0.192901	38.7392	0	0
860	GACCTGGGATTG	chr16	69570181	69727034	-	L10K pre selection R2	pre selection	L10K	d3	R2	haploid	pre selection haploid	18	0.0051130350517041324	0.32681346985094417	0.01297384829204228	0.008957374373621329	0.03334310887831997	0.18530608081400538	0.0012814464406390657	0	0.016582299463195074	0.4030117179032731	0.006388106136917133	0.0012814464406390657	0	0	0	0	1	0	1	0	1	1	1	1	1	1	1	0	0	0	1.0000191260662783	0	0.509363	39.435	-0.310318896	-0.05646255279948847
861	GACCTGGGATTG	chr16	69570181	69727811	-	L10K pre selection R2	pre selection	L10K	d3	R2	haploid	pre selection haploid	10	0.00508783170822998	0.3252025299592085	0.017839130627858732	0.008913221384118606	0.0331787529102778	0.18439266387956685	0.0012751298919628754	0	0.016500561437788254	0.4010251790574189	0.006356617670382095	0.0012751298919628754	0	0	0	0	1	0	1	0	1	1	1	1	1	1	1	0	0	0	1.0000190317894322	0	0.505108	39.5021	-0.310318896	-0.05646255279948847
862	GACCTGGGATTG	chr16	69570181	69588826	-	L10K post selection haploid R1	post selection	L10K	d15	R1	haploid	post selection haploid	559	0	0.4834817118953127	0	0.03228574493188888	0.129947441810576	0.3026386356323072	0	0	0	0.05373806714576853	0	0	0	0	0	0	0	0	1	0	0	0	0	0	0	1	0	0	0	0	1	0	0.184156	37.7624	0	0
863	GACCTGGGATTG	chr16	69570181	69596918	-	L10K post selection haploid R1	post selection	L10K	d15	R1	haploid	post selection haploid	3	0	0.5587179295384845	0	0.022514772982272422	0.10561747325903209	0.2775450669459197	0	0	0	0.03747475503029396	0	0	0	0	0	0	0	0	1	0	0	0	0	0	0	1	0	0	0	0	1	0	0.197512	37.8277	0	0
864	GACCTGGGATTG	chr16	69570181	69599061	-	L10K post selection haploid R1	post selection	L10K	d15	R1	haploid	post selection haploid	3	0	0.5638655171219833	0	0.02084415359578962	0.09778054776496659	0.28475468300959106	0	0	0	0.034694089539835875	0	0	0	0	0	0	0	0	1	0	0	0	0	0	0	1	0	0	0	0	1	0	0.200047	38.2029	0	0
865	GACTCCGGGATT	chr11	82943670	82980961	+	L10K pre selection R1	pre selection	L10K	d3	R1	haploid	pre selection haploid	174	0.0805534699131181	0.3835675211841682	0	0.0215327684221817	0.06446422825270835	0.07527083556795024	0	0	0	0	0.053764882548535876	0	0.05365762093746648	0.026869033572884265	0.24141907111444813	0	1	0	1	0	1	0	0	0	1	1	1	0	0	0	1.0000268154027674	0	0.258384	39.4347	0.046785343	0.03123525541998952
866	GACTCCGGGATT	chr11	82950662	82980961	+	L10K pre selection R1	pre selection	L10K	d3	R1	haploid	pre selection haploid	737	0.07270627062706271	0.3204290429042904	0	0.013267326732673267	0.0661056105610561	0.086006600660066	0	0	0	0	0.0463036303630363	0	0.06603960396039604	0.03306930693069307	0.2971287128712871	0	1	0	1	0	1	0	0	0	1	1	1	0	0	0	1	0	0.301262	39.4396	0.046785343	0.03123525541998952
867	GAGAGTGCCACT	chr2	63865939	63867266	-	L10K pre selection R1	pre selection	L10K	d3	R1	haploid	pre selection haploid	1	0	1	0	0	0	0	0	0	0	0	0	0	0	0	0	0	0	0	1	0	0	0	0	0	0	1	0	0	0	0	1	0	0.357281	34.6496	0	0
868	GAGAGTGCCACT	chr2	63865939	63899583	-	L10K pre selection R2	pre selection	L10K	d3	R2	haploid	pre selection haploid	436	0	0.4776043988705603	0	0	0	0.04770396790013375	0	0	0	0.4751671868033883	0	0	0	0	0	1	0	0	1	0	1	0	1	0	1	1	0	0	0	1	1	0	0.729158	37.6097	-1.516414932	-0.48377543620290586
869	GAGAGTGCCACT	chr2	63865939	63904540	-	L10K pre selection R2	pre selection	L10K	d3	R2	haploid	pre selection haploid	61	0	0.4733433500854878	0	0	0	0.07121392673954717	0	0	0	0.4560644526190353	0	0	0	0	0	1	0	0	1	0	1	0	1	0	1	1	0	0	0	1	1.000025905393503	0	0.663156	37.8607	-1.516414932	-0.48377543620290586
870	GAGAGTGCCACT	chr2	63865939	63915780	-	L10K pre selection R2	pre selection	L10K	d3	R2	haploid	pre selection haploid	147	0	0.46699570643232613	0	0	0	0.08450704225352113	0	0	0	0.4455479314634244	0.003631475462461378	0	0	0	0	1	0	0	1	0	1	0	1	0	1	1	0	0	0	1	1.000020063400345	0	0.641672	37.3219	-1.516414932	-0.48377543620290586
871	GAGATAAATCTC	chr19	57554762	57845857	+	L10K pre selection R1	pre selection	L10K	d3	R1	haploid	pre selection haploid	1	0.03509495149366532	0.38534710198697336	0.019265122159012833	6.904938576964301e-4	6.904938576964301e-4	0.1645505262868607	0.028217495259295903	0	0.0027551048451369994	0.2344724764338912	0.004819715832577569	0.011020419380547998	0.00206804628026493	0.048138758347761566	0.06393423475417044	0	1	0	0	1	1	1	1	1	1	1	1	0	0	0	0	1.0000171764641217	-0.874823	45.1887	-0.056038041	-0.02823650042939794
872	GAGATAAATCTC	chr19	57554741	57845857	+	L10K post selection haploid R1	post selection	L10K	d15	R1	haploid	post selection haploid	1	0.03509241988616261	0.38531930460948693	0.019263732451213773	6.904440482692525e-4	6.904440482692525e-4	0.16453865627909053	0.028215459763600202	0	0.0027549061030444806	0.23452769848548866	0.004819368157819708	0.011019624412177922	0.0020678970997914927	0.04813528581292058	0.06392962279770677	0	1	0	0	1	1	1	1	1	1	1	1	0	0	0	0	1.0000171752250813	-0.874761	45.1896	-0.056038041	-0.02823650042939794
873	GAGCAGGCGTCG	chr7	95014839	95034340	-	L10K pre selection R1	pre selection	L10K	d3	R1	haploid	pre selection haploid	173	0.030868628858578606	0.27720233822172086	0	0	0	0.11306532663316583	0	0	0	0	0	0	0	0.030868628858578606	0.548918059686186	0	0	0	0	1	0	0	0	0	0	1	0	0	0	0	1	0	-0.0120132	37.5673	0	0
874	GAGCAGGCGTCG	chr7	95014839	95039583	-	L10K pre selection R1	pre selection	L10K	d3	R1	haploid	pre selection haploid	7	0.024328147100424326	0.22659123055162658	0	0	0	0.10462719741361891	0	0	0	0	0.008122853101636695	0	0	0.03245100020206102	0.6048494645382906	0	0	0	0	1	0	0	0	0	0	1	1	0	0	0	1	0	0.0647599	37.4483	0	0
875	GAGCCGAGCTTG	chr1	215520227	215574474	+	L10K pre selection R1	pre selection	L10K	d3	R1	haploid	pre selection haploid	119	0.011078749446984221	0.13786683380032444	0.04427813006931131	0.0037052057218699306	0.022157498893968442	0.022194366612594014	0	0	0	0	0.01478395516885415	0.022175932753281228	0	0.12553458192007078	0.5969805338445657	1	1	0	1	0	1	1	0	1	0	1	0	0	0	0	1.0000184338593128	0	-0.150309	37.9391	-0.065942819	0.16128723922788046
876	GAGCCGAGCTTG	chr1	215570274	215574474	+	L10K pre selection R1	pre selection	L10K	d3	R1	haploid	pre selection haploid	14	0	0.5891454415615329	0	0.04784575101166389	0.26850749821471076	0.09545346346108069	0	0	0	0	0	0	0	0	0	0	0	0	1	0	1	0	0	0	0	1	0	0	0	0	1	0	0.113326	34.8	-0.065942819	0.16128723922788046
877	GAGCCGAGCTTG	chr1	215421928	215574474	+	L10K pre selection R2	pre selection	L10K	d3	R2	haploid	pre selection haploid	149	0.010508236805705782	0.08969694585930893	0.015745966816784335	0.01182586350436259	0.013143490203019397	0.01183897421778206	0	0	0	0	0.024962798350672253	0.007886094121811639	0	0.0906343618688011	0.724399693209306	1	1	0.38068923020446155	1	0	1	1	0	1	0	1	0	0	0	0	1.0000196660701293	0	-0.0673889	36.8653	-0.065942819	0.16128723922788046
878	GAGCCGAGCTTG	chr1	215486178	215574474	+	L10K pre selection R2	pre selection	L10K	d3	R2	haploid	pre selection haploid	32	0.011348063920631505	0.1436288888637213	0.027203642252851174	0.009082981301742982	0.020431045222374485	0.020453696048563372	0	0	0	0	0.018165962603485963	0.01362447195261447	0	0.10210992445949466	0.6346988006387533	1	1	0	1	0	1	1	0	1	0	1	0	0	0	0	1.000022650826189	0	-0.0860408	37.1475	-0.065942819	0.16128723922788046
879	GAGCCGAGCTTG	chr1	215503128	215574474	+	L10K pre selection R2	pre selection	L10K	d3	R2	haploid	pre selection haploid	33	0.014044038291729155	0.1048257109619185	0.033666447082568295	0.0028172172621133335	0.016847239547563318	0.016875271560121658	0	0	0	0	0.011240837035894992	0.016861255553842488	0	0.12074789409505655	0.6628169369419877	1	1	0	1	0	1	1	0	1	0	1	0	0	0	0	1.0000140160062791	0	-0.10601	37.1202	-0.065942819	0.16128723922788046
880	GAGCCGAGCTTG	chr1	215570306	215574474	+	L10K post selection haploid R1	post selection	L10K	d15	R1	haploid	post selection haploid	141	0	0.5936675461741425	0	0.04821300071959703	0.26289278004317584	0.09618613576397217	0	0	0	0	0	0	0	0	0	0	0	0	1	0	1	0	0	0	0	1	0	0	0	0	1	0	0.115289	34.8896	-0.065942819	0.16128723922788046
881	GAGCTATGGTTT	chrX	55756168	55788787	-	L10K pre selection R1	pre selection	L10K	d3	R1	haploid	pre selection haploid	8	0.024555487431023912	0.06747394236664624	0	0	0	0	0	0	0	0.07458614347026364	0	0	0	0.055272838749233597	0.7784181483752299	0	0	1	0	1	1	0	1	0	1	1	0	0	0	0	0	1	0.200354	38.6836	0.178477716	-0.02157327486605611
882	GAGGCGAAGGGG	chr8	140789023	140818815	+	L10K pre selection R1	pre selection	L10K	d3	R1	haploid	pre selection haploid	109	0.033598496291075086	0.3687107709864733	0	0.08743664619205854	0.10139965763770013	0.026986204813211158	0	0	0	0.3625683885476454	0.020172523747188937	0	0	0	0	0	1	0	1	0	1	0	0	0	0	1	0	0	0	0	1.0000335649313596	0	-0.0585083	39.369	-1.897933966	-0.5865654749010888
883	GAGGCGAAGGGG	chr8	140799397	140818815	+	L10K pre selection R1	pre selection	L10K	d3	R1	haploid	pre selection haploid	112	0.0515474535248983	0.36078067871672076	0	0.06194963695349915	0.0833204593439415	0.041402749884134095	0	0	0	0.3710283742726196	0.03094907049796591	0	0	0	0	0	1	0	1	0	1	0	0	0	0	1	0	0	0	0	1.0000514959575673	0	0.00879323	39.9567	-1.897933966	-0.5865654749010888
884	GATCAGGGTGCT	chr16	2975946	2982516	-	L10K pre selection R1	pre selection	L10K	d3	R1	haploid	pre selection haploid	178	0.06102571906863491	0.030588951453355655	0.33495662760614825	0.06102571906863491	0	0.017805509054938367	0.030588951453355655	0	0.37376350631562927	0.09146248668391417	0	0	0	0	0	0	0	0	1	0	1	1	0	1	0	1	1	0	0	0	0	1	0.100311	58.3805	-1.991144437	-1.3610095234552604
885	GATCAGGGTGCT	chr16	2975946	2984075	-	L10K pre selection R2	pre selection	L10K	d3	R2	haploid	pre selection haploid	46	0.04932349323493235	0.024723247232472326	0.27072570725707257	0.04932349323493235	0	0.0985239852398524	0.13247232472324724	0	0.3020910209102091	0.07392373923739237	0	0	0	0	0	0	0	0	1	0	1	1	0	1	0	1	1	0	0	0	0	1	-0.123089	57.3281	-1.991144437	-1.3610095234552604
886	GATCAGGGTGCT	chr16	2975946	3010736	-	L10K pre selection R2	pre selection	L10K	d3	R2	haploid	pre selection haploid	24	0.5560346066511455	0.017303325572705586	0.06326348768359633	0.04604639130809692	0	0.05757236066798885	0.07484694317495905	0.08053807019056652	0.08786755195309132	0.017274582506970195	0	0	0	0	0	0	1	0	1	0	1	1	1	1	1	1	1	0	0	0	0	1.0000287430657353	-0.177379	58.8209	-1.991144437	-1.3610095234552604
887	GATCAGGGTGCT	chr16	2975946	3076433	-	L10K pre selection R2	pre selection	L10K	d3	R2	haploid	pre selection haploid	6	0.4540144096807579	0.07379985669930739	0.05577780431494308	0.019932728285964492	0	0.08378114799777088	0.08368163362789587	0.16558196003502906	0.056315181912268135	0.005980813629488098	0	0.0020002388344877	0	0	0	0	1	0	1	0	1	1	1	1	1	1	1	0	1	0	0.2630562853276013	0.7369636175463737	-0.0470449	57.8865	-1.991144437	-1.3610095234552604
888	GATCATTGCTAG	chr5	103176084	103179180	-	L10K pre selection R1	pre selection	L10K	d3	R1	haploid	pre selection haploid	156	0	0	0	0	0	0	0	0	0	0	0	0	0	0	1	0	1	1	1	0	1	0	0	0	0	1	0	0	0	0	0	1	0.665385	29.3669	-0.080254215	-0.1494850597820239
889	GATCATTGCTAG	chr5	103176084	103180164	-	L10K pre selection R1	pre selection	L10K	d3	R1	haploid	pre selection haploid	168	0	0	0	0	0	0	0	0	0	0	0	0	0	0	1	0	1	1	1	0	1	0	0	0	0	1	0	0	0	0	0	1	0.693929	29.7304	-0.080254215	-0.1494850597820239
890	GATCATTGCTAG	chr5	103176084	103181318	-	L10K pre selection R1	pre selection	L10K	d3	R1	haploid	pre selection haploid	201	0	0	0	0	0	0	0	0	0	0	0	0	0	0.07659980897803248	0.92378223495702	0	1	1	1	0	1	0	0	0	0	1	0	0	0	0	0	1	0.670178	30.7146	-0.080254215	-0.1494850597820239
891	GATCATTGCTAG	chr5	103176084	103182164	-	L10K pre selection R1	pre selection	L10K	d3	R1	haploid	pre selection haploid	17	0	0	0	0	0	0	0	0	0	0	0	0	0	0.06594310146357507	0.9343857918105575	0	1	1	1	0	1	0	0	0	0	1	0	0	0	0	0	1	0.626257	31.3487	-0.080254215	-0.1494850597820239
892	GATCATTGCTAG	chr5	103176084	103184060	-	L10K pre selection R1	pre selection	L10K	d3	R1	haploid	pre selection haploid	120	0	0	0	0	0	0	0	0	0	0	0	0	0	0.05026952488404162	0.9499811959383226	0	1	1	1	0	1	0	0	0	0	1	0	0	0	0	0	1	1.00542	31.2964	-0.080254215	-0.1494850597820239
893	GATCATTGCTAG	chr5	103176084	103184634	-	L10K pre selection R1	pre selection	L10K	d3	R1	haploid	pre selection haploid	28	0	0	0	0	0	0	0	0	0	0	0	0	0	0.04689509998830546	0.9533387907847035	0	1	1	1	0	1	0	0	0	0	1	0	0	0	0	0	1	1.19201	31.5111	-0.080254215	-0.1494850597820239
894	GATCATTGCTAG	chr5	103176084	103187270	-	L10K pre selection R1	pre selection	L10K	d3	R1	haploid	pre selection haploid	446	0	0	0	0	0	0	0	0	0	0	0	0	0	0.03584517743809779	0.9643336015017431	0	1	1	1	0	1	0	0	0	0	1	0	0	0	0	0	1	1.26233	31.6574	-0.080254215	-0.1494850597820239
895	GATCATTGCTAG	chr5	103176084	103192594	-	L10K pre selection R1	pre selection	L10K	d3	R1	haploid	pre selection haploid	192	0	0	0	0	0	0	0	0	0	0	0	0	0	0.024286839076978983	0.9758342922899885	0	1	1	1	0	1	0	0	0	0	1	0	0	0	0	0	1	1.23835	31.9128	-0.080254215	-0.1494850597820239
896	GATCATTGCTAG	chr5	103176084	103195124	-	L10K pre selection R1	pre selection	L10K	d3	R1	haploid	pre selection haploid	511	0	0	0	0	0	0	0	0	0	0	0	0	0	0.021059818286854683	0.9790452182133291	0	1	1	1	0	1	0	0	0	0	1	0	0	0	0	0	1	1.12928	32.2784	-0.080254215	-0.1494850597820239
897	GATCATTGCTAG	chr5	103176084	103197480	-	L10K pre selection R1	pre selection	L10K	d3	R1	haploid	pre selection haploid	11	0	0	0	0	0	0	0	0	0	0	0	0	0	0.01874094499228864	0.9813525260550544	0	1	1	1	0	1	0	0	0	0	1	0	0	0	0	0	1	1.01004	32.278	-0.080254215	-0.1494850597820239
898	GATCATTGCTAG	chr5	103176084	103198082	-	L10K pre selection R1	pre selection	L10K	d3	R1	haploid	pre selection haploid	10	0	0	0	0	0	0	0	0	0	0	0	0	0	0.027364880221828265	0.9728169462248284	0	1	1	1	0	1	0	0	0	0	1	0	0	0	0	0	1	0.982814	32.4266	-0.080254215	-0.1494850597820239
899	GATCATTGCTAG	chr5	103176084	103221000	-	L10K pre selection R1	pre selection	L10K	d3	R1	haploid	pre selection haploid	35	0.008927577531892156	0.03568804684195293	0	0	0	0.03568804684195293	0	0	0	0	0.008927577531892156	0	0.004474920408753924	0.03573257341318432	0.8710065231426855	1	1	1	1	0	1	0	1	0	1	1	0	0	0	0	0.46755126121513013	0.5324710020704856	0.581784	34.1442	-0.080254215	-0.1494850597820239
900	GATCATTGCTAG	chr5	103176084	103227338	-	L10K pre selection R1	pre selection	L10K	d3	R1	haploid	pre selection haploid	228	0.04296166227685104	0.06251097453906936	0	0.00392156862745098	0	0.03127499756121354	0	0	0	0	0.0156472539264462	0	0.04294215198517218	0.031314018144571264	0.769915130231197	1	1	1	1	0	1	0	1	0	1	1	0	0	0	0	0.5333918642083699	0.4666276460833089	0.526229	35.0517	-0.080254215	-0.1494850597820239
901	GATCATTGCTAG	chr5	103176084	103231382	-	L10K pre selection R1	pre selection	L10K	d3	R1	haploid	pre selection haploid	3	0.039819888243910376	0.05793956491075788	0	0.0036347854391580317	0	0.02898786596502649	0	0	0	0	0.014502974737337023	0	0.03980180473426283	0.029024032984321598	0.7867411707264146	1	1	1	1	0	1	0	1	0	1	1	0	0	0	0	0.5675147832691368	0.4325033002405107	0.496693	35.0671	-0.080254215	-0.1494850597820239
902	GATCATTGCTAG	chr5	103176084	103231904	-	L10K pre selection R1	pre selection	L10K	d3	R1	haploid	pre selection haploid	1	0.03944751975063148	0.05739775353361638	0	0.003600795399580803	0	0.02871679117178123	0	0	0	0	0.014367352788377134	0	0.039429605345658446	0.028752619981727307	0.7887354221529532	1	1	1	1	0	1	0	1	0	1	1	0	0	0	0	0.5715590906648036	0.42845882374016947	0.491634	35.0874	-0.080254215	-0.1494850597820239
903	GATCATTGCTAG	chr5	103176084	103243364	-	L10K pre selection R1	pre selection	L10K	d3	R1	haploid	pre selection haploid	1405	0.032728407722834085	0.047621170910063765	0	0.002987470459713738	0	0.023825448492144886	0	0	0	0	0.011920155764628943	0	0.03271354468572108	0.032802722908399105	0.8158321071327715	1	1	1	1	0	1	0	1	0	1	1	0	0	0	0	0.64453560440540425	0.3554792586317088	0.406366	34.8659	-0.080254215	-0.1494850597820239
904	GATCATTGCTAG	chr5	103176084	103254386	-	L10K pre selection R1	pre selection	L10K	d3	R1	haploid	pre selection haploid	363	0.028121527910808016	0.04091797249147542	0	0.0025669514577985517	0	0.020471757148512827	0	0	0	0	0.010242264025643972	0	0.07665095845625328	0.041007368810901244	0.7805064940040611	1	1	1	1	0	1	0	1	0	1	1	1	0	0	0	0.6945838601330728	0.3054416816724774	0.332415	35.0333	-0.080254215	-0.1494850597820239
905	GATCATTGCTAG	chr5	103176084	103257783	-	L10K pre selection R1	pre selection	L10K	d3	R1	haploid	pre selection haploid	1	0.026952264381884944	0.039216646266829865	0	0.002460220318237454	0	0.019620563035495715	0	0	0	0	0.00981640146878825	0	0.07346389228886169	0.03930232558139535	0.7896328029375765	1	1	1	1	0	1	0	1	0	1	1	1	0	0	0	0.707282741738066	0.2927417380660955	0.321549	35.3209	-0.080254215	-0.1494850597820239
906	GATCATTGCTAG	chr5	103176084	103280783	-	L10K pre selection R1	pre selection	L10K	d3	R1	haploid	pre selection haploid	47	0.024861509073543456	0.17183381088825214	0.005740210124164279	0.0019197707736389685	0.003829990448901624	0.019140401146131806	0.0133810888252149	0	0	0	0.028710601719197707	0.003829990448901624	0.05732569245463228	0.03066857688634193	0.6392741165234002	1	1	1	1	0	1	1	1	1	1	1	1	0	0	0	0.771585482330468	0.22843361986628463	0.390694	35.8918	-0.080254215	-0.18565331342737995
907	GATCATTGCTAG	chr5	103176084	103321245	-	L10K pre selection R1	pre selection	L10K	d3	R1	haploid	pre selection haploid	114	0.01793169011173723	0.1585125583830479	0.004140201981234758	0.0041470908364448	0.0027624309392265192	0.015189925738140837	0.009651286149267715	0	0	0	0.05243107700362354	0.0027624309392265192	0.1323073531640512	0.044515782367286205	0.5562061696587262	1	1	1	1	0	1	1	1	1	1	1	1	0	0	0	0.8352599165070749	0.16476075005855528	0.328337	36.4231	-0.080254215	-0.18565331342737995
908	GATCATTGCTAG	chr5	103176084	103325347	-	L10K pre selection R1	pre selection	L10K	d3	R1	haploid	pre selection haploid	1206	0.017438900203665987	0.15415639404009004	0.004026422982098832	0.0040331225211705434	0.0026865151677564585	0.014772483653124665	0.009386054239468325	0	0	0	0.050990191874799015	0.0026865151677564585	0.15110140422338944	0.048350573480544536	0.540920784650016	1	1	1	1	0	1	1	1	1	1	1	1	0	0	0	0.8397872226390825	0.1602328759781327	0.319258	36.5133	-0.080254215	-0.18565331342737995
909	GATCATTGCTAG	chr5	103176084	103341754	-	L10K pre selection R1	pre selection	L10K	d3	R1	haploid	pre selection haploid	1	0.0157118626675761	0.13888972723047485	0.0036276717108003212	0.00363370777021929	0.002420459827006537	0.01330951101882647	0.008456519245975458	0	0	0	0.04594044823777245	0.002420459827006537	0.18716613046338829	0.04961037236450556	0.5293382668058985	1	1	1	1	0	1	1	1	1	1	1	1	0	0	0	0.8556536750547772	0.14436443312347966	0.300604	36.6335	-0.080254215	-0.18565331342737995
910	GATCATTGCTAG	chr5	103176084	103356064	-	L10K pre selection R1	pre selection	L10K	d3	R1	haploid	pre selection haploid	76	0.01891866363671721	0.12784682827631805	0.0033392413643662387	0.0033447975064034535	0.002228012956923231	0.012251293192059162	0.0077841549941382706	0	0	0	0.043404581594723886	0.002228012956923231	0.18784760613620327	0.04678271595335063	0.5445519249254088	1	1	1	1	0	1	1	1	1	1	1	1	0	0	0	0.8671359754640767	0.1328862491040721	0.287941	36.6533	-0.080254215	-0.18565331342737995
911	GATCATTGCTAG	chr5	103176084	103388159	-	L10K pre selection R1	pre selection	L10K	d3	R1	haploid	pre selection haploid	8	0.0179463965748128	0.11510496237197985	0.002833889737641223	0.006615552914992738	0.0018908315886757578	0.010397216092344255	0.0066061223335030835	0	0	0	0.03967445632697712	0.0018908315886757578	0.17546068390576963	0.05294328448292122	0.5691921763895962	1	1	1	1	0	1	1	1	1	1	1	1	0	0	0	0.8872432524189442	0.11277560874403515	0.251513	36.9676	-0.080254215	-0.18565331342737995
912	GATCATTGCTAG	chr5	103176084	103407098	-	L10K pre selection R1	pre selection	L10K	d3	R1	haploid	pre selection haploid	112	0.0164751206631604	0.10566846308681255	0.0026015626690907515	0.006073198710040474	0.001735818020474861	0.009544834750990196	0.006064541263554314	0	0	0	0.036421877367270525	0.001735818020474861	0.16107612059822954	0.05121312468887302	0.6019262818431703	1	1	1	1	0	1	1	1	1	1	1	1	0	0	0	0.8964915698114841	0.1035300738047313	0.25312	37.1327	-0.080254215	-0.18565331342737995
913	GATCATTGCTAG	chr5	103176084	103413479	-	L10K pre selection R1	pre selection	L10K	d3	R1	haploid	pre selection haploid	256	0.016032283610507337	0.10282818581610474	0.0025316349053901496	0.005909956359837571	0.0016891607272237106	0.009288277814284993	0.005901531618055907	0	0	0	0.035442888675462095	0.0016891607272237106	0.15674653321875684	0.04983656000943571	0.6126261605081804	1	1	1	1	0	1	1	1	1	1	1	1	0	0	0	0.8992737872584206	0.10074727459603364	0.255679	37.1521	-0.080254215	-0.18565331342737995
914	GATCATTGCTAG	chr5	103176084	103414706	-	L10K pre selection R1	pre selection	L10K	d3	R1	haploid	pre selection haploid	50	0.016398251635424917	0.10229944305452533	0.0025186172330412407	0.005879567351009752	0.0016804750589842555	0.009240517468978263	0.005871185929269182	0	0	0	0.03526064126257737	0.0016804750589842555	0.1559405421941724	0.04958030030634097	0.6141738223054777	1	1	1	1	0	1	1	1	1	1	1	1	0	0	0	0.8997917216697469	0.10022923188460459	0.2534	37.1663	-0.080254215	-0.18565331342737995
915	GATCATTGCTAG	chr5	103176084	103415827	-	L10K pre selection R1	pre selection	L10K	d3	R1	haploid	pre selection haploid	1	0.01921633075280299	0.1034937266417512	0.002506840630005339	0.0058520755472504	0.0016726174586225307	0.009197310464495461	0.005843733315536572	0	0	0	0.03521256006406834	0.0016726174586225307	0.1552113921516284	0.04934847170315003	0.6113020555258943	1	1	1	1	0	1	1	1	1	1	1	1	0	0	0	0.9002602776294715	0.09976057794981313	0.251926	37.1795	-0.080254215	-0.18565331342737995
916	GATCATTGCTAG	chr5	103176084	103437042	-	L10K pre selection R1	pre selection	L10K	d3	R1	haploid	pre selection haploid	122	0.019957158020991805	0.0950800700493181	0.0023030437731597683	0.005376323483765649	0.0015366398553029403	0.00844960319437153	0.005368659444587081	0	0	0	0.03301284876168287	0.0015366398553029403	0.14259328093685214	0.04840990347142655	0.6368893197782027	1	1	1	1	0	1	1	1	1	1	1	1	0	0	0	0.9083687475810376	0.09165041251690878	0.237179	37.2135	-0.080254215	-0.18565331342737995
917	GATCATTGCTAG	chr5	103176084	103564074	-	L10K pre selection R1	pre selection	L10K	d3	R1	haploid	pre selection haploid	32	0.014456520898680639	0.09354082955532474	0.005162490882520471	0.00620117476951785	0.006714073264586035	0.0082682330260238	0.0036109085004549075	0	0	0.005672811998216454	0.034591008554322136	0.002069635635878152	0.10776538631050721	0.04031536813998263	0.6721057962684701	1	1	0.7317618192174561	1	0	1	1	1	1	1	1	1	0	0	0	0.938377436590024	0.06164318244495362	0.225785	37.0381	-0.080254215	-0.18565331342737995
918	GATCATTGCTAG	chr5	103176084	103598304	-	L10K pre selection R1	pre selection	L10K	d3	R1	haploid	pre selection haploid	13	0.014234251730728694	0.10426767024851914	0.0047439611009400294	0.005698437548108692	0.006169754701921506	0.01139924352412599	0.0033181674999585523	0	0	0.005212909826844235	0.036054578052725945	0.0019018476106115044	0.09902870771468023	0.04036985370220809	0.6680885128878005	1	1	0.6724369465280031	1	0	1	1	1	1	1	1	1	0	0	0	0.9433732571331127	0.056645690290156106	0.234038	36.9051	-0.080254215	-0.18565331342737995
919	GATCATTGCTAG	chr5	103176084	103178010	-	L10K pre selection R2	pre selection	L10K	d3	R2	haploid	pre selection haploid	85	0	0	0	0	0	0	0	0	0	0	0	0	0	0	1	0	1	1	1	0	1	0	0	0	0	1	0	0	0	0	0	1	0.921114	31.163	-0.080254215	-0.1494850597820239
920	GATCATTGCTAG	chr5	103176084	103178716	-	L10K pre selection R2	pre selection	L10K	d3	R2	haploid	pre selection haploid	87	0	0	0	0	0	0	0	0	0	0	0	0	0	0	1	0	1	1	1	0	1	0	0	0	0	1	0	0	0	0	0	1	0.746456	30.6079	-0.080254215	-0.1494850597820239
921	GATCATTGCTAG	chr5	103176084	103179356	-	L10K pre selection R2	pre selection	L10K	d3	R2	haploid	pre selection haploid	27	0	0	0	0	0	0	0	0	0	0	0	0	0	0	1	0	1	1	1	0	1	0	0	0	0	1	0	0	0	0	0	1	0.639219	29.3521	-0.080254215	-0.1494850597820239
922	GATCATTGCTAG	chr5	103176084	103180913	-	L10K pre selection R2	pre selection	L10K	d3	R2	haploid	pre selection haploid	18	0	0	0	0	0	0	0	0	0	0	0	0	0	0.08302277432712216	0.9173913043478261	0	1	1	1	0	1	0	0	0	0	1	0	0	0	0	0	1	0.67592699999999994	30.8097	-0.080254215	-0.1494850597820239
923	GATCATTGCTAG	chr5	103176084	103186475	-	L10K pre selection R2	pre selection	L10K	d3	R2	haploid	pre selection haploid	4	0	0	0	0	0	0	0	0	0	0	0	0	0	0.038587374903772134	0.9616050808314087	0	1	1	1	0	1	0	0	0	0	1	0	0	0	0	0	1	1.26926	31.7024	-0.080254215	-0.1494850597820239
924	GATCATTGCTAG	chr5	103176084	103188715	-	L10K pre selection R2	pre selection	L10K	d3	R2	haploid	pre selection haploid	2	0	0	0	0	0	0	0	0	0	0	0	0	0	0.03174477517416086	0.9684135528815706	0	1	1	1	0	1	0	0	0	0	1	0	0	0	0	0	1	1.2936	31.8201	-0.080254215	-0.1494850597820239
925	GATCATTGCTAG	chr5	103176084	103195522	-	L10K pre selection R2	pre selection	L10K	d3	R2	haploid	pre selection haploid	8	0	0	0	0	0	0	0	0	0	0	0	0	0	0.020628633160141983	0.9794742527907814	0	1	1	1	0	1	0	0	0	0	1	0	0	0	0	0	1	1.10757	32.4035	-0.080254215	-0.1494850597820239
926	GATCATTGCTAG	chr5	103176084	103198310	-	L10K pre selection R2	pre selection	L10K	d3	R2	haploid	pre selection haploid	144	0	0	0	0	0	0	0	0	0	0	0	0	0	0.027084176901966076	0.9730957844063526	0	1	1	1	0	1	0	0	0	0	1	0	0	0	0	0	1	0.97564	32.3549	-0.080254215	-0.1494850597820239
927	GATCATTGCTAG	chr5	103176084	103200409	-	L10K pre selection R2	pre selection	L10K	d3	R2	haploid	pre selection haploid	419	0	0	0	0	0	0	0	0	0	0	0	0	0	0.02474718408287429	0.9754172490339554	0	1	1	1	0	1	0	0	0	0	1	0	0	0	0	0.016854394475047274	0.9831867138041601	0.911209	32.2475	-0.080254215	-0.1494850597820239
928	GATCATTGCTAG	chr5	103176084	103210562	-	L10K pre selection R2	pre selection	L10K	d3	R2	haploid	pre selection haploid	13	0.01163026769917921	0	0	0	0	0	0	0	0	0	0	0	0	0.03491980625888222	0.9537399576553844	0	1	1	1	0	1	0	1	0	1	1	0	0	0	0	0.30636039328286785	0.6936686098784768	0.725655	33.4341	-0.080254215	-0.1494850597820239
929	GATCATTGCTAG	chr5	103176084	103213846	-	L10K pre selection R2	pre selection	L10K	d3	R2	haploid	pre selection haploid	17	0.01061885973042396	0	0	0	0	0	0	0	0	0	0	0	0	0.03188306013823054	0.9577628896009321	0	1	1	1	0	1	0	1	0	1	1	0	0	0	0	0.3666816725366099	0.6333448084103488	0.67883	33.4209	-0.080254215	-0.1494850597820239
930	GATCATTGCTAG	chr5	103176084	103231242	-	L10K pre selection R2	pre selection	L10K	d3	R2	haploid	pre selection haploid	46	0.03992095578237459	0.05808662231004913	0	0.0036440109501622584	0	0.029061440562736816	0	0	0	0	0.014539784985224532	0	0.03990282637466234	0.029097699378161316	0.7861998948494353	1	1	1	1	0	1	0	1	0	1	1	0	0	0	0	0.566417085153828	0.43360104425388424	0.498489	35.0807	-0.080254215	-0.1494850597820239
931	GATCATTGCTAG	chr5	103176084	103231585	-	L10K pre selection R2	pre selection	L10K	d3	R2	haploid	pre selection haploid	1	0.03967424597311808	0.05772764945407373	0	0.0036214911174372094	0	0.028881842095780333	0	0	0	0	0.0144499297322619	0	0.039656228604374615	0.02891787683326727	0.7875211704082736	1	1	1	1	0	1	0	1	0	1	1	0	0	0	0	0.5690966091312025	0.430921408237541	0.494099	35.0826	-0.080254215	-0.1494850597820239
932	GATCATTGCTAG	chr5	103176084	103236366	-	L10K pre selection R2	pre selection	L10K	d3	R2	haploid	pre selection haploid	24	0.036527710963289814	0.05314931240980044	0	0.0033342733440605145	0	0.026591244629497537	0	0	0	0	0.013303916527047425	0	0.0365111225386925	0.026624421478692168	0.8043727087238525	1	1	1	1	0	1	0	1	0	1	1	0	0	0	0	0.6032712373305907	0.3967453510940066	0.451708	35.3183	-0.080254215	-0.1494850597820239
933	GATCATTGCTAG	chr5	103176084	103241088	-	L10K pre selection R2	pre selection	L10K	d3	R2	haploid	pre selection haploid	251	0.03387431736020306	0.049288516267979386	0	0.0030920698407814785	0	0.024659641566033383	0	0	0	0	0.012337512499038536	0	0.03385893392815937	0.027782478270902237	0.8155218829320822	1	1	1	1	0	1	0	1	0	1	1	0	0	0	0	0.6320898392431351	0.36792554418890855	0.418728	34.7936	-0.080254215	-0.1494850597820239
934	GATCATTGCTAG	chr5	103176084	103254039	-	L10K pre selection R2	pre selection	L10K	d3	R2	haploid	pre selection haploid	1	0.02824670326851044	0.04110010775309149	0	0.002578377546308174	0	0.020562881625532353	0	0	0	0	0.01028785468725948	0	0.0769921494176202	0.041189901995997744	0.7795294781671712	1	1	1	1	0	1	0	1	0	1	1	1	0	0	0	0.6932243829852738	0.30680127251269945	0.33386	35.0148	-0.080254215	-0.1494850597820239
935	GATCATTGCTAG	chr5	103176084	103257785	-	L10K pre selection R2	pre selection	L10K	d3	R2	haploid	pre selection haploid	20	0.026951604611882205	0.0392156862745098	0	0.002460160094000147	0	0.019620082739712615	0	0	0	0	0.009816161171085164	0	0.07346209395118847	0.03930136349171379	0.7896379525593009	1	1	1	1	0	1	0	1	0	1	1	1	0	0	0	0.7072899072238134	0.29273457198110203	0.321572	35.3205	-0.080254215	-0.1494850597820239
936	GATCATTGCTAG	chr5	103176084	103278425	-	L10K pre selection R2	pre selection	L10K	d3	R2	haploid	pre selection haploid	63	0.025434328037364912	0.15665122823474234	0.005872466826913681	0.001964003048601747	0.003918234937757714	0.015663168591585078	0.013689394383537551	0	0	0	0.029372105294014187	0.003918234937757714	0.05864649899357058	0.03137519298039906	0.654003244024936	1	1	1	1	0	1	1	1	1	1	1	1	0	0	0	0.7663227218541753	0.23369682046471635	0.39656	35.847	-0.080254215	-0.18565331342737995
937	GATCATTGCTAG	chr5	103176084	103312616	-	L10K pre selection R2	pre selection	L10K	d3	R2	haploid	pre selection haploid	69	0.01906498795163074	0.1685306848893674	0.0044018662154936905	0.004409190452125128	0.0029370188892062724	0.01614994177231878	0.01026125552064336	0	0	0	0.05574476500186768	0.0029370188892062724	0.11136501798100093	0.04112558868551925	0.5636293057356097	1	1	1	1	0	1	1	1	1	1	1	1	0	0	0	0.8248482051958135	0.17517376751408084	0.343761	36.4606	-0.080254215	-0.18565331342737995
938	GATCATTGCTAG	chr5	103176084	103362012	-	L10K pre selection R2	pre selection	L10K	d3	R2	haploid	pre selection haploid	57	0.018313442227947226	0.12375691796330858	0.003232416675182462	0.0032377950723125495	0.002156737249165004	0.011859365671842478	0.007535134379252295	0	0	0	0.04201603838024192	0.002156737249165004	0.18183822857112122	0.045286103835335	0.5591220304524845	1	1	1	1	0	1	1	1	1	1	1	1	0	0	0	0.8713863894282226	0.12863512416029774	0.287153	36.6198	-0.080254215	-0.18565331342737995
939	GATCATTGCTAG	chr5	103176084	103382082	-	L10K pre selection R2	pre selection	L10K	d3	R2	haploid	pre selection haploid	3	0.01847581784377594	0.1185005752455109	0.002917489890727625	0.006810712673362492	0.0019466113913174335	0.01070393545599736	0.00680100388836839	0	0	0	0.04084485847018675	0.0019466113913174335	0.18063679920776315	0.04964101767484308	0.5613279676114933	1	1	1	1	0	1	1	1	1	1	1	1	0	0	0	0.8839169122180205	0.11610250535196773	0.262139	36.9303	-0.080254215	-0.18565331342737995
940	GATCATTGCTAG	chr5	103176084	103535688	-	L10K pre selection R2	pre selection	L10K	d3	R2	haploid	pre selection haploid	70	0.015597669665327234	0.07345559711349954	0.0016712782080338148	0.006690674490065489	0.007244059454123274	0.007805786905076403	0.0038959413801254155	0	0	0	0.0362063931257908	0.0011151124150109147	0.1162720206893675	0.04126750184229919	0.6892479248063847	1	1	0.7895246172884137	1	0	1	1	1	1	1	1	1	0	0	0	0.9335103794441123	0.06650908635864351	0.207299	37.1868	-0.080254215	-0.18565331342737995
941	GATCATTGCTAG	chr5	103176084	103571768	-	L10K pre selection R2	pre selection	L10K	d3	R2	haploid	pre selection haploid	3	0.014175417314277771	0.10763865195799689	0.005062107484488924	0.006080594412221843	0.006583519718968371	0.011655736254849185	0.003540695250009477	0	0	0.00556250552838748	0.03391839468263897	0.0020293920669219204	0.10566991419942631	0.0395314454679859	0.6590368601286377	1	1	0.7175328860078093	1	0	1	1	1	1	1	1	1	0	0	0	0.9395756725678254	0.060444545534958365	0.22284	37.0523	-0.080254215	-0.18565331342737995
942	GATCATTGCTAG	chr5	103176084	103177356	-	L10K post selection haploid R1	post selection	L10K	d15	R1	haploid	post selection haploid	3	0	0	0	0	0	0	0	0	0	0	0	0	0	0	1	0	1	1	1	0	0	0	0	0	0	1	0	0	0	0	0	1	0.259267	30.0786	0	0
943	GATCATTGCTAG	chr5	103176084	103195241	-	L10K post selection haploid R1	post selection	L10K	d15	R1	haploid	post selection haploid	5691	0	0	0	0	0	0	0	0	0	0	0	0	0	0.020931203674705082	0.9791731913560915	0	1	1	1	0	1	0	0	0	0	1	0	0	0	0	0	1	1.12223	32.2879	-0.080254215	-0.1494850597820239
944	GATCATTGCTAG	chr5	103176084	103243314	-	L10K post selection haploid R1	post selection	L10K	d15	R1	haploid	post selection haploid	1	0.032752747988279214	0.047656586991120166	0	0.0029896922550609094	0	0.023843167586381282	0	0	0	0	0.01192902083860124	0	0.03273787389745802	0.03282711844238521	0.8156951406345287	1	1	1	1	0	1	0	1	0	1	1	0	0	0	0	0.6442712439202154	0.35574363017060584	0.406832	34.8681	-0.080254215	-0.1494850597820239
945	GATCATTGCTAG	chr5	103176084	103321258	-	L10K post selection haploid R1	post selection	L10K	d15	R1	haploid	post selection haploid	120	0.01793008438091958	0.1584983640433959	0.00413983123816084	0.004146719476493887	0.0027621835715515757	0.015188565524367143	0.0096504219045979	0	0	0	0.05242638195281557	0.0027621835715515757	0.13229550542448767	0.04460134320647494	0.5561563630101601	1	1	1	1	0	1	1	1	1	1	1	1	0	0	0	0.8352746685035303	0.1647459962114689	0.328276	36.4228	-0.080254215	-0.18565331342737995
946	GATCATTGCTAG	chr5	103176084	103321902	-	L10K post selection haploid R1	post selection	L10K	d15	R1	haploid	post selection haploid	66	0.017850897345339085	0.15779836646801856	0.0041215479464267344	0.004128405763309308	0.0027499845699120143	0.01512148622607479	0.009607801452485616	0	0	0	0.05219484429326768	0.0027499845699120143	0.1317112310467086	0.04882079838704147	0.5537001350989926	1	1	1	1	0	1	1	1	1	1	1	1	0	0	0	0.8360021670701349	0.16401840638051282	0.326681	36.4501	-0.080254215	-0.18565331342737995
947	GATCATTGCTAG	chr5	103176084	103341989	-	L10K post selection haploid R1	post selection	L10K	d15	R1	haploid	post selection haploid	334	0.01568960736802768	0.1386929948283968	0.003622533241715188	0.003628560751268791	0.0024170313309946597	0.013290658565693827	0.008444540884597302	0	0	0	0.04587537521246971	0.0024170313309946597	0.18690101623811073	0.049540101021060115	0.5300049425578339	1	1	1	1	0	1	1	1	1	1	1	1	0	0	0	0.8558581365351464	0.1441599459935144	0.300136	36.63	-0.080254215	-0.18565331342737995
948	GATCATTGCTAG	chr5	103176084	103610108	-	L10K post selection haploid R1	post selection	L10K	d15	R1	haploid	post selection haploid	66	0.013847128621623178	0.10143194516444905	0.004614941535625828	0.0055434594781406605	0.00600195841253384	0.011089222971027015	0.0032279246587178156	0	0	0.005071136455273313	0.03507401647370543	0.0018501238407925811	0.0963354645469731	0.03998387189678014	0.6764057369967168	1	1	0.6541489545533091	1	0	1	1	1	1	1	1	1	0	0	0	0.944915615459939	0.055105120672772304	0.231458	36.8901	-0.080254215	-0.18565331342737995
949	GATCATTGCTAG	chr5	103176084	103610854	-	L10K post selection haploid R1	post selection	L10K	d15	R1	haploid	post selection haploid	3	0.013823369083954542	0.10125790358602575	0.004607023007514301	0.005533947756405096	0.005991659977321395	0.011070195574221831	0.003222386037707207	0	0	0.005062435167018959	0.03501383486939101	0.0018469493135466718	0.09617016774347875	0.04150690823444986	0.6753716324225857	1	1	0.6530265358085061	1	0	1	1	1	1	1	1	1	0	0	0	0.9450101317705183	0.055010568782186485	0.23068	36.9112	-0.080254215	-0.18565331342737995
950	GATCATTGCTAG	chr5	103176084	103181052	-	L10K post selection haploid R2	post selection	L10K	d15	R2	haploid	post selection haploid	93	0	0	0	0	0	0	0	0	0	0	0	0	0	0.08070034212115114	0.9197021533507748	0	1	1	1	0	1	0	0	0	0	1	0	0	0	0	0	1	0.67329	30.5435	-0.080254215	-0.1494850597820239
951	GATCATTGCTAG	chr5	103176084	103195298	-	L10K post selection haploid R2	post selection	L10K	d15	R2	haploid	post selection haploid	1	0	0	0	0	0	0	0	0	0	0	0	0	0	0.02086911267239136	0.9792349726775956	0	1	1	1	0	1	0	0	0	0	1	0	0	0	0	0	1	1.11925	32.3035	-0.080254215	-0.1494850597820239
952	GATCATTGCTAG	chr5	103176084	103257798	-	L10K post selection haploid R2	post selection	L10K	d15	R2	haploid	post selection haploid	206	0.026947316894083095	0.039209447469864774	0	0.0024597687083154868	0	0.019616961390197637	0	0	0	0	0.009814599522731445	0	0.07345040690203757	0.03929511105672153	0.789671418956128	1	1	1	1	0	1	0	1	0	1	1	1	0	0	0	0.707336474331518	0.29268800097901243	0.321557	35.3225	-0.080254215	-0.1494850597820239
953	GATCATTGCTAG	chr5	103176084	103325410	-	L10K post selection haploid R2	post selection	L10K	d15	R2	haploid	post selection haploid	1	0.01743154285561218	0.1540913565530681	0.004024724262859362	0.004031420975443155	0.0026853817461008392	0.014766251247262718	0.009382094329893455	0	0	0	0.0509686794752456	0.0026853817461008392	0.1514595485076376	0.04833017471723131	0.5406925740154158	1	1	1	1	0	1	1	1	1	1	1	1	0	0	0	0.8398548152711833	0.160165274866568	0.319352	36.5082	-0.080254215	-0.18565331342737995
954	GATCGCGGGGGG	chr17	42594972	42604557	+	L10K pre selection R1	pre selection	L10K	d3	R1	haploid	pre selection haploid	5	0	0.4343834759023576	0	0.04183183809722512	0.04183183809722512	0.48351762987690383	0	0	0	0	0	0	0	0	0	0	0	0	1	0	0	0	0	0	0	1	0	0	0	0	1.0001043187982475	0	-0.273731	43.6745	0	0
955	GATCGCGGGGGG	chr17	42596562	42604557	+	L10K pre selection R1	pre selection	L10K	d3	R1	haploid	pre selection haploid	107	0	0.4455977988994497	0	0.05015007503751876	0.05015007503751876	0.45572786393196596	0	0	0	0	0	0	0	0	0	0	0	0	1	0	0	0	0	0	0	1	0	0	0	0	1.0001250625312657	0	-0.250537	43.2996	0	0
956	GATCGCGGGGGG	chr17	42601095	42604557	+	L10K pre selection R1	pre selection	L10K	d3	R1	haploid	pre selection haploid	1	0	0.3346809125036096	0	0.11579555298873809	0.11579555298873809	0.4351718163442102	0	0	0	0	0	0	0	0	0	0	0	0	1	0	0	0	0	0	0	1	0	0	0	0	1	0	-0.155882	44.4021	0	0
957	GATCGCGGGGGG	chr17	42602140	42604557	+	L10K pre selection R1	pre selection	L10K	d3	R1	haploid	pre selection haploid	172	0	0.47932175351530193	0	0.16583953680727875	0.16583953680727875	0.19106699751861042	0	0	0	0	0	0	0	0	0	0	0	0	1	0	0	0	0	0	0	1	0	0	0	0	1	0	-0.0168271	42.0025	0	0
958	GATCGCGGGGGG	chr17	42583560	42604557	+	L10K pre selection R2	pre selection	L10K	d3	R2	haploid	pre selection haploid	92	0	0.2174492808838937	0	0.01909705686255834	0.01909705686255834	0.2956472044956662	0	0	0.03814649014191828	0.41161062958376987	0	0	0	0	0	0	0	0	1	0	1	0	0	0	0	1	0	0	0	0	1.0000476235831983	0	0.0181004	44.7359	0	-0.08979238142201401
959	GATCGCGGGGGG	chr17	42597674	42604557	+	L10K pre selection R2	pre selection	L10K	d3	R2	haploid	pre selection haploid	9	0	0.47762928529924464	0	0.05825101685066822	0.05825101685066822	0.4073213248111563	0	0	0	0	0	0	0	0	0	0	0	0	1	0	0	0	0	0	0	1	0	0	0	0	1.0001452643811737	0	-0.207595	43.8181	0	0
960	GATCGCGGGGGG	chr17	42602144	42604557	+	L10K post selection haploid R2	post selection	L10K	d15	R2	haploid	post selection haploid	1	0	0.48011599005799505	0	0.16611433305716652	0.16611433305716652	0.18972659486329743	0	0	0	0	0	0	0	0	0	0	0	0	1	0	0	0	0	0	0	1	0	0	0	0	1	0	-0.0120792	41.9726	0	0
961	GCACCCTGTGTG	chr20	37085935	37214179	+	L10K pre selection R1	pre selection	L10K	d3	R1	haploid	pre selection haploid	7	0.014066825217357401	0.33426644313618464	0.024967835003313968	0.0015673125657920386	0.0015673125657920386	0.2750204686342547	0.004686342547467737	0	0.034324924948341065	0.2795352645327303	0.006253655113259776	0.009372685094935475	0.015610745058286872	0	0	1	0	0	1	0	1	1	1	1	1	1	1	0	0	0	1.0000233927248625	0	0.0754308	45.031	-1.868727783	-0.8502612204287116
962	GCACCCTGTGTG	chr20	37168086	37214179	+	L10K pre selection R1	pre selection	L10K	d3	R1	haploid	pre selection haploid	14	0	0.12851998090857814	0.03907233045515685	0	0	0.11305159022866317	0	0	0.09113984466524927	0.594068642339567	0.008699613832602942	0.026077146700221286	0	0	0	1	0	0	1	0	1	1	0	1	0	1	0	0	0	0	1.0000216947975875	0	0.156961	44.7573	-1.868727783	-0.8502612204287116
963	GCACCCTGTGTG	chr20	37168406	37214179	+	L10K pre selection R2	pre selection	L10K	d3	R2	haploid	pre selection haploid	8	0	0.12242757897496395	0.03934547996679338	0	0	0.11384191899331499	0	0	0.0917769913051077	0.5982216979071089	0.008760431686110019	0.026259448595272426	0	0	0	1	0	0	1	0	1	1	0	1	0	1	0	0	0	0	1.0000218464630577	0	0.14882600000000001	44.8417	-1.868727783	-0.8502612204287116
964	GCACCCTGTGTG	chr20	37198708	37214179	+	L10K pre selection R2	pre selection	L10K	d3	R2	haploid	pre selection haploid	108	0	0	0	0	0	0	0	0	0	1	0	0	0	0	0	0	0	0	1	0	1	0	0	0	0	1	0	0	0	0	1.000064632885212	0	0.373781	43.1349	-1.868727783	-0.8502612204287116
965	GCACCCTGTGTG	chr20	37209432	37214179	+	L10K post selection haploid R2	post selection	L10K	d15	R2	haploid	post selection haploid	295	0	0	0	0	0	0	0	0	0	1	0	0	0	0	0	0	0	0	1	0	1	0	0	0	0	1	0	0	0	0	1	0	0.154172	42.9998	-1.868727783	-0.8502612204287116
966	GCACGGCTTGGT	chr1	110369565	110377664	-	L10K pre selection R1	pre selection	L10K	d3	R1	haploid	pre selection haploid	77	0	0.15259259259259259	0	0	0	0	0	0	0	0.8475308641975309	0	0	0	0	0	0	0	0	1	0	1	0	0	0	0	1	1	0	0	0	1	0	0.430524	38.0862	0.151995283	-0.15069499436935574
967	GCACGGCTTGGT	chr1	110369565	110386857	-	L10K pre selection R1	pre selection	L10K	d3	R1	haploid	pre selection haploid	69	0	0.19048169779679638	0	0	0	0	0	0	0	0.8096339559359278	0	0	0	0	0	0	0	0	1	0	1	0	0	0	0	1	1	0	0	0	1	0	0.369054	40	0.151995283	-0.15069499436935574
968	GCACGGCTTGGT	chr1	110369565	110449385	-	L10K pre selection R1	pre selection	L10K	d3	R1	haploid	pre selection haploid	6	0.060247303341225994	0.3464627103143283	0.0200573783841345	0	0	0.09525062326956565	0	0.04263289109382243	0	0.2731611981809298	0.005023740619636436	0.005036268651106852	0.060184663183873915	0.010047481239272873	0.08271006376768018	0	1	0	1	0	1	1	1	1	1	1	1	0	0	0	1.0000125280314704	0	0.026683	44.5916	-1.443463193	-0.15069499436935574
969	GCACGGCTTGGT	chr1	110369565	110371147	-	L10K pre selection R2	pre selection	L10K	d3	R2	haploid	pre selection haploid	13	0	0.7807959570435882	0	0	0	0	0	0	0	0.21983575489576754	0	0	0	0	0	0	0	0	1	0	0	0	0	0	0	1	1	0	0	0	1	0	0.37582	37.2314	0	0
970	GCACGGCTTGGT	chr1	110369565	110376064	-	L10K pre selection R2	pre selection	L10K	d3	R2	haploid	pre selection haploid	52	0	0.19015384615384615	0	0	0	0	0	0	0	0.81	0	0	0	0	0	0	0	0	1	0	1	0	0	0	0	1	1	0	0	0	1	0	0.382364	37.4273	0.151995283	-0.15069499436935574
971	GCACGGCTTGGT	chr1	110369565	110424751	-	L10K post selection haploid R1	post selection	L10K	d15	R1	haploid	post selection haploid	145	0.039936941671045716	0.3043832786707014	0.02901045536086397	0	0	0.05812963197854567	0	0	0	0.3950930472756265	0.007266203997318209	0.007284324206787831	0.025386413466939678	0.014532407994636417	0.11962962291844094	0	0	0	1	0	1	1	1	1	1	1	1	0	0	0	1.0000181202094696	0	0.126594	42.8337	-1.443463193	-0.15069499436935574
972	GCACGGCTTGGT	chr1	110369565	110449406	-	L10K post selection haploid R1	post selection	L10K	d15	R1	haploid	post selection haploid	41	0.06023145712782746	0.34637158387815936	0.020052102903233886	0	0	0.09548858996518124	0	0.04262167781368202	0	0.2730893514691516	0.005022419278074197	0.005034944014428496	0.06016883344605596	0.010044838556148393	0.0826883094110869	0	1	0	1	0	1	1	1	1	1	1	1	0	0	0	1.0000125247363543	0	0.0266448	44.5894	-1.443463193	-0.15069499436935574
973	GCACGGCTTGGT	chr1	110369565	110371226	-	L10K post selection haploid R2	post selection	L10K	d15	R2	haploid	post selection haploid	1149	0	0.7436823104693141	0	0	0	0	0	0	0	0.25691937424789413	0	0	0	0	0	0	0	0	1	0	0	0	0	0	0	1	1	0	0	0	1	0	0.381121	36.6285	0	0
974	GCACGGCTTGGT	chr1	110369565	110600070	-	L10K post selection haploid R2	post selection	L10K	d15	R2	haploid	post selection haploid	25	0.1528984061152421	0.2936886675401074	0.006945589268825974	0.003474963775346412	0	0.07480499423008512	0	0.08766799996529374	0	0.09459189782478547	0.004346958430583152	0.00174398931047348	0.18607758583290673	0.006958604114426522	0.08765498511969319	1	1	0	0.5658681335843753	0.43413186641562473	1	1	1	1	1	1	1	0	0	0	0.999713673396788	3.080180125463112e-4	-0.0247283	47.0914	-1.443463193	-0.29810191895422883
975	GCCTCGGCCAGT	chr10	117985289	117987420	-	L10K pre selection R1	pre selection	L10K	d3	R1	haploid	pre selection haploid	81	0	0	0	0	0	0	0	0	0	0	0	0	0	0	1	0	0	0	1	0	0	0	0	0	0	0	0	0	0	0	1	0	0.145595	35.7297	0	0
976	GCCTCGGCCAGT	chr10	117985289	117989129	-	L10K pre selection R1	pre selection	L10K	d3	R1	haploid	pre selection haploid	10	0	0	0	0.08591512626920073	0	0	0	0	0	0	0.05233012236396772	0	0	0	0.8622754491017964	0	0	0	1	0	0	0	0	0	0	0	0	0	0	0	1	0	0.152846	37.2135	0	0
977	GCCTCGGCCAGT	chr10	117985289	117991204	-	L10K pre selection R2	pre selection	L10K	d3	R2	haploid	pre selection haploid	239	0	0	0	0.16937119675456389	0.10158891142663962	0	0	0	0	0	0.1017579445571332	0	0	0	0.6282961460446247	0	0	0	1	0	0	0	0	0	0	0	0	0	0	0	1	0	0.322374	37.7954	0	0
978	GCCTCGGCCAGT	chr10	117985289	118017839	-	L10K pre selection R2	pre selection	L10K	d3	R2	haploid	pre selection haploid	107	0	0.4191269085435163	0	0.030782464440416577	0.01846333445977082	0.018494055482166448	0	0	0	0	0.12300697367208381	0	0	0	0.3905870787379804	0	0	0	1	0	1	0	1	0	1	1	1	0	0	0	1.0000307210223955	0	0.483396	36.2329	0.016048638	0.03001985912613296
979	GCGCGGTACCTG	chr15	73145291	73255116	+	L10K pre selection R1	pre selection	L10K	d3	R1	haploid	pre selection haploid	244	0.031003587492943383	0.6271010507530093	0	0.03286107114890827	0.08571740753555625	0.19702074190082494	0	0	0	0.025531294957478193	0.0018301677198477593	0	0	0	0	0	1	0	1	0	1	0	0	0	0	1	0	0	0	0	0	1.000027315936117	0.211025	37.9356	-0.498253821	-0.03638546103012462
980	GCGCGGTACCTG	chr15	73189746	73255116	+	L10K pre selection R1	pre selection	L10K	d3	R1	haploid	pre selection haploid	33	0.012268437074543758	0.6454544063881538	0	0.027581037463095256	0.07354943323492068	0.21754294717841244	0	0	0	0.024506279542916582	0	0	0	0	0	0	1	0	1	0	1	0	0	0	0	1	0	0	0	0	0	1.000030594606171	0.223994	38.06	-0.498253821	-0.03638546103012462
981	GCGCGGTACCTG	chr15	73242939	73255116	+	L10K pre selection R1	pre selection	L10K	d3	R1	haploid	pre selection haploid	6	0	0.8195927081622598	0	0	0.032928231236656266	0.1481359829200197	0	0	0	0	0	0	0	0	0	0	0	0	1	0	1	0	0	0	0	1	0	0	0	0	0	1.000082115289867	0.386153	38.167	-0.498253821	-0.03638546103012462
982	GCGCGGTACCTG	chr15	73248023	73255116	+	L10K pre selection R1	pre selection	L10K	d3	R1	haploid	pre selection haploid	192	0	0.887510572314632	0	0	0	0.1130532844657457	0	0	0	0	0	0	0	0	0	0	0	0	1	0	1	0	0	0	0	1	0	0	0	0	0	1.0001409641950945	0.429387	37.9445	-0.498253821	-0.03638546103012462
983	GCGCGGTACCTG	chr15	73253389	73255116	+	L10K pre selection R1	pre selection	L10K	d3	R1	haploid	pre selection haploid	24	0	1	0	0	0	0	0	0	0	0	0	0	0	0	0	0	0	0	1	0	1	0	0	0	0	1	0	0	0	0	0	1	0.691362	38.7609	-0.498253821	-0.03638546103012462
984	GCGCGGTACCTG	chr15	73157562	73255116	+	L10K pre selection R2	pre selection	L10K	d3	R2	haploid	pre selection haploid	42	0.012731279790887192	0.6412587771000974	0	0.03287376351801548	0.07597765363128492	0.20742145456409206	0	0	0	0.028742760494080262	0.00206037619804213	0	0	0	0	0	1	0	1	0	1	0	0	0	0	1	0	0	0	0	0	1.000020501255702	0.218082	37.8908	-0.498253821	-0.03638546103012462
985	GCGCGGTACCTG	chr15	73242981	73255116	+	L10K pre selection R2	pre selection	L10K	d3	R2	haploid	pre selection haploid	356	0	0.8189683586025049	0	0	0.03304218852999341	0.14864864864864866	0	0	0	0	0	0	0	0	0	0	0	0	1	0	1	0	0	0	0	1	0	0	0	0	0	1.0000823994726433	0.386838	38.1442	-0.498253821	-0.03638546103012462
986	GCGGTGGTGCGG	chr16	20731683	20798300	+	L10K pre selection R1	pre selection	L10K	d3	R1	haploid	pre selection haploid	1	0.012038788315470294	0.22537452340208353	0.015040979915338197	0	0.003017202557867243	0.054204569335615	0.00902158575760305	0	0.006019394157735147	0.11561439851091297	0.03607133207241286	0.006019394157735147	0.05406947071362094	0.10522681557537002	0.3591972139661953	1	1	0	0.7250292713680987	0.2749707286319013	1	1	1	1	1	1	1	0	1	0	1.0000150109579993	0	0.127043	40.2192	-0.562678245	-0.21883384113621396
987	GCGGTGGTGCGG	chr16	20741891	20798300	+	L10K pre selection R1	pre selection	L10K	d3	R1	haploid	pre selection haploid	3	0.014217337351533415	0.2590498138627903	0	0	0	0.06401347278851267	0.00904095018613721	0	0	0.033699698634993794	0.04259882999468179	0	0.06385392660875731	0.12426874667612126	0.3901967736216983	1	1	0	0.8562311646871122	0.14376883531288778	1	1	1	1	1	1	1	0	1	0	1.0000177273533062	0	0.124989	40.3411	-0.562678245	-0.21883384113621396
988	GCGGTGGTGCGG	chr16	20661813	20798300	+	L10K post selection haploid R1	post selection	L10K	d15	R1	haploid	post selection haploid	23	0.011751948889279643	0.165728855283981	0.0073413047300861616	0	0.0014726569368735713	0.039666490827032413	0.00440331750776625	0	0.0029379872223199107	0.056429869292538536	0.033753883125256436	0.0029379872223199107	0.07476847781489948	0.10715227712326358	0.49245354902995137	1	1	0	0.353877263935291	0.6461227360647089	1	1	1	1	1	1	1	0	1	0	1.0000146533028544	0	-0.0208447	40.3422	-0.562678245	-0.21883384113621396
989	GCGGTGGTGCGG	chr16	20744440	20798300	+	L10K post selection haploid R1	post selection	L10K	d15	R1	haploid	post selection haploid	113	0.01489018027886597	0.24899277770557546	0	0	0	0.051410111212194354	0	0	0	0.03529455450140176	0.04461484190787397	0	0.06687584708787435	0.1301498301182674	0.40866304004752974	1	1	0	0.8967527524553944	0.10324724754460556	1	1	1	1	1	1	1	0	1	0	1.0000185663095746	0	0.135343	40.0984	-0.336274461	-0.11153214134243424
990	GCTACGGGTGTG	chr13	33794924	33797411	-	L10K pre selection R1	pre selection	L10K	d3	R1	haploid	pre selection haploid	148	0	0	0	0.08078778135048231	0.7596463022508039	0.16117363344051447	0	0	0	0	0	0	0	0	0	0	0	0	1	0	0	0	0	0	0	0	0	0	0	0	1	0	1.54804e-4	36.4214	0	0
991	GCTACGGGTGTG	chr13	33794924	33798170	-	L10K pre selection R1	pre selection	L10K	d3	R1	haploid	pre selection haploid	213	0	0	0	0.06190329534955343	0.8158299969202341	0.12349861410532799	0	0	0	0	0	0	0	0	0	0	0	0	1	0	0	0	0	0	0	0	0	0	0	0	1	0	0.00989433	37.5909	0	0
992	GCTACGGGTGTG	chr13	33794924	33799042	-	L10K pre selection R1	pre selection	L10K	d3	R1	haploid	pre selection haploid	570	0	0.059237679048312696	0	0.04879825200291333	0.6504005826656956	0.19470745326535566	0	0	0	0	0.04879825200291333	0	0	0	0	0	0	0	1	0	0	0	0	0	0	0	0	0	0	0	1	0	-0.0403193	38.1642	0	0
993	GCTACGGGTGTG	chr13	33794924	33801232	-	L10K pre selection R1	pre selection	L10K	d3	R1	haploid	pre selection haploid	704	0.063559993659851	0.15882073228720875	0	0.06371849738468854	0.4246314788397527	0.127119987319702	0	0	0	0	0.06371849738468854	0	0	0	0.10033285782215882	0	0	0	1	0	0	0	0	0	0	0	1	0	0	0	1.0001585037248375	0	0.00874461	37.9581	0	0
994	GCTACGGGTGTG	chr13	33794924	33802546	-	L10K pre selection R1	pre selection	L10K	d3	R1	haploid	pre selection haploid	1	0.052603961694870784	0.1314443132624951	0	0.05273514364423455	0.35143644234553323	0.10520792338974157	0	0	0	0	0.05273514364423455	0	0	0	0.2554112554112554	0	0	0	1	0	0	0	0	0	0	0	1	0	0	0	1.0001311819493637	0	0.00826673	37.9008	0	0
995	GCTACGGGTGTG	chr13	33794924	33804353	-	L10K pre selection R1	pre selection	L10K	d3	R1	haploid	pre selection haploid	1406	0.042523860021208906	0.10625662778366914	0	0.042629904559915166	0.2840933191940615	0.08504772004241781	0	0	0	0	0.042629904559915166	0	0	0.021314952279957583	0.3769883351007423	0	0	0	1	0	0	0	0	0	0	0	1	0	0	0	1.0001060445387062	0	-0.0111086	38.2267	0	0
996	GCTACGGGTGTG	chr13	33794924	33808282	-	L10K pre selection R1	pre selection	L10K	d3	R1	haploid	pre selection haploid	3	0.03001721685754922	0.0750056141926791	0	0.03009207275993712	0.2005389624971929	0.06003443371509844	0	0	0	0	0.03009207275993712	0	0	0.03009207275993712	0.5453252488958754	0	0	0	1	0	0	0	0	0	0	0	1	0	0	0	1.000074855902388	0	-0.0334526	37.9473	0	0
997	GCTACGGGTGTG	chr13	33794924	33809607	-	L10K pre selection R1	pre selection	L10K	d3	R1	haploid	pre selection haploid	9	0.027308635249250885	0.06823753745573413	0	0.027376736584037047	0.18244347589212748	0.05461727049850177	0	0	0	0	0.027376736584037047	0	0	0.027376736584037047	0.5863524925088531	0	0	0	1	0	0	0	0	0	0	0	1	0	0	0	1.000068101334786	0	-0.0344195	37.9718	0	0
998	GCTACGGGTGTG	chr13	33794924	33813933	-	L10K pre selection R1	pre selection	L10K	d3	R1	haploid	pre selection haploid	48	0.021094160967911627	0.1966859547606523	0	0.021146764860599684	0.15149921094160967	0.08442924776433457	0	0	0	0	0.04224092582851131	0	0	0.021146764860599684	0.4630720673329826	0	0	0	1	0	0	0	0	0	0	0	1	0	0	0	1.000052603892688	0	-0.03018	37.9157	0	0
999	GCTACGGGTGTG	chr13	33794924	33814600	-	L10K pre selection R1	pre selection	L10K	d3	R1	haploid	pre selection haploid	137	0.02037912283376531	0.2035879453168674	0	0.020429943588961733	0.1667428977994613	0.08156731209025767	0	0	0	0	0.04080906642272704	0	0	0.020429943588961733	0.4473751079941048	0	0	0	1	0	0	0	0	0	0	0	1	0	0	0	1.0000508207551964	0	-0.0304186	37.7729	0	0
1000	GCTACGGGTGTG	chr13	33794924	33815930	-	L10K pre selection R1	pre selection	L10K	d3	R1	haploid	pre selection haploid	44	0.019088875136859144	0.19693435521492836	0	0.028704717475127338	0.19431618032084544	0.07640310372732899	0	0	0	0	0.04779359261198648	0	0	0.019136478316751557	0.4190507925929452	0	0	0	1	0	0	0	0	0	0	0	1	0	0	0	1.0000476031798924	0	-0.0240686	37.3665	0	0
1001	GCTACGGGTGTG	chr13	33794924	33817041	-	L10K pre selection R1	pre selection	L10K	d3	R1	haploid	pre selection haploid	4	0.018130029839949362	0.21923320372547248	0	0.027262862826657023	0.18455556560267655	0.09069536124423547	0	0	0	0	0.045392892666606385	0	0	0.018175241884438014	0.3980016276336016	0	0	0	1	0	0	0	0	0	0	0	1	0	0	0	1.0000452120444887	0	-0.0250275	37.5621	0	0
1002	GCTACGGGTGTG	chr13	33794924	33817558	-	L10K pre selection R1	pre selection	L10K	d3	R1	haploid	pre selection haploid	571	0.01771592666224873	0.23008614976805833	0	0.026640159045725646	0.18034018113540976	0.08862381267947868	0	0	0	0	0.05138060525734482	0	0	0.017760106030483763	0.3889109785730064	0	0	0	1	0	0	0	0	0	0	0	1	0	0	0	1.000044179368235	0	-0.0222695	37.4896	0	0
1003	GCTACGGGTGTG	chr13	33794924	33819152	-	L10K pre selection R1	pre selection	L10K	d3	R1	haploid	pre selection haploid	18	0.016550414792191177	0.21494902802426843	0.05584217260307896	0.024887531470551817	0.16847579347063438	0.08279334681579925	0	0	0	0	0.04973379008626027	0.008295843823517272	0	0.016591687647034545	0.36332494118618186	0	0	0	1	0	1	1	0	1	0	1	1	0	0	0	1.0000412728548433	0	-0.0392244	38.2615	-2.329051845	-1.5854736252632649
1004	GCTACGGGTGTG	chr13	33794924	33821456	-	L10K pre selection R1	pre selection	L10K	d3	R1	haploid	pre selection haploid	184	0.015113255191648136	0.1962838729129763	0.052802170881543736	0.022726416161007047	0.15384615384615385	0.07560396487393058	0	0	0	0.039837183884219654	0.0454151434063242	0.052839859797233636	0	0.015150944107338032	0.331775524818151	0	0	0	1	0	1	1	0	1	0	1	1	0	0	0	1.00003768891569	0	-0.0161803	38.1479	-2.329051845	-1.5854736252632649
1005	GCTACGGGTGTG	chr13	33794924	33822673	-	L10K pre selection R1	pre selection	L10K	d3	R1	haploid	pre selection haploid	164	0.01445045045045045	0.18767567567567567	0.05048648648648649	0.02172972972972973	0.1470990990990991	0.07228828828828829	0	0	0	0.08194594594594595	0.043423423423423424	0.050522522522522526	0	0.014486486486486486	0.3172252252252252	0	0	0	1	0	1	1	0	1	0	1	1	0	0	0	1.000036036036036	0	-0.0168064	37.9884	-2.329051845	-1.5854736252632649
1006	GCTACGGGTGTG	chr13	33794924	33827097	-	L10K pre selection R1	pre selection	L10K	d3	R1	haploid	pre selection haploid	45	0.012463479828432896	0.16186983278423572	0.043544476906819174	0.018741841238266922	0.1268726300739728	0.062348480139242865	0	0	0	0.20818051843103128	0.037452601479455463	0.043575557903897555	0	0.012494560825511283	0.2736060172810344	0	0	0	1	0	1	1	0	1	0	1	1	0	0	0	1.0000310809970785	0	0.010036	37.1622	-2.329051845	-1.5854736252632649
1007	GCTACGGGTGTG	chr13	33794924	33827924	-	L10K pre selection R1	pre selection	L10K	d3	R1	haploid	pre selection haploid	28	0.012151146934941365	0.1578133995939517	0.04245325899215175	0.018272173570497863	0.1236932214175328	0.06078603678676404	0	0	0	0.22802339323050816	0.03651404502893852	0.042483561104208964	0	0.012181449046998576	0.26674949243962304	0	0	0	1	0	1	1	0	1	0	1	1	0	0	0	1.0000303021120571	0	0.011968	37.0691	-2.329051845	-1.5854736252632649
1008	GCTACGGGTGTG	chr13	33794924	33833312	-	L10K pre selection R1	pre selection	L10K	d3	R1	haploid	pre selection haploid	37	0.010445700591315221	0.13566386204381464	0.03649482924796166	0.0157076245799578	0.10633254317643075	0.05225455208523275	0	0	0.015655526322644508	0.3207689702779442	0.03138920003125895	0.0365208783766183	0	0.010471749719971868	0.22931047956445857	0	0	0	1	0	1	1	0	1	0	1	1	0	1	0	1.0000260491286566	0	0.0551922	37.1298	-2.329051845	-1.5854736252632649
1009	GCTACGGGTGTG	chr13	33794924	33836052	-	L10K pre selection R1	pre selection	L10K	d3	R1	haploid	pre selection haploid	38	0.009749811568479662	0.1266259816674366	0.03406355612827932	0.014661187969559192	0.09924870529310219	0.04877337158695811	0	0	0.014612560480439593	0.366019110603224	0.029298062194558584	0.03408786987283911	0	0.00977412531303946	0.21403389335991635	0	0	0	1	0	1	1	0	1	0	1	1	0	1	0	1.0000243137445597	0	0.0623761	36.9286	-2.329051845	-1.5854736252632649
1010	GCTACGGGTGTG	chr13	33794924	33836896	-	L10K pre selection R1	pre selection	L10K	d3	R1	haploid	pre selection haploid	11	0.00955376075095895	0.12407976556357658	0.033378600528911444	0.014366378386105353	0.09725299597360208	0.0477926285945727	0	0	0.014318728706549448	0.37876730278988874	0.028708931932432756	0.0334024253686894	0	0.009577585590736902	0.2097300645653158	0	0	0	1	0	1	1	1	1	1	1	1	0	1	0	1.000023824839778	0	0.0834547	36.8541	-2.329051845	-1.5854736252632649
1011	GCTACGGGTGTG	chr13	33794924	33839629	-	L10K pre selection R1	pre selection	L10K	d3	R1	haploid	pre selection haploid	1	0.008969713237596743	0.11649443027781506	0.0313380754261173	0.013488122399677895	0.09130765445354092	0.044870934550172235	0	0	0.013443385675300854	0.4167449559343265	0.02695387643716727	0.03136044378830582	0	0.008992081599785264	0.19690869234554645	0	0	0	1	0	1	1	1	1	1	1	1	0	1	0	1.0000223683621885	0	0.0880155	36.6916	-2.329051845	-1.5854736252632649
1012	GCTACGGGTGTG	chr13	33794924	33842339	-	L10K pre selection R1	pre selection	L10K	d3	R1	haploid	pre selection haploid	49	0.008457060907710477	0.10983634216298296	0.029546988358360046	0.01271722625274169	0.08608908385355155	0.04230639446600304	0	0	0.012675046397840391	0.4500801417243125	0.02541336257803273	0.029568078285810696	0	0.008478150835161126	0.18565463134806817	0	0	0	1	0	1	1	1	1	1	1	1	0	1	0	1.0000210899274506	0	0.0895049	36.72	-2.329051845	-1.5854736252632649
1013	GCTACGGGTGTG	chr13	33794924	33848314	-	L10K pre selection R1	pre selection	L10K	d3	R1	haploid	pre selection haploid	262	0.007510629132250754	0.0975445299769624	0.026240377591728942	0.011294038321065349	0.07645483321158997	0.03757187540971325	0	0	0.011256578824146391	0.5116218089191062	0.022569346893671217	0.026259107340188423	0	0.007529358880710232	0.1648779756887865	0	0	0	1	0	1	1	1	1	1	1	1	0	1	0	1.0000187297484595	0	0.0925736	37.0534	-2.329051845	-1.5854736252632649
1014	GCTACGGGTGTG	chr13	33794924	33856474	-	L10K pre selection R1	pre selection	L10K	d3	R1	haploid	pre selection haploid	439	0.006514922584523403	0.1626293642670306	0.022761612321489495	0.016311676495913956	0.1000471154002372	0.03585644424948417	0	0	0.009764260531916622	0.44844113011973813	0.019577261133044144	0.029292781595749866	0	0.0065311692742603695	0.14301960975451253	0	0	0	1	0	1	1	1	1	1	1	1	0	1	0	1.000032493379474	0	0.0931019	36.9826	-2.329051845	-1.5854736252632649
1015	GCTACGGGTGTG	chr13	33794924	33860251	-	L10K pre selection R1	pre selection	L10K	d3	R1	haploid	pre selection haploid	1	0.0061382561841783	0.20606784227283859	0.021445628214548127	0.015368601518491306	0.09925300024491795	0.033783370071026206	0	0	0.009199730590252265	0.42251408278226793	0.01844538329659564	0.027599191770756797	0	0.00615356355620867	0.13475079598334558	0	0	0	1	0	1	1	1	1	1	1	1	0	1	0	1.0000306147440607	0	0.0952371	37.0224	-2.329051845	-1.5854736252632649
1016	GCTACGGGTGTG	chr13	33794924	33860963	-	L10K pre selection R1	pre selection	L10K	d3	R1	haploid	pre selection haploid	1	0.006072077528770442	0.2146274984857662	0.02121441550575409	0.01520290732889158	0.09818291944276196	0.03341913991520291	0	0	0.009100545124167171	0.41795881284070263	0.018246517262265293	0.027301635372501513	0	0.006087219866747426	0.13329800121138705	0	0	0	1	0	1	1	1	1	1	1	1	0	1	0	1.000030284675954	0	0.0943981	37.112	-2.329051845	-1.5854736252632649
1017	GCTACGGGTGTG	chr13	33794924	33863612	-	L10K pre selection R1	pre selection	L10K	d3	R1	haploid	pre selection haploid	569	0.005837907088471225	0.23329790796197353	0.02039627888017004	0.014616605278865612	0.09439648269737512	0.03505655927441075	0	0	0.008749581446810989	0.4018401781944707	0.026292419455808062	0.026248744340432967	0	0.005852465460262924	0.1281573468823247	0	0	0	1	0	1	1	1	1	1	1	1	0	1	0	1.0000291167435833	0	0.0982903	37.1069	-2.329051845	-1.5854736252632649
1018	GCTACGGGTGTG	chr13	33794924	33867370	-	L10K pre selection R1	pre selection	L10K	d3	R1	haploid	pre selection haploid	13	0.005535080817701216	0.27032175245351775	0.019338274876806495	0.013858406835341699	0.08949991027923862	0.036012533300205665	0	0	0.008295719629522271	0.38099576241942384	0.02492856847074413	0.024887158888566813	0	0.0055488840117603215	0.12150951730230375	0	0	0	1	0	1	1	1	1	1	1	1	0	1	0	1.0000276063881182	0	0.0864533	37.355	-2.329051845	-1.5854736252632649
1019	GCTACGGGTGTG	chr13	33794924	33872179	-	L10K pre selection R1	pre selection	L10K	d3	R1	haploid	pre selection haploid	101	0.0051905353629491564	0.3157424666045356	0.018134513824168995	0.01299575437506472	0.08392875634254944	0.03377083980532256	0	0	0.007779331055193124	0.35727969348659006	0.023376825100963033	0.02333799316557937	0	0.005203479341410376	0.11394584239411826	0	0	0	1	0	1	1	1	1	1	1	1	0	1	0	1.0000258879569224	0	0.0849236	37.6312	-2.329051845	-1.5854736252632649
1020	GCTACGGGTGTG	chr13	33794924	33873302	-	L10K pre selection R1	pre selection	L10K	d3	R1	haploid	pre selection haploid	463	0.005116166320060221	0.3204557343165899	0.01787468582145728	0.012809553579402647	0.08272624044705852	0.038403143699205146	0	0	0.007667870220339632	0.3521606552775616	0.023041886219523088	0.023003610661018897	0	0.005128924839561617	0.1123132471707983	0	0	0	1	0	1	1	1	1	1	1	1	0	1	0	1.0000255170390029	0	0.0841034	37.7045	-2.329051845	-1.5854736252632649
1021	GCTACGGGTGTG	chr13	33794924	33927816	-	L10K pre selection R1	pre selection	L10K	d3	R1	haploid	pre selection haploid	258	0.009052395536258494	0.2529930094135884	0.010542315998585327	0.010572415401864658	0.04879113271579391	0.03622463184667364	0	0	0.00452243534271933	0.20770093232901657	0.03920447277132731	0.013567306028157991	0	0.012092435267470822	0.35537612966822935	0	0	0	1	0	1	1	1	1	1	1	1	0	1	0	1.0000225745524596	0	0.0618138	37.6703	-2.329051845	-1.5854736252632649
1022	GCTACGGGTGTG	chr13	33794924	33976734	-	L10K pre selection R1	pre selection	L10K	d3	R1	haploid	pre selection haploid	20	0.016539153296555215	0.23554680409876191	0.007705804379272981	0.007727805248307308	0.03566340870464383	0.027583589551787295	0	0	0.00330563057240761	0.15181699677137248	0.02865613191721073	0.00991689171722283	0	0.023172415310404763	0.4529538916787213	1	0	0	1	0	1	1	1	1	1	1	1	0	1	0	1.0000220008690344	0	0.0438589	37.8426	-2.329051845	-1.5854736252632649
1023	GCTACGGGTGTG	chr13	33794924	33988802	-	L10K pre selection R1	pre selection	L10K	d3	R1	haploid	pre selection haploid	106	0.01550967355928182	0.22088519127909675	0.007226156520303901	0.007246787945058516	0.0334435395272309	0.025866648786098546	0	0	0.0030998715693809024	0.14236714651922075	0.026872430742886026	0.009299614708142707	0	0.04134537520824844	0.4673946121034253	1	0	0	1	0	1	1	1	1	1	1	1	0	1	0	1.0000206314247546	0	0.0399668	37.7447	-2.329051845	-1.5854736252632649
1024	GCTACGGGTGTG	chr13	33794924	33989206	-	L10K pre selection R1	pre selection	L10K	d3	R1	haploid	pre selection haploid	1	0.0154774221110442	0.2204258735967635	0.00721113015549482	0.007231718678422714	0.03337399566611592	0.02581286062084691	0	0	0.0030934255699160505	0.14207110246393148	0.026816551113581735	0.009280276709748151	0	0.04333884076321654	0.4664226926699711	1	0	0	1	0	1	1	1	1	1	1	1	0	1	0	1.0000205885229279	0	0.0399369	37.7438	-2.329051845	-1.5854736252632649
1025	GCTACGGGTGTG	chr13	33794924	34026180	-	L10K pre selection R1	pre selection	L10K	d3	R1	haploid	pre selection haploid	51	0.014736851208828273	0.18692190939085088	0.006058194995178524	0.006075491768897806	0.028038070198956138	0.023419831615907844	0	0	0.0025988402513221222	0.11935638704990552	0.026861889586044962	0.007796520753966366	0	0.04331112139308216	0.5353481191920677	1	0	0	1	0	1	1	1	1	1	1	1	0	1	0	1.000021620967149	0	0.0292766	37.8828	-2.329051845	-1.5854736252632649
1026	GCTACGGGTGTG	chr13	33794924	34037162	-	L10K pre selection R1	pre selection	L10K	d3	R1	haploid	pre selection haploid	79	0.014068750283810617	0.1784477313727352	0.0057835443508270756	0.005800056968531079	0.02676695329818898	0.02235808437122016	0	0	0.0024810208100264613	0.1139453184664732	0.02564409529431677	0.007443062430079385	0	0.04548400546567646	0.5522933961913647	1	0	0	1	0	1	1	1	1	1	1	1	0	1	0	1.00002064077213	0	0.0261156	37.9782	-2.329051845	-1.5854736252632649
1027	GCTACGGGTGTG	chr13	33794924	34261177	-	L10K pre selection R1	pre selection	L10K	d3	R1	haploid	pre selection haploid	488	0.013754305593088746	0.10645699554320177	0.003004799958820729	0.007311465424425313	0.019062571044966906	0.013769318869114259	0.0012889969844762726	0	0.0012889969844762726	0.05919949212231959	0.024064136715180994	0.003866990953428818	0.004720602933165185	0.058049904129508806	0.6847254929716421	1	0	0	1	0	1	1	1	1	1	1	1	0	1	1	0.8688075598279049	0.13121388770927433	-0.00688406	38.187	-2.329051845	-1.5854736252632649
1028	GCTACGGGTGTG	chr13	33794924	33796159	-	L10K pre selection R2	pre selection	L10K	d3	R2	haploid	pre selection haploid	380	0	0	0	0.16262135922330098	0.8389967637540453	0	0	0	0	0	0	0	0	0	0	0	0	0	1	0	0	0	0	0	0	0	0	0	0	0	1	0	0.0570769	35.2227	0	0
1029	GCTACGGGTGTG	chr13	33794924	33798046	-	L10K pre selection R2	pre selection	L10K	d3	R2	haploid	pre selection haploid	14	0	0	0	0.0643611911623439	0.808517451168748	0.12840217739353185	0	0	0	0	0	0	0	0	0	0	0	0	1	0	0	0	0	0	0	0	0	0	0	0	1	0	0.0127787	37.4696	0	0
1030	GCTACGGGTGTG	chr13	33794924	33799982	-	L10K pre selection R2	pre selection	L10K	d3	R2	haploid	pre selection haploid	1	0.036173156750345915	0.19806285827238584	0	0.03973117216841273	0.5295512947222771	0.15852935362719905	0	0	0	0	0.03973117216841273	0	0	0	0	0	0	0	1	0	0	0	0	0	0	0	0	0	0	0	1	0	0.00142803	37.6157	0	0
1031	GCTACGGGTGTG	chr13	33794924	33801081	-	L10K pre selection R2	pre selection	L10K	d3	R2	haploid	pre selection haploid	9	0.06511854498213705	0.1627151672620981	0	0.06528093536862618	0.43504384540435204	0.1302370899642741	0	0	0	0	0.06528093536862618	0	0	0	0.07827216628775577	0	0	0	1	0	0	0	0	0	0	0	1	0	0	0	1.0001623903864891	0	0.00722024	37.9113	0	0
1032	GCTACGGGTGTG	chr13	33794924	33802048	-	L10K pre selection R2	pre selection	L10K	d3	R2	haploid	pre selection haploid	48	0.056280701754385966	0.1406315789473684	0	0.05642105263157895	0.376	0.11256140350877193	0	0	0	0	0.05642105263157895	0	0	0	0.2033684210526316	0	0	0	1	0	0	0	0	0	0	0	1	0	0	0	1.0001403508771929	0	0.0182106	37.5042	0	0
1033	GCTACGGGTGTG	chr13	33794924	33806524	-	L10K pre selection R2	pre selection	L10K	d3	R2	haploid	pre selection haploid	5	0.034565985690888715	0.08637186449444013	0	0.03465218515645203	0.2309283682441169	0.06913197138177743	0	0	0	0	0.03465218515645203	0	0	0.03465218515645203	0.47642444616843377	0	0	0	1	0	0	0	0	0	0	0	1	0	0	0	1.0000861994655632	0	-0.0332159	38	0	0
1034	GCTACGGGTGTG	chr13	33794924	33811650	-	L10K pre selection R2	pre selection	L10K	d3	R2	haploid	pre selection haploid	74	0.02397321695462426	0.12279548036109285	0	0.02403300053805225	0.17217672027261313	0.05996293417827465	0	0	0	0	0.04800621749267651	0	0	0.02403300053805225	0.5262748849166019	0	0	0	1	0	0	0	0	0	0	0	1	0	0	0	1.000059783583428	0	-0.0221489	37.6551	0	0
1035	GCTACGGGTGTG	chr13	33794924	33812948	-	L10K pre selection R2	pre selection	L10K	d3	R2	haploid	pre selection haploid	26	0.022246879334257976	0.1859639389736477	0	0.02230235783633842	0.15977808599167823	0.05564493758668516	0	0	0	0	0.0445492371705964	0	0	0.02230235783633842	0.48837725381414704	0	0	0	1	0	0	0	0	0	0	0	1	0	0	0	1.0000554785020805	0	-0.0236474	37.5189	0	0
1036	GCTACGGGTGTG	chr13	33794924	33815221	-	L10K pre selection R2	pre selection	L10K	d3	R2	haploid	pre selection haploid	515	0.019755640949847275	0.1973593457483496	0	0.020888757513055474	0.18134791605084244	0.0790718297369199	0	0	0	0	0.049463001280914375	0	0	0.019804906887378067	0.43368804808355504	0	0	0	1	0	0	0	0	0	0	0	1	0	0	0	1.0000492659375309	0	-0.0204497	37.574	0	0
1037	GCTACGGGTGTG	chr13	33794924	33818400	-	L10K pre selection R2	pre selection	L10K	d3	R2	haploid	pre selection haploid	19	0.017080546918260425	0.22183413553690845	0.025599522937342932	0.025684712697533755	0.17387230054947395	0.08544532947139753	0	0	0	0	0.051326830514972104	0.008561570899177919	0	0.017123141798355838	0.3749627294799165	0	0	0	1	0	1	1	0	1	0	1	1	0	0	0	1.0000425948800955	0	-0.0249669	37.9417	-2.329051845	-1.5854736252632649
1038	GCTACGGGTGTG	chr13	33794924	33823008	-	L10K pre selection R2	pre selection	L10K	d3	R2	haploid	pre selection haploid	109	0.014278084386683283	0.18543706604949262	0.04988427986469646	0.021470535873241943	0.14534448994124977	0.07142602812889443	0	0	0	0.09289656400213638	0.04290546555100588	0.04991988606017447	0	0.014313690582161295	0.31344133879295	0	0	0	1	0	1	1	0	1	0	1	1	0	0	0	1.000035606195478	0	-0.0153193	37.8607	-2.329051845	-1.5854736252632649
1039	GCTACGGGTGTG	chr13	33794924	33824460	-	L10K pre selection R2	pre selection	L10K	d3	R2	haploid	pre selection haploid	97	0.013576192572028304	0.17632122422724042	0.047432034397535294	0.020415072620780714	0.13819954633171955	0.06791481870196703	0	0	0	0.13748857365338388	0.040796289399735924	0.0474658902393608	0	0.01361004841385381	0.298032975589938	0	0	0	1	0	1	1	0	1	0	1	1	0	0	0	1.0000338558418256	0	-0.00706568	37.609	-2.329051845	-1.5854736252632649
1040	GCTACGGGTGTG	chr13	33794924	33831932	-	L10K pre selection R2	pre selection	L10K	d3	R2	haploid	pre selection haploid	6	0.010835202248101814	0.14072252695290335	0.037855656732146234	0.016293334053878786	0.11029749520386933	0.05420303169499311	0	0	0.016239293144910696	0.2954416493285417	0.03255964765327353	0.03788267718663028	0	0.010862222702585857	0.23786106082304304	0	0	0	1	0	1	1	0	1	0	1	1	0	1	0	1.000027020454484	0	0.0548512	37.2471	-2.329051845	-1.5854736252632649
1041	GCTACGGGTGTG	chr13	33794924	33840713	-	L10K pre selection R2	pre selection	L10K	d3	R2	haploid	pre selection haploid	78	0.008757370604935576	0.11373662371696877	0.03059620004367766	0.013168814151561476	0.08914610176894519	0.04380869185411662	0	0	0.013125136492683992	0.4305525223848002	0.02631578947368421	0.030618038873116402	0	0.008779209434374317	0.19224721554924656	0	0	0	1	0	1	1	1	1	1	1	1	0	1	0	1.0000218388294388	0	0.0899114	36.5966	-2.329051845	-1.5854736252632649
1042	GCTACGGGTGTG	chr13	33794924	33843949	-	L10K pre selection R2	pre selection	L10K	d3	R2	haploid	pre selection haploid	104	0.008179333414922694	0.10622934769306082	0.02857667360176233	0.012299596132664301	0.0832619426426794	0.04091706441480031	0	0	0.012258801452290621	0.4681393546281565	0.024578794925141763	0.02859707094194917	0	0.008199730755109534	0.1795577856647493	0	0	0	1	0	1	1	1	1	1	1	1	0	1	0	1.0000203973401869	0	0.0937028	36.7482	-2.329051845	-1.5854736252632649
1043	GCTACGGGTGTG	chr13	33794924	33847544	-	L10K pre selection R2	pre selection	L10K	d3	R2	haploid	pre selection haploid	571	0.007620531726877103	0.09897189335056346	0.026624351494650426	0.011459303319967314	0.0775735922920507	0.038121662454153285	0	0	0.011421295680431766	0.5044753995553106	0.022899602820166853	0.026643355314418197	0	0.0076395355466448754	0.16729062541570855	0	0	0	1	0	1	1	1	1	1	1	1	0	1	0	1.0000190038197678	0	0.0926893	37.062	-2.329051845	-1.5854736252632649
1044	GCTACGGGTGTG	chr13	33794924	33850475	-	L10K pre selection R2	pre selection	L10K	d3	R2	haploid	pre selection haploid	12	0.007218461981566821	0.12393793202764977	0.02521961405529954	0.01085469470046083	0.07348070276497695	0.03972854262672811	0	0	0.010818692396313364	0.4968677995391705	0.021691388248847927	0.025237615207373273	0	0.007236463133640553	0.15846414170506912	0	0	0	1	0	1	1	1	1	1	1	1	0	1	0	1.0000360023041475	0	0.0905083	37.0348	-2.329051845	-1.5854736252632649
1045	GCTACGGGTGTG	chr13	33794924	33854248	-	L10K pre selection R2	pre selection	L10K	d3	R2	haploid	pre selection haploid	100	0.006759376316898441	0.1687315634218289	0.02361567635903919	0.010164348925410873	0.0797471554993679	0.03720185419300463	0	0	0.01013063632532659	0.465267593763169	0.020311841550779603	0.023632532659081332	0	0.006776232616940581	0.148386009270965	0	0	0	1	0	1	1	1	1	1	1	1	0	1	0	1.0000337126000842	0	0.0933219	36.9301	-2.329051845	-1.5854736252632649
1046	GCTACGGGTGTG	chr13	33794924	33855431	-	L10K pre selection R2	pre selection	L10K	d3	R2	haploid	pre selection haploid	8	0.006627222846565743	0.16543267006015733	0.023153963112315726	0.01049448006875124	0.09061611687710716	0.036474515766510215	0	0	0.00993257089971574	0.45617108481523105	0.01991472202022873	0.02979771269914722	0	0.006643749586831493	0.14548489455939712	0	0	0	1	0	1	1	1	1	1	1	1	0	1	0	1.0000330534805315	0	0.0919734	36.9756	-2.329051845	-1.5854736252632649
1047	GCTACGGGTGTG	chr13	33794924	33864395	-	L10K pre selection R2	pre selection	L10K	d3	R2	haploid	pre selection haploid	37	0.005772109626900046	0.24193919852602488	0.020166397973284202	0.014451865499769692	0.09333256563795486	0.034661446338093045	0	0	0.008650967296176877	0.39731114693689545	0.025996084753569782	0.02595290188853063	0	0.00578650391524643	0.1267129203132197	0	0	0	1	0	1	1	1	1	1	1	1	0	1	0	1.0000287885766928	0	0.0975107	37.2201	-2.329051845	-1.5854736252632649
1048	GCTACGGGTGTG	chr13	33794924	33866154	-	L10K pre selection R2	pre selection	L10K	d3	R2	haploid	pre selection haploid	6	0.005629571394477124	0.2578652552961492	0.01966840280215075	0.01409498673330432	0.09102778284735578	0.03662731114262049	0	0	0.008437337676011849	0.3874998245146074	0.025354129522258566	0.025312013028035547	0	0.005643610225884797	0.12358383288175093	0	0	0	1	0	1	1	1	1	1	1	1	0	1	0	1.0000280776628154	0	0.0941815	37.3157	-2.329051845	-1.5854736252632649
1049	GCTACGGGTGTG	chr13	33794924	33880998	-	L10K pre selection R2	pre selection	L10K	d3	R2	haploid	pre selection haploid	181	0.009317455707232065	0.3161893697356956	0.016276503049665988	0.011664246296834156	0.07532965437118792	0.03730467615451641	0	0	0.006982282892826023	0.3206738309613709	0.02098170200406622	0.020946848678478073	0	0.006982282892826023	0.1580482137670636	0	0	0	1	0	1	1	1	1	1	1	1	0	1	0	1.0000232355503922	0	0.0793916	37.7838	-2.329051845	-1.5854736252632649
1050	GCTACGGGTGTG	chr13	33794924	33887271	-	L10K pre selection R2	pre selection	L10K	d3	R2	haploid	pre selection haploid	6	0.008684541083726773	0.3423896565166544	0.015170875384415472	0.01521418980378568	0.07021267379910773	0.03989258023996188	0	0	0.006507991510373803	0.29889115086412266	0.030406722397886256	0.01952397453112141	0	0.006529648720058907	0.14731234027807857	0	0	0	1	0	1	1	1	1	1	1	1	0	1	0	1.0000216572096852	0	0.0744741	37.915	-2.329051845	-1.5854736252632649
1051	GCTACGGGTGTG	chr13	33794924	33936431	-	L10K pre selection R2	pre selection	L10K	d3	R2	haploid	pre selection haploid	168	0.014168810243943805	0.27457811572490604	0.00990050032506996	0.009928767278175085	0.0458207309834073	0.03543969245555022	0	0	0.004247109704045001	0.19505610990191366	0.03681770641942505	0.012741329112135004	0	0.011356248409983888	0.3505879526245866	1	0	0	1	0	1	1	1	1	1	1	1	0	1	0	1.0000212002148288	0	0.0603532	37.6688	-2.329051845	-1.5854736252632649
1052	GCTACGGGTGTG	chr13	33794924	33987100	-	L10K pre selection R2	pre selection	L10K	d3	R2	haploid	pre selection haploid	9	0.015647033724118912	0.22284144304469317	0.007290154388922712	0.007310968534215853	0.033739729520181914	0.026095734661275804	0	0	0.0031273253302944682	0.143628009595321	0.027110424244316436	0.009381975990883404	0	0.03285512834522342	0.47153405454346775	1	0	0	1	0	1	1	1	1	1	1	1	0	1	0	1.000020814145293	0	0.0400969	37.7374	-2.329051845	-1.5854736252632649
1053	GCTACGGGTGTG	chr13	33794924	34125965	-	L10K pre selection R2	pre selection	L10K	d3	R2	haploid	pre selection haploid	1	0.013318551724554588	0.13420955649132135	0.004232091396257877	0.0066638070093824955	0.02079796521287329	0.01757480923870687	0	0	0.0018154796068172619	0.08337914826517481	0.023601234888624405	0.005446438820451786	0.006648703185698491	0.05207496329770845	0.6307719262208421	1	0	0	1	0	1	1	1	1	1	1	1	0	1	1	1.0000211453531576	0	0.00623982	38.2062	-2.329051845	-1.5854736252632649
1054	GCTACGGGTGTG	chr13	33794924	33799917	-	L10K post selection haploid R1	post selection	L10K	d15	R1	haploid	post selection haploid	1	0.023628354024829795	0.20064076892270724	0	0.040248297957549056	0.5364437324789748	0.16059271125350422	0	0	0	0	0.040248297957549056	0	0	0	0	0	0	0	1	0	0	0	0	0	0	0	0	0	0	0	1	0	-0.0011414	37.5325	0	0
1055	GCTACGGGTGTG	chr13	33794924	33817429	-	L10K post selection haploid R1	post selection	L10K	d15	R1	haploid	post selection haploid	1	0.01781747089664978	0.23140495867768596	0	0.026792855238603037	0.18137385586065938	0.08913178707900116	0	0	0	0	0.04594330400782014	0	0	0.017861903492402027	0.39114014040700257	0	0	0	1	0	0	0	0	0	0	0	1	0	0	0	1.0000444325957523	0	-0.0223406	37.5179	0	0
1056	GCTACGGGTGTG	chr13	33794924	33839621	-	L10K post selection haploid R1	post selection	L10K	d15	R1	haploid	post selection haploid	1	0.008971318627231644	0.11651528032574164	0.03134368428117589	0.01349053648932838	0.09132399659940042	0.04487896550181216	0	0	0.013445791758020494	0.41664056557340373	0.026958700613002817	0.031366056646829836	0	0.008993690992885588	0.19694393485167122	0	0	0	1	0	1	1	1	1	1	1	1	0	1	0	1.0000223723656538	0	0.0880148	36.6928	-2.329051845	-1.5854736252632649
1057	GCTACGGGTGTG	chr13	33794924	33796528	-	L10K post selection haploid R2	post selection	L10K	d15	R2	haploid	post selection haploid	1	0	0	0	0.1252336448598131	0.8760124610591901	0	0	0	0	0	0	0	0	0	0	0	0	0	1	0	0	0	0	0	0	0	0	0	0	0	1	0	0.0399489	34.6883	0	0
1058	GCTACGGGTGTG	chr13	33794924	33801375	-	L10K post selection haploid R2	post selection	L10K	d15	R2	haploid	post selection haploid	1	0.062151270923744575	0.15530068195908245	0	0.06230626162430254	0.41522008679479233	0.12430254184748915	0	0	0	0	0.06230626162430254	0	0	0	0.12027278363298202	0	0	0	1	0	0	0	0	0	0	0	1	0	0	0	1.000154990700558	0	0.0150343	37.9042	0	0
1059	GCTACGGGTGTG	chr13	33794924	33809986	-	L10K post selection haploid R2	post selection	L10K	d15	R2	haploid	post selection haploid	1	0.026621522936997943	0.0665206134236208	0	0.026687910774746068	0.17785301732722567	0.053243045873995885	0	0	0	0	0.03910243643364535	0	0	0.026687910774746068	0.5844121356967403	0	0	0	1	0	0	0	0	0	0	0	1	0	0	0	1.000066387837748	0	-0.0340133	37.995	0	0
1060	GCTACGGGTGTG	chr13	33794924	33815006	-	L10K post selection haploid R2	post selection	L10K	d15	R2	haploid	post selection haploid	2	0.019967136384006375	0.19947219040979933	0	0.020016929741572473	0.1832893492008166	0.0799183388935916	0	0	0	0	0.04033261962854155	0	0	0.020016929741572473	0.4383309266543843	0	0	0	1	0	0	0	0	0	0	0	1	0	0	0	1.000049793357566	0	-0.0207368	37.5889	0	0
1061	GCTACGGGTGTG	chr13	33794924	33833291	-	L10K post selection haploid R2	post selection	L10K	d15	R2	haploid	post selection haploid	1	0.01045141784820684	0.13573811509591327	0.036514804003336114	0.015716221851542953	0.1063907422852377	0.05228315262718933	0	0	0.015664095079232693	0.32039720600500415	0.03140638031693078	0.03654086738949124	0	0.010477481234361968	0.229435988323603	0	0	0	1	0	1	1	0	1	0	1	1	0	1	0	1.000026063386155	0	0.0555155	37.1298	-2.329051845	-1.5854736252632649
1062	GCTACGGGTGTG	chr13	33794924	33839621	-	L10K post selection haploid R2	post selection	L10K	d15	R2	haploid	post selection haploid	2	0.008971318627231644	0.11651528032574164	0.03134368428117589	0.01349053648932838	0.09132399659940042	0.04487896550181216	0	0	0.013445791758020494	0.41664056557340373	0.026958700613002817	0.031366056646829836	0	0.008993690992885588	0.19694393485167122	0	0	0	1	0	1	1	1	1	1	1	1	0	1	0	1.0000223723656538	0	0.0880148	36.6928	-2.329051845	-1.5854736252632649
1063	GCTACGGGTGTG	chr13	33794924	33848097	-	L10K post selection haploid R2	post selection	L10K	d15	R2	haploid	post selection haploid	1	0.0075412795727235115	0.09794260352804002	0.026347463045849475	0.011340128634294957	0.07676684093730018	0.037725204047090684	0	0	0.011302516267348704	0.5096287659382405	0.022661451085116788	0.0263662692293226	0	0.007560085756196638	0.16555083311392785	0	0	0	1	0	1	1	1	1	1	1	1	0	1	0	1.0000188061834732	0	0.0926456	37.0414	-2.329051845	-1.5854736252632649
1064	GCTACGGGTGTG	chr13	33794924	33863478	-	L10K post selection haploid R2	post selection	L10K	d15	R2	haploid	post selection haploid	1	0.005849318065786595	0.23179928524542337	0.020436146160017505	0.014645175406607832	0.09458099336299322	0.03512508205090803	0	0	0.008766683684632777	0.4026256290569616	0.026343811538181022	0.026300051053898328	0	0.005863904893880826	0.12840784771351468	0	0	0	1	0	1	1	1	1	1	1	1	0	1	0	1.0000291736561884	0	0.0985148	37.0946	-2.329051845	-1.5854736252632649
1065	GCTAGGGATACA	chr2	177492251	177507406	-	L10K pre selection R1	pre selection	L10K	d3	R1	haploid	pre selection haploid	159	0	0.921021377672209	0	0	0	0.07937450514647665	0	0	0	0	0	0	0	0	0	0	0	0	1	0	1	0	0	0	0	1	0	0	0	0	1.000065980469781	0	0.600157	32.033	-0.156515273	0.00652565101457438
1066	GCTAGGGATACA	chr2	177492251	177557353	-	L10K pre selection R1	pre selection	L10K	d3	R1	haploid	pre selection haploid	271	0.006159470377709169	0.49020782452421546	0.015375635531388723	0.08004239435970692	0.2491283043792145	0.03695682226625501	0.0030874153264826504	0	0	0	0.11684561387340062	0.0030874153264826504	0	0	0	0	1	0	1	0	1	1	1	1	1	1	0	0	0	0	1.0000307205505123	0	0.629828	35.6431	-0.156515273	0
1067	GCTAGGGATACA	chr2	177492251	177582874	-	L10K pre selection R1	pre selection	L10K	d3	R1	haploid	pre selection haploid	14	0.004424876412429378	0.4807666843220339	0.011045639124293785	0.06414415607344633	0.18782000353107345	0.061959304378531074	0.0022179555084745764	0	0	0	0.09500794491525423	0.0022179555084745764	0	0.004435911016949153	0.08693061440677965	0	1	0	1	0	1	1	1	1	1	1	0	0	0	0	1.0000220692090396	0	0.516959	37.2941	-0.156515273	0
1068	GCTAGGGATACA	chr2	177492251	177594929	-	L10K pre selection R1	pre selection	L10K	d3	R1	haploid	pre selection haploid	6	0.019517135928476124	0.4860292757038927	0.009748828874453394	0.0566133289182793	0.16576904722484637	0.06249573914821921	0.001957557046718414	0	0	0	0.08775893804964988	0.001957557046718414	0	0.011716125010956476	0.0974395932956106	0	1	0	1	0	1	1	1	1	1	1	0	0	0	0	1.0000194781795693	0	0.478737	38.261	-0.156515273	0
1069	GCTAGGGATACA	chr2	177492251	177496868	-	L10K pre selection R2	pre selection	L10K	d3	R2	haploid	pre selection haploid	8	0	0.9135989605889996	0	0	0	0.08683412732784755	0	0	0	0	0	0	0	0	0	0	0	0	1	0	1	0	0	0	0	1	0	0	0	0	1	0	0.452318	33.7319	-0.156515273	0.00652565101457438
1070	GCTAGGGATACA	chr2	177492251	177509584	-	L10K pre selection R2	pre selection	L10K	d3	R2	haploid	pre selection haploid	29	0	0.9203299873081805	0	0	0	0.08007384331371871	0	0	0	0	0	0	0	0	0	0	0	0	1	0	1	0	0	0	0	1	0	0	0	0	1.0000576900888427	0	0.587058	32.3083	-0.156515273	0.00652565101457438
1071	GCTAGGGATACA	chr2	177492251	177520190	-	L10K pre selection R2	pre selection	L10K	d3	R2	haploid	pre selection haploid	11	0	0.7711524695776665	0	0	0.10028632784538297	0.07176091624910523	0	0	0	0	0.05730136005726557	0	0	0	0	0	0	0	1	0	1	0	0	0	0	1	0	0	0	0	1.000035790980673	0	0.526097	33.5968	-0.156515273	0.00652565101457438
1072	GCTAGGGATACA	chr2	177492251	177875391	-	L10K pre selection R2	pre selection	L10K	d3	R2	haploid	pre selection haploid	2	0.018306576430087096	0.31012864715600785	0.010975071840392963	0.04236821431274648	0.07685160293468984	0.04343570643705581	0.001049222087951955	0.001568613121540112	0.0010466120827580447	0.002612615199104246	0.07371959670199743	0.0036644472922501116	0.10025551950848383	0.03711166385221107	0.2777985128190405	1	1	0	1	0	1	1	1	1	1	1	1	0	0	0	1.0000208800415513	0	0.35331	39.273	-0.156515273	-0.01769426714161557
1073	GCTAGGGATACA	chr2	177492251	177507422	-	L10K post selection haploid R1	post selection	L10K	d15	R1	haploid	post selection haploid	1600	0	0.9211046664909043	0	0	0	0.07929079883996837	0	0	0	0	0	0	0	0	0	0	0	0	1	0	1	0	0	0	0	1	0	0	0	0	1.0000659108884788	0	0.599526	32.0243	-0.156515273	0.00652565101457438
1074	GCTAGGGATACA	chr2	177492251	177570511	-	L10K post selection haploid R1	post selection	L10K	d15	R1	haploid	post selection haploid	266	0.005123880349088307	0.520898020725521	0.012790534237998492	0.06658488902518496	0.20724243237372383	0.05893101289275629	0.002568329052784912	0	0	0	0.10487982520029134	0.002568329052784912	0	0	0.019319967800053666	0	1	0	1	0	1	1	1	1	1	1	0	0	0	0	1.0000255555129631	0	0.561779	36.5311	-0.156515273	0
1075	GCTAGGGATACA	chr2	177492251	177583108	-	L10K post selection haploid R1	post selection	L10K	d15	R1	haploid	post selection haploid	333	0.004413480375971296	0.479528495014198	0.011017191661713882	0.06397895617336943	0.18733628299104096	0.06179973144907438	0.0022122432807237667	0	0	0	0.09476325695040613	0.0022122432807237667	0	0.0044244865614475335	0.08928217658323978	0	1	0	1	0	1	1	1	1	1	1	0	0	0	0	1.0000220123709525	0	0.515825	37.3004	-0.156515273	0
1076	GCTAGGGATACA	chr2	177492251	177508346	-	L10K post selection haploid R2	post selection	L10K	d15	R2	haploid	post selection haploid	1139	0	0.9256336978131213	0	0	0	0.07473906560636183	0	0	0	0	0	0	0	0	0	0	0	0	1	0	1	0	0	0	0	1	0	0	0	0	1.0000621272365806	0	0.606166	32.1591	-0.156515273	0.00652565101457438
1077	GCTAGGGATACA	chr2	177492251	177595056	-	L10K post selection haploid R2	post selection	L10K	d15	R2	haploid	post selection haploid	3659	0.01949302569888917	0.48666420247845454	0.009736785790712604	0.056543392409003364	0.1655642666770422	0.062418535883119665	0.001955138805128105	0	0	0	0.0876505262338774	0.001955138805128105	0	0.01170165165457269	0.09731922261346614	0	1	0	1	0	1	1	1	1	1	1	0	0	0	0	1.000019454117464	0	0.478449	38.2588	-0.156515273	0
1078	GCTAGGGATACA	chr2	177492251	177659270	-	L10K post selection haploid R2	post selection	L10K	d15	R2	haploid	post selection haploid	1084	0.022799664710813076	0.4657885283199617	0.02517662555382589	0.059998802538618126	0.13431325589749732	0.06525565800502933	0.0024068973775595737	0	0.0024009100706502214	0.005993294216261526	0.08757035085618489	0.008406178900730452	0	0.0072027302119506646	0.11380074242605676	1	1	0	1	0	1	1	1	1	1	1	1	0	0	0	1.0000239492276375	0	0.461097	39.1318	-0.156515273	-0.01769426714161557
1079	GCTAGGGATACA	chr2	177492251	177675760	-	L10K post selection haploid R2	post selection	L10K	d15	R2	haploid	post selection haploid	85	0.022936079777668792	0.48282382431475124	0.02291428260040325	0.056574573592719744	0.12551904528363578	0.06556590921475669	0.0021906163151871835	0	0.0021851670208707973	0.005454743610702414	0.08516157157648084	0.007650809220205983	0	0.006555501062612392	0.11556863386191488	1	1	0	1	0	1	1	1	1	1	1	1	0	0	0	1.0000217971772656	0	0.462836	39.1237	-0.156515273	-0.01769426714161557
1080	GCTAGGGATACA	chr2	177492251	177813092	-	L10K post selection haploid R2	post selection	L10K	d15	R2	haploid	post selection haploid	7	0.021234751061270034	0.36410756696442487	0.013106139470518198	0.05059499691436907	0.09177414428285574	0.049373211736618024	0.0012529531669793854	0.0018731961526234097	0.0012498363680565512	0.0031199157217571267	0.08803398557545458	0.004375985687659347	0.08542522487704228	0.02435466678302716	0.2010740489088087	1	1	0	1	0	1	1	1	1	1	1	1	0	0	0	1.0000218175924598	0	0.397994	39.4184	-0.156515273	-0.01769426714161557
1081	GCTAGGGATACA	chr2	177492251	177875355	-	L10K post selection haploid R2	post selection	L10K	d15	R2	haploid	post selection haploid	1	0.01830829668106655	0.31015778963991597	0.010976103157097924	0.04237219561216899	0.07685882460422078	0.04343978804766317	0.0010493206823194686	0.0015687605225721407	0.0010467104318659375	0.002612860703984547	0.07372652405998356	0.003664791636757547	0.1002649404210334	0.037021182182430404	0.27782461727202723	1	1	0	1	0	1	1	1	1	1	1	1	0	0	0	1.0000208820036283	0	0.353322	39.2764	-0.156515273	-0.01769426714161557
1082	GCTAGGGATACA	chr2	177492251	177875805	-	L10K post selection haploid R2	post selection	L10K	d15	R2	haploid	post selection haploid	1	0.0182868167537902	0.3097939017872274	0.010963225613015083	0.04232248308586774	0.07676865117127922	0.04338882298496956	0.0010480895829802766	0.0015669199984356872	0.0010454823949629128	0.002609795205381236	0.07364002555044256	0.0036604919763788767	0.10014730612298106	0.037616508714525945	0.27803574454771807	1	1	0	1	0	1	1	1	1	1	1	1	0	0	0	1.000020857504139	0	0.352993	39.2828	-0.156515273	-0.01769426714161557
1083	GCTCTGTGATCT	chr6	92956433	93326527	+	L10K pre selection R1	pre selection	L10K	d3	R1	haploid	pre selection haploid	33	0.011367351625933882	0.07192747807995245	0	0.006498331509477297	0.023804698793553007	0.010845863899809509	0	0	0	0	0.04328077925937935	0	0	0.04974128264364555	0.782996257717613	1	0	1	0.6755022359124009	0.3244977640875991	1	0	1	0	1	1	1	0	0	0	1.0000189140626055	0	0.216858	35.0621	0.02516845	0.03309341028868172
1084	GCTCTGTGATCT	chr6	92967499	93326527	+	L10K pre selection R1	pre selection	L10K	d3	R1	haploid	pre selection haploid	6	0.011717716396168554	0.07414442844449891	0	0.006698623230992483	0.02453840776093296	0.011180155363494313	0	0	0	0	0.04461478042163725	0	0	0.0480211904887906	0.7795581972486902	1	0	1	0.6963225811842497	0.3036774188157503	1	0	1	0	1	1	1	0	0	0	1.000019497032273	0	0.214207	34.9957	0.02516845	0.03309341028868172
1085	GCTCTGTGATCT	chr6	93117536	93326527	+	L10K pre selection R1	pre selection	L10K	d3	R1	haploid	pre selection haploid	219	0.005746631450007656	0.05075792374827744	0	0.005751416322155872	0.0220343362425356	0.005765770938600521	0	0	0	0	0.05203069973970296	0	0	0.03741291532690247	0.8208687413872301	1	0	1	0.6338280891134589	0.3661719108865411	1	0	1	0	1	1	0	0	0	0	1.000019139488593	0	0.283268	34.259	0.02516845	0.03309341028868172
1086	GCTCTGTGATCT	chr6	93226268	93326527	+	L10K pre selection R1	pre selection	L10K	d3	R1	haploid	pre selection haploid	32	0.011978854977059646	0.023947735886694594	0	0	0.01596848194693796	0	0	0	0	0	0.08182724915220427	0	0	0.03400159585078795	0.832555356074207	1	0	1	0.23671454219030522	0.7632854578096948	1	0	1	0	1	1	0	0	0	0	1.0000199481348493	0	0.493384	33.1597	0.02516845	0.03309341028868172
1087	GCTCTGTGATCT	chr6	93255030	93326527	+	L10K pre selection R1	pre selection	L10K	d3	R1	haploid	pre selection haploid	1	0.01679767266217237	0.033581358919130604	0	0	0	0	0	0	0	0	0.05597359366695572	0	0	0.03604296623681781	0.857870150213992	1	0	1	0	1	1	0	0	0	0	1	0	0	0	0	1.0000139864052142	0	0.399962	33.1116	0.02516845	0.03309341028868172
1088	GCTCTGTGATCT	chr6	93262564	93326527	+	L10K pre selection R1	pre selection	L10K	d3	R1	haploid	pre selection haploid	353	0.018776186604965293	0.037536739415921457	0	0	0	0	0	0	0	0	0.06256644362453881	0	0	0.03448814958414108	0.8469138890625977	1	0	1	0	1	1	0	0	0	0	1	0	0	0	0	1.0000156337940092	0	0.266093	33.2048	0.02516845	0.03309341028868172
1089	GCTCTGTGATCT	chr6	93305516	93326527	+	L10K pre selection R1	pre selection	L10K	d3	R1	haploid	pre selection haploid	2	0	0	0	0	0	0	0	0	0	0	0	0	0	0.05725299828669332	0.943032552826956	0	0	1	0	1	0	0	0	0	0	1	0	0	0	0	1	0	0.238328	32.8856	0	0
1090	GCTCTGTGATCT	chr6	93312901	93326527	+	L10K pre selection R1	pre selection	L10K	d3	R1	haploid	pre selection haploid	597	0	0	0	0	0	0	0	0	0	0	0	0	0	0.04410361781756807	0.9560431496294122	0	0	1	0	1	0	0	0	0	0	1	0	0	0	0	1	0	0.310533	32.4262	0	0
1091	GCTCTGTGATCT	chr6	93325012	93326527	+	L10K pre selection R1	pre selection	L10K	d3	R1	haploid	pre selection haploid	337	0	0	0	0	0	0	0	0	0	0	0	0	0	0	1	0	0	1	0	1	0	0	0	0	0	1	0	0	0	0	1	0	0.226834	31.3795	0	0
1092	GCTCTGTGATCT	chr6	92827764	93326527	+	L10K pre selection R2	pre selection	L10K	d3	R2	haploid	pre selection haploid	367	0.01044381711591053	0.05337193542436904	0	0.0048219197857102755	0.01766366457883889	0.008047894394944303	0	0	0	0	0.032518385448829505	0	0.017246633678453135	0.04823523750711759	0.8080775677474717	1	0	1	0.5012390629636462	0.4987609370363539	1	0	1	0	1	1	1	0	0	0	0.754936202292066	0.24508384727045257	0.18634	35.3775	0.02516845	0.03309341028868172
1093	GCTCTGTGATCT	chr6	92850905	93326527	+	L10K pre selection R2	pre selection	L10K	d3	R2	haploid	pre selection haploid	25	0.010951951440531682	0.055968697897284196	0	0.00505652586186959	0.018523073947222905	0.00843945730126592	0	0	0	0	0.03410053761067064	0	0.010514630284910528	0.04762805835714421	0.8092417734213863	1	0	1	0.5256263889677328	0.47437361103226716	1	0	1	0	1	1	1	0	0	0	0.7916669294798612	0.20835199307014168	0.194597	35.2792	0.02516845	0.03309341028868172
1094	GCTCTGTGATCT	chr6	92897169	93326527	+	L10K pre selection R2	pre selection	L10K	d3	R2	haploid	pre selection haploid	176	0.009798327273912973	0.061999399104246095	0	0.005601373209831399	0.020518959658467624	0.00934881998514064	0	0	0	0	0.03777491563004386	0	0.01164759560181573	0.04949005377784092	0.794263075887544	1	0	1	0.5822633274253014	0.41773667257469854	1	0	1	0	1	1	1	0	0	0	0.8769700879683435	0.12305087351144381	0.205045	35.1583	0.02516845	0.03309341028868172
1095	GCTCTGTGATCT	chr6	92967328	93326527	+	L10K pre selection R2	pre selection	L10K	d3	R2	haploid	pre selection haploid	440	0.011712138084632517	0.07410913140311803	0	0.00669543429844098	0.02452672605790646	0.011174832962138085	0	0	0	0	0.04459354120267261	0	0	0.04799832962138085	0.7796631403118041	1	0	1	0.6959910913140311	0.3040089086859688	1	0	1	0	1	1	1	0	0	0	1.0000194877505568	0	0.213934	34.9947	0.02516845	0.03309341028868172
1096	GCTCTGTGATCT	chr6	93036933	93326527	+	L10K pre selection R2	pre selection	L10K	d3	R2	haploid	pre selection haploid	20	0.00852915278233395	0.06358189885875101	0	0.008304701393325162	0.030421795956421898	0.007624441029713911	0	0	0	0	0.055311728448350285	0	0	0.04015608004281842	0.7865087449714256	1	0	1	0.7357447469742227	0.2642552530257774	1	0	1	0	1	1	1	0	0	0	1.0000207185897547	0	0.251039	34.5165	0.02516845	0.03309341028868172
1097	GCTCTGTGATCT	chr6	93182024	93326527	+	L10K pre selection R2	pre selection	L10K	d3	R2	haploid	pre selection haploid	137	0.008311188617616122	0.024760560261307647	0	0	0.01107927808226762	0	0	0	0	0	0.05954852460831534	0	0	0.03745917068039639	0.8591042462492388	1	0	1	0.4704160438465371	0.5295839561534629	1	0	1	0	1	1	0	0	0	0	1.0000207606709848	0	0.376474	33.9864	0.02516845	0.03309341028868172
1098	GCTCTGTGATCT	chr6	93265029	93326527	+	L10K pre selection R2	pre selection	L10K	d3	R2	haploid	pre selection haploid	14	0.0195287728255744	0.039041285224149985	0	0	0	0	0	0	0	0	0.05809850566675881	0	0	0.035870501959381455	0.8477373615831152	1	0	1	0	1	1	0	0	0	0	1	0	0	0	0	1.0000162604269989	0	0.25392	33.3523	0.02516845	0.03309341028868172
1099	GCTCTGTGATCT	chr6	93293565	93326527	+	L10K pre selection R2	pre selection	L10K	d3	R2	haploid	pre selection haploid	33	0	0	0	0	0	0	0	0	0	0	0	0	0	0.04866061948245002	0.9515820768740709	0	0	1	0	1	0	0	0	0	0	1	0	0	0	0	1.0000303370445651	0	0.233309	33.3165	0	0
1100	GCTCTGTGATCT	chr6	93297917	93326527	+	L10K pre selection R2	pre selection	L10K	d3	R2	haploid	pre selection haploid	12	0	0	0	0	0	0	0	0	0	0	0	0	0	0.05606235364020831	0.9442172590961518	0	0	1	0	1	0	0	0	0	0	1	0	0	0	0	1.000034951592045	0	0.179633	33.5945	0	0
1101	GCTCTGTGATCT	chr6	93299255	93326527	+	L10K pre selection R2	pre selection	L10K	d3	R2	haploid	pre selection haploid	21	0	0	0	0	0	0	0	0	0	0	0	0	0	0.049462838704946284	0.9507938253950794	0	0	1	0	1	0	0	0	0	0	1	0	0	0	0	1.0000366663000038	0	0.184458	33.5318	0	0
[truncated: 33,414 more rows]
[truncated: 8 more columns]
